# Supplementary material for: Progesterone differentially affects the transcriptomic profiles of cow endometrial cell types
Source: BMC Genomics. 2022 Jan 27;23:82. doi: 10.1186/s12864-022-08323-z (PMC8793221; doi:10.1186/s12864-022-08323-z)
Supplement: Supplementary file 1 — Additional file 1: Supplementary File 1. TPM cell type. Description: List of Transcripts cell type-specific. [file 12864_2022_8323_MOESM1_ESM.xlsx]

## Sheet: Title
						Name: Supplementary File 1
						Description: List of Transcripts cell type-specific
						Sheet 2 "tpm_st": list of transcripts specific to stroma cells
						Sheet 3 "tpm_ge": list of transcripts specific to glandular epithelial cells
						Sheet 4 "tpm_le": list of transcripts specific to luminal epithelial cells

## Sheet: tpm_st
list of transcripts specific to stroma cells
Gene stable ID	st_meanTPM	Gene name	Gene description
ENSBTAG00000002252	172.167	CHRNA2	cholinergic receptor nicotinic alpha 2 subunit [Source:VGNC Symbol;Acc:VGNC:27324]
ENSBTAG00000015125	124.583	KLK5	kallikrein related peptidase 5 [Source:VGNC Symbol;Acc:VGNC:30679]
ENSBTAG00000017312	117.5	SST	somatostatin [Source:VGNC Symbol;Acc:VGNC:35324]
ENSBTAG00000008062	100.583	DMRT2	doublesex and mab-3 related transcription factor 2 [Source:VGNC Symbol;Acc:VGNC:28111]
ENSBTAG00000054090	93.3333	ENSBTAG00000054090
ENSBTAG00000016645	89.1667	GABRA4	gamma-aminobutyric acid type A receptor subunit alpha4 [Source:VGNC Symbol;Acc:VGNC:29193]
ENSBTAG00000045630	83.8333	ENSBTAG00000045630
ENSBTAG00000045895	83.5833	NFASC	neurofascin [Source:VGNC Symbol;Acc:VGNC:32028]
ENSBTAG00000018234	80.5	CDH9	cadherin 9 [Source:VGNC Symbol;Acc:VGNC:27107]
ENSBTAG00000037899	76.1667	DLK1	delta like non-canonical Notch ligand 1 [Source:VGNC Symbol;Acc:VGNC:28092]
ENSBTAG00000044197	75.5833	EDARADD	EDAR associated death domain [Source:VGNC Symbol;Acc:VGNC:28319]
ENSBTAG00000007782	75.0833	MYOT	myotilin [Source:VGNC Symbol;Acc:VGNC:55225]
ENSBTAG00000000257	73.75	MRAP2	melanocortin 2 receptor accessory protein 2 [Source:VGNC Symbol;Acc:VGNC:31596]
ENSBTAG00000053421	70.5833	ENSBTAG00000053421
ENSBTAG00000007316	69.3333	NDST3	N-deacetylase and N-sulfotransferase 3 [Source:VGNC Symbol;Acc:VGNC:53768]
ENSBTAG00000006355	68.4167	SLC30A2	solute carrier family 30 member 2 [Source:VGNC Symbol;Acc:VGNC:34807]
ENSBTAG00000030482	67.4167	KLK6	kallikrein related peptidase 6 [Source:VGNC Symbol;Acc:VGNC:30680]
ENSBTAG00000046089	66.6667	KRT1	keratin 1 [Source:VGNC Symbol;Acc:VGNC:30716]
ENSBTAG00000005759	60.3333	PLA2G2A	phospholipase A2, group IIA (platelets, synovial fluid) [Source:NCBI gene (formerly Entrezgene);Acc:507201]
ENSBTAG00000019021	56.0833	TRPC3	transient receptor potential cation channel subfamily C member 3 [Source:VGNC Symbol;Acc:VGNC:36382]
ENSBTAG00000027434	55.5	SORCS2	sortilin related VPS10 domain containing receptor 2 [Source:VGNC Symbol;Acc:VGNC:59367]
ENSBTAG00000013155	53.5833	COL2A1	collagen type II alpha 1 chain [Source:VGNC Symbol;Acc:VGNC:27564]
ENSBTAG00000007403	52.5	SLC7A3	solute carrier family 7 member 3 [Source:VGNC Symbol;Acc:VGNC:34929]
ENSBTAG00000051781	52.4167	ENSBTAG00000051781
ENSBTAG00000048415	51.4167	GPR142	G protein-coupled receptor 142 [Source:HGNC Symbol;Acc:HGNC:20088]
ENSBTAG00000016158	50.75	ACAN	aggrecan [Source:VGNC Symbol;Acc:VGNC:25525]
ENSBTAG00000038074	45.5833	GJC3	gap junction protein gamma 3 [Source:VGNC Symbol;Acc:VGNC:29384]
ENSBTAG00000026122	45.0833	ZNF804A	zinc finger protein 804A [Source:VGNC Symbol;Acc:VGNC:37350]
ENSBTAG00000003131	44.9167	NDST4	N-deacetylase and N-sulfotransferase 4 [Source:VGNC Symbol;Acc:VGNC:31943]
ENSBTAG00000004129	44.5	CCL11	chemokine (C-C motif) ligand 11 [Source:NCBI gene (formerly Entrezgene);Acc:404072]
ENSBTAG00000019008	42.3333	FBXL16	F-box and leucine rich repeat protein 16 [Source:VGNC Symbol;Acc:VGNC:52773]
ENSBTAG00000021685	42.1667	EEF1A2	eukaryotic translation elongation factor 1 alpha 2 [Source:VGNC Symbol;Acc:VGNC:50164]
ENSBTAG00000054523	41.75	CNR1	cannabinoid receptor 1 [Source:NCBI gene (formerly Entrezgene);Acc:100299449]
ENSBTAG00000017948	41.6667	SPIN4	spindlin family member 4 [Source:VGNC Symbol;Acc:VGNC:35218]
ENSBTAG00000054030	39.75	ENSBTAG00000054030
ENSBTAG00000019977	39.6667	PCDH10	protocadherin 10 [Source:VGNC Symbol;Acc:VGNC:50000]
ENSBTAG00000006722	37.75	FGF16	fibroblast growth factor 16 [Source:VGNC Symbol;Acc:VGNC:28973]
ENSBTAG00000045925	37.75	CITED1	Cbp/p300 interacting transactivator with Glu/Asp rich carboxy-terminal domain 1 [Source:VGNC Symbol;Acc:VGNC:27376]
ENSBTAG00000019426	37	RNF175	ring finger protein 175 [Source:VGNC Symbol;Acc:VGNC:34037]
ENSBTAG00000054003	36.5	ENSBTAG00000054003
ENSBTAG00000043990	36.25	KHDRBS2	KH RNA binding domain containing, signal transduction associated 2 [Source:VGNC Symbol;Acc:VGNC:30541]
ENSBTAG00000000719	36.0833	ENSBTAG00000000719
ENSBTAG00000017837	35.6667	GABRB1	gamma-aminobutyric acid type A receptor subunit beta1 [Source:VGNC Symbol;Acc:VGNC:29196]
ENSBTAG00000047411	35.5	ENSBTAG00000047411
ENSBTAG00000045699	33.8333	CTNNA3	catenin alpha 3 [Source:VGNC Symbol;Acc:VGNC:27800]
ENSBTAG00000032396	33.4167	KCTD19	potassium channel tetramerization domain containing 19 [Source:VGNC Symbol;Acc:VGNC:30508]
ENSBTAG00000051422	33.3333	ENSBTAG00000051422
ENSBTAG00000038659	32.6667	KCTD8	potassium channel tetramerization domain containing 8 [Source:VGNC Symbol;Acc:VGNC:59339]
ENSBTAG00000005585	31.5833	ANXA13	annexin A13 [Source:HGNC Symbol;Acc:HGNC:536]
ENSBTAG00000000731	31.25	WFIKKN2	WAP, follistatin/kazal, immunoglobulin, kunitz and netrin domain containing 2 [Source:VGNC Symbol;Acc:VGNC:55888]
ENSBTAG00000040053	29.9167	MYH6	myosin heavy chain 6 [Source:VGNC Symbol;Acc:VGNC:55126]
ENSBTAG00000011336	29.6667	OTOGL	otogelin like [Source:VGNC Symbol;Acc:VGNC:32486]
ENSBTAG00000053138	29.6667	ENSBTAG00000053138
ENSBTAG00000006485	29.5	TREML1	triggering receptor expressed on myeloid cells like 1 [Source:VGNC Symbol;Acc:VGNC:36300]
ENSBTAG00000020598	29.5	PPP2R2C	protein phosphatase 2 regulatory subunit Bgamma [Source:VGNC Symbol;Acc:VGNC:33257]
ENSBTAG00000054009	29.25	ENSBTAG00000054009
ENSBTAG00000011530	28.5833	CDH15	cadherin 15 [Source:VGNC Symbol;Acc:VGNC:27094]
ENSBTAG00000000238	28.4167	PSD2	pleckstrin and Sec7 domain containing 2 [Source:VGNC Symbol;Acc:VGNC:33432]
ENSBTAG00000051574	28.4167	ENSBTAG00000051574
ENSBTAG00000015902	28.0833	PTGFR	prostaglandin F receptor [Source:VGNC Symbol;Acc:VGNC:50251]
ENSBTAG00000003202	27.8333	OPRD1	opioid receptor delta 1 [Source:VGNC Symbol;Acc:VGNC:50539]
ENSBTAG00000005604	27.6667	POPDC2	popeye domain containing 2 [Source:VGNC Symbol;Acc:VGNC:33167]
ENSBTAG00000011800	27.6667	ABCG4	ATP binding cassette subfamily G member 4 [Source:VGNC Symbol;Acc:VGNC:25484]
ENSBTAG00000004081	27.5833	FAT3	FAT atypical cadherin 3 [Source:VGNC Symbol;Acc:VGNC:28876]
ENSBTAG00000025220	27.3333	FAM155A	family with sequence similarity 155 member A [Source:VGNC Symbol;Acc:VGNC:28735]
ENSBTAG00000005850	27.0833	DLK2	delta like non-canonical Notch ligand 2 [Source:VGNC Symbol;Acc:VGNC:28093]
ENSBTAG00000005252	26.9167	NUDT11	nudix hydrolase 11 [Source:NCBI gene (formerly Entrezgene);Acc:785611]
ENSBTAG00000020260	26.9167	SYN2	synapsin II [Source:VGNC Symbol;Acc:VGNC:35515]
ENSBTAG00000006812	26.8333	FAM181B	family with sequence similarity 181 member B [Source:VGNC Symbol;Acc:VGNC:28764]
ENSBTAG00000015936	26.75	BRINP1	BMP/retinoic acid inducible neural specific 1 [Source:VGNC Symbol;Acc:VGNC:26567]
ENSBTAG00000004862	26.6667	TUB	TUB bipartite transcription factor [Source:VGNC Symbol;Acc:VGNC:36503]
ENSBTAG00000039068	26.6667	CSMD3	CUB and Sushi multiple domains 3 [Source:NCBI gene (formerly Entrezgene);Acc:100125936]
ENSBTAG00000017524	25.6667	CBLN4	cerebellin 4 [Source:VGNC Symbol;Acc:VGNC:26814]
ENSBTAG00000004612	25.0833	SORCS3	sortilin related VPS10 domain containing receptor 3 [Source:NCBI gene (formerly Entrezgene);Acc:531405]
ENSBTAG00000010615	25.0833	ARL9	ADP ribosylation factor like GTPase 9 [Source:HGNC Symbol;Acc:HGNC:23592]
ENSBTAG00000020793	24.8333	KCNA4	potassium voltage-gated channel subfamily A member 4 [Source:VGNC Symbol;Acc:VGNC:30424]
ENSBTAG00000019779	24.75	RAB39B	RAB39B, member RAS onco family [Source:VGNC Symbol;Acc:VGNC:33648]
ENSBTAG00000003301	24.5	NCAM2	neural cell adhesion molecule 2 [Source:VGNC Symbol;Acc:VGNC:31899]
ENSBTAG00000030898	24.5	MS4A13	membrane spanning 4-domains A13 [Source:VGNC Symbol;Acc:VGNC:31682]
ENSBTAG00000050329	24.3333	ENSBTAG00000050329
ENSBTAG00000005499	24.1667	ZPBP	zona pellucida binding protein [Source:VGNC Symbol;Acc:VGNC:37368]
ENSBTAG00000011277	24.1667	FAM133A	family with sequence similarity 133 member A [Source:VGNC Symbol;Acc:VGNC:54428]
ENSBTAG00000054383	24.1667	NUDT10	nudix (nucleoside diphosphate linked moiety X)-type motif 10 [Source:NCBI gene (formerly Entrezgene);Acc:616931]
ENSBTAG00000015093	24	ADAMTS13	ADAM metallopeptidase with thrombospondin type 1 motif 13 [Source:VGNC Symbol;Acc:VGNC:25617]
ENSBTAG00000020426	23.75	TFAP2B	transcription factor AP-2 beta [Source:VGNC Symbol;Acc:VGNC:35777]
ENSBTAG00000039664	23.75	ENSBTAG00000039664
ENSBTAG00000011587	23.6667	C26H10orf90	chromosome 26 C10orf90 homolog [Source:VGNC Symbol;Acc:VGNC:52692]
ENSBTAG00000011465	23.5833	MYBPH	myosin binding protein H [Source:VGNC Symbol;Acc:VGNC:31782]
ENSBTAG00000013338	23.25	SLC7A9	solute carrier family 7 member 9 [Source:VGNC Symbol;Acc:VGNC:34934]
ENSBTAG00000005176	23.0833	GDNF	glial cell derived neurotrophic factor [Source:VGNC Symbol;Acc:VGNC:29309]
ENSBTAG00000027524	23.0833	SMTNL1	smoothelin like 1 [Source:VGNC Symbol;Acc:VGNC:52828]
ENSBTAG00000034925	23	KHDC3L	KH domain containing 3 like, subcortical maternal complex member [Source:VGNC Symbol;Acc:VGNC:54441]
ENSBTAG00000004822	22.8333	SOX10	SRY-box transcription factor 10 [Source:VGNC Symbol;Acc:VGNC:35141]
ENSBTAG00000009059	22.75	PITX2	paired like homeodomain 2 [Source:VGNC Symbol;Acc:VGNC:32925]
ENSBTAG00000049964	22.0833	ENSBTAG00000049964
ENSBTAG00000002206	22	ZC3H12B	zinc finger CCCH-type containing 12B [Source:VGNC Symbol;Acc:VGNC:37098]
ENSBTAG00000013686	22	WSCD2	WSC domain containing 2 [Source:VGNC Symbol;Acc:VGNC:36973]
ENSBTAG00000002349	21.9167	STX1B	syntaxin 1B [Source:VGNC Symbol;Acc:VGNC:35437]
ENSBTAG00000004313	21.9167	HOXD13	homeobox D13 [Source:VGNC Symbol;Acc:VGNC:58382]
ENSBTAG00000012084	21.8333	ENSBTAG00000012084
ENSBTAG00000002030	21.6667	SPP2	secreted phosphoprotein 2 [Source:VGNC Symbol;Acc:VGNC:35233]
ENSBTAG00000052931	21.5833	ENSBTAG00000052931
ENSBTAG00000002632	21.5	CSN2	casein beta [Source:VGNC Symbol;Acc:VGNC:27764]
ENSBTAG00000032709	21.4167	CMTM5	CKLF like MARVEL transmembrane domain containing 5 [Source:VGNC Symbol;Acc:VGNC:27485]
ENSBTAG00000032782	21.25	INSC	INSC spindle orientation adaptor protein [Source:VGNC Symbol;Acc:VGNC:30216]
ENSBTAG00000052491	21.25	ENSBTAG00000052491
ENSBTAG00000053126	21.25	ENSBTAG00000053126
ENSBTAG00000002950	21.0833	TMEM132D	transmembrane protein 132D [Source:HGNC Symbol;Acc:HGNC:29411]
ENSBTAG00000004795	20.9167	RIPPLY2	ripply transcriptional repressor 2 [Source:VGNC Symbol;Acc:VGNC:58405]
ENSBTAG00000012759	20.75	FBXO41	F-box protein 41 [Source:VGNC Symbol;Acc:VGNC:28912]
ENSBTAG00000011186	20.6667	BEST1	bestrophin 1 [Source:VGNC Symbol;Acc:VGNC:26471]
ENSBTAG00000009338	20.5	LRRC7	leucine rich repeat containing 7 [Source:VGNC Symbol;Acc:VGNC:55251]
ENSBTAG00000016096	20.5	SYP	synaptophysin [Source:VGNC Symbol;Acc:VGNC:35534]
ENSBTAG00000000626	20.25	STK32A	serine/threonine kinase 32A [Source:VGNC Symbol;Acc:VGNC:35394]
ENSBTAG00000005202	20.25	SCP2D1	SCP2 sterol binding domain containing 1 [Source:VGNC Symbol;Acc:VGNC:34362]
ENSBTAG00000001187	20	RASL10A	RAS like family 10 member A [Source:VGNC Symbol;Acc:VGNC:33752]
ENSBTAG00000004351	20	IL31RA	interleukin 31 receptor A [Source:VGNC Symbol;Acc:VGNC:30154]
ENSBTAG00000051078	20	CD40LG	CD40 ligand [Source:NCBI gene (formerly Entrezgene);Acc:282387]
ENSBTAG00000055073	19.8333	CDK15	cyclin dependent kinase 15 [Source:HGNC Symbol;Acc:HGNC:14434]
ENSBTAG00000008869	19.6667	GPC2	glypican 2 [Source:VGNC Symbol;Acc:VGNC:29524]
ENSBTAG00000010085	19.5833	SLC7A2	solute carrier family 7 member 2 [Source:VGNC Symbol;Acc:VGNC:34928]
ENSBTAG00000001043	19.5	LUZP2	leucine zipper protein 2 [Source:VGNC Symbol;Acc:VGNC:31085]
ENSBTAG00000005219	19.5	KLHL4	kelch like family member 4 [Source:VGNC Symbol;Acc:VGNC:30664]
ENSBTAG00000015335	19.5	ADGRB3	adhesion G protein-coupled receptor B3 [Source:VGNC Symbol;Acc:VGNC:59318]
ENSBTAG00000024420	19.5	COL28A1	collagen type XXVIII alpha 1 chain [Source:HGNC Symbol;Acc:HGNC:22442]
ENSBTAG00000040144	19.4167	ENSBTAG00000040144
ENSBTAG00000017593	19.1667	TREM1	triggering receptor expressed on myeloid cells 1 [Source:VGNC Symbol;Acc:VGNC:36298]
ENSBTAG00000055278	19.1667	NEGR1	neuronal growth regulator 1 [Source:NCBI gene (formerly Entrezgene);Acc:781106]
ENSBTAG00000006282	19.0833	POU2AF1	POU class 2 homeobox associating factor 1 [Source:VGNC Symbol;Acc:VGNC:33173]
ENSBTAG00000009797	19	RIMBP2	RIMS binding protein 2 [Source:VGNC Symbol;Acc:VGNC:33969]
ENSBTAG00000013085	19	CELA3B	chymotrypsin-like elastase family, member 3B [Source:NCBI gene (formerly Entrezgene);Acc:281752]
ENSBTAG00000033835	19	MPZ	myelin protein zero [Source:VGNC Symbol;Acc:VGNC:31591]
ENSBTAG00000040386	19	AGTR2	angiotensin II receptor type 2 [Source:VGNC Symbol;Acc:VGNC:25746]
ENSBTAG00000015872	18.9167	PROKR2	prokineticin receptor 2 [Source:VGNC Symbol;Acc:VGNC:33363]
ENSBTAG00000001078	18.8333	SRL	sarcalumenin [Source:HGNC Symbol;Acc:HGNC:11295]
ENSBTAG00000007553	18.8333	KCNA5	potassium voltage-gated channel subfamily A member 5 [Source:VGNC Symbol;Acc:VGNC:30425]
ENSBTAG00000050382	18.6667	LRCH2	leucine rich repeats and calponin homology domain containing 2 [Source:HGNC Symbol;Acc:HGNC:29292]
ENSBTAG00000050573	18.6667	ENSBTAG00000050573
ENSBTAG00000054719	18.6667	TRNP1	TMF1 regulated nuclear protein 1 [Source:HGNC Symbol;Acc:HGNC:34348]
ENSBTAG00000043578	18.5833	DIO3	iodothyronine deiodinase 3 [Source:NCBI gene (formerly Entrezgene);Acc:494549]
ENSBTAG00000051536	18.5833	ENSBTAG00000051536
ENSBTAG00000003435	18.4167	FAM189A1	family with sequence similarity 189 member A1 [Source:VGNC Symbol;Acc:VGNC:28770]
ENSBTAG00000008851	18.1667	ENSBTAG00000008851
ENSBTAG00000010856	18.1667	SLC8A2	solute carrier family 8 member A2 [Source:VGNC Symbol;Acc:VGNC:34936]
ENSBTAG00000017390	18.0833	LGI2	leucine rich repeat LGI family member 2 [Source:VGNC Symbol;Acc:VGNC:30857]
ENSBTAG00000018566	18.0833	SFRP5	secreted frizzled related protein 5 [Source:VGNC Symbol;Acc:VGNC:34523]
ENSBTAG00000004657	18	FBLL1	fibrillarin like 1 [Source:HGNC Symbol;Acc:HGNC:35458]
ENSBTAG00000000456	17.8333	CPB1	carboxypeptidase B1 [Source:VGNC Symbol;Acc:VGNC:27645]
ENSBTAG00000010716	17.75	FRAS1	Fraser extracellular matrix complex subunit 1 [Source:VGNC Symbol;Acc:VGNC:59334]
ENSBTAG00000011862	17.75	PCDH20	protocadherin 20 [Source:NCBI gene (formerly Entrezgene);Acc:616023]
ENSBTAG00000003479	17.6667	MATN1	matrilin 1 [Source:VGNC Symbol;Acc:VGNC:31264]
ENSBTAG00000009972	17.6667	INHA	inhibin subunit alpha [Source:VGNC Symbol;Acc:VGNC:30199]
ENSBTAG00000013239	17.6667	CAPN12	calpain 12 [Source:VGNC Symbol;Acc:VGNC:26743]
ENSBTAG00000016334	17.5833	SATB2	SATB homeobox 2 [Source:VGNC Symbol;Acc:VGNC:34299]
ENSBTAG00000025136	17.5833	MYOZ3	myozenin 3 [Source:VGNC Symbol;Acc:VGNC:31842]
ENSBTAG00000052511	17.5833	ENSBTAG00000052511
ENSBTAG00000016063	17.5	DNER	delta/notch like EGF repeat containing [Source:VGNC Symbol;Acc:VGNC:28139]
ENSBTAG00000000265	17.3333	SYNPR	synaptoporin [Source:VGNC Symbol;Acc:VGNC:35532]
ENSBTAG00000002661	17.3333	ISLR2	immunoglobulin superfamily containing leucine rich repeat 2 [Source:VGNC Symbol;Acc:VGNC:30299]
ENSBTAG00000009238	17.3333	HOXC6	homeobox C6 [Source:VGNC Symbol;Acc:VGNC:29926]
ENSBTAG00000024675	17.25	CYSLTR1	cysteinyl leukotriene receptor 1 [Source:NCBI gene (formerly Entrezgene);Acc:782045]
ENSBTAG00000051102	17.25	KCNK3	potassium two pore domain channel subfamily K member 3 [Source:HGNC Symbol;Acc:HGNC:6278]
ENSBTAG00000004022	17.1667	PLAG1	PLAG1 zinc finger [Source:VGNC Symbol;Acc:VGNC:32971]
ENSBTAG00000006879	17.1667	HOXC11	homeobox C11 [Source:VGNC Symbol;Acc:VGNC:56207]
ENSBTAG00000017466	17.1667	HCN4	hyperpolarization activated cyclic nucleotide gated potassium channel 4 [Source:VGNC Symbol;Acc:VGNC:29779]
ENSBTAG00000009447	17	PRMT8	protein arginine methyltransferase 8 [Source:VGNC Symbol;Acc:VGNC:33353]
ENSBTAG00000012016	16.9167	LMTK3	lemur tyrosine kinase 3 [Source:VGNC Symbol;Acc:VGNC:30942]
ENSBTAG00000001082	16.8333	SH2D5	SH2 domain containing 5 [Source:VGNC Symbol;Acc:VGNC:50133]
ENSBTAG00000051934	16.75	ENSBTAG00000051934
ENSBTAG00000038584	16.6667	OLFM1	olfactomedin 1 [Source:VGNC Symbol;Acc:VGNC:32417]
ENSBTAG00000011092	16.5833	ENSBTAG00000011092
ENSBTAG00000037418	16.5833	KISS1R	KISS1 receptor [Source:VGNC Symbol;Acc:VGNC:30617]
ENSBTAG00000025535	16.5	GLYATL3	glycine-N-acyltransferase like 3 [Source:VGNC Symbol;Acc:VGNC:29428]
ENSBTAG00000046121	16.4167	ENSBTAG00000046121
ENSBTAG00000016752	16.3333	ASB10	ankyrin repeat and SOCS box containing 10 [Source:VGNC Symbol;Acc:VGNC:26187]
ENSBTAG00000048635	16.25	ENSBTAG00000048635
ENSBTAG00000050228	16.1667	ENSBTAG00000050228
ENSBTAG00000051183	16.0833	ENSBTAG00000051183
ENSBTAG00000040590	16	ENSBTAG00000040590
ENSBTAG00000003289	15.8333	ENSBTAG00000003289
ENSBTAG00000006083	15.8333	KLF1	Kruppel like factor 1 [Source:VGNC Symbol;Acc:VGNC:30626]
ENSBTAG00000000381	15.6667	S1PR4	sphingosine-1-phosphate receptor 4 [Source:VGNC Symbol;Acc:VGNC:34255]
ENSBTAG00000001099	15.6667	PIANP	PILR alpha associated neural protein [Source:VGNC Symbol;Acc:VGNC:32855]
ENSBTAG00000011010	15.6667	PRND	prion like protein doppel [Source:VGNC Symbol;Acc:VGNC:33355]
ENSBTAG00000020022	15.5833	IL13RA2	interleukin 13 receptor subunit alpha 2 [Source:VGNC Symbol;Acc:VGNC:30115]
ENSBTAG00000008684	15.5	ENSBTAG00000008684
ENSBTAG00000015387	15.5	RAB40B	RAB40B, member RAS onco family [Source:NCBI gene (formerly Entrezgene);Acc:534237]
ENSBTAG00000032485	15.5	LHFPL1	LHFPL tetraspan subfamily member 1 [Source:VGNC Symbol;Acc:VGNC:30864]
ENSBTAG00000002887	15.4167	DDI1	DNA damage inducible 1 homolog 1 [Source:VGNC Symbol;Acc:VGNC:27945]
ENSBTAG00000022379	15.4167	VSIG2	V-set and immunoglobulin domain containing 2 [Source:VGNC Symbol;Acc:VGNC:50036]
ENSBTAG00000012192	15.25	ENSBTAG00000012192
ENSBTAG00000021101	15.25	GPR88	G protein-coupled receptor 88 [Source:VGNC Symbol;Acc:VGNC:29604]
ENSBTAG00000009153	15.1667	MLXIPL	MLX interacting protein like [Source:VGNC Symbol;Acc:VGNC:31510]
ENSBTAG00000002192	15.0833	VXN	vexin [Source:VGNC Symbol;Acc:VGNC:52627]
ENSBTAG00000027017	15.0833	SIX3	SIX homeobox 3 [Source:VGNC Symbol;Acc:VGNC:34640]
ENSBTAG00000002599	15	MGARP	mitochondria localized glutamic acid rich protein [Source:VGNC Symbol;Acc:VGNC:31447]
ENSBTAG00000002964	15	TXLNB	taxilin beta [Source:VGNC Symbol;Acc:VGNC:36531]
ENSBTAG00000010407	15	GSC	goosecoid homeobox [Source:VGNC Symbol;Acc:VGNC:29672]
ENSBTAG00000018326	14.9167	FXYD7	FXYD domain containing ion transport regulator 7 [Source:VGNC Symbol;Acc:VGNC:29159]
ENSBTAG00000003370	14.8333	GPR135	G protein-coupled receptor 135 [Source:VGNC Symbol;Acc:VGNC:29549]
ENSBTAG00000012516	14.5833	SLC1A7	solute carrier family 1 member 7 [Source:VGNC Symbol;Acc:VGNC:34716]
ENSBTAG00000015702	14.5	PITX3	paired like homeodomain 3 [Source:VGNC Symbol;Acc:VGNC:32926]
ENSBTAG00000020737	14.5	SOX8	SRY-box transcription factor 8 [Source:VGNC Symbol;Acc:VGNC:35151]
ENSBTAG00000033173	14.5	BHLHE22	basic helix-loop-helix family member e22 [Source:VGNC Symbol;Acc:VGNC:26484]
ENSBTAG00000037429	14.5	HTR1B	5-hydroxytryptamine receptor 1B [Source:VGNC Symbol;Acc:VGNC:29992]
ENSBTAG00000048875	14.5	ENSBTAG00000048875
ENSBTAG00000009359	14.4167	ENSBTAG00000009359
ENSBTAG00000050476	14.4167	ENSBTAG00000050476
ENSBTAG00000055022	14.4167	LEFTY2	left-right determination factor 2 [Source:NCBI gene (formerly Entrezgene);Acc:534018]
ENSBTAG00000011116	14.3333	PAQR9	progestin and adipoQ receptor family member 9 [Source:VGNC Symbol;Acc:VGNC:32581]
ENSBTAG00000027126	14.3333	MUC15	mucin 15, cell surface associated [Source:VGNC Symbol;Acc:VGNC:31759]
ENSBTAG00000001558	14.25	PATL2	PAT1 homolog 2 [Source:VGNC Symbol;Acc:VGNC:32594]
ENSBTAG00000006582	14.25	SSTR1	somatostatin receptor 1 [Source:VGNC Symbol;Acc:VGNC:35325]
ENSBTAG00000008017	14.25	UNC79	unc-79 homolog, NALCN channel complex subunit [Source:VGNC Symbol;Acc:VGNC:36675]
ENSBTAG00000021046	14.1667	ELAVL4	ELAV like RNA binding protein 4 [Source:VGNC Symbol;Acc:VGNC:52769]
ENSBTAG00000049823	14.1667	ENSBTAG00000049823
ENSBTAG00000055045	14.0833	HSPB7	heat shock protein family B (small) member 7 [Source:VGNC Symbol;Acc:VGNC:49068]
ENSBTAG00000053970	13.9167	SOST	sclerostin [Source:NCBI gene (formerly Entrezgene);Acc:282880]
ENSBTAG00000002978	13.8333	PRKG2	protein kinase cGMP-dependent 2 [Source:VGNC Symbol;Acc:VGNC:33341]
ENSBTAG00000006745	13.8333	FGG	fibrinogen gamma chain [Source:VGNC Symbol;Acc:VGNC:28990]
ENSBTAG00000012535	13.8333	SCRG1	stimulator of chondrosis 1 [Source:VGNC Symbol;Acc:VGNC:34364]
ENSBTAG00000006535	13.75	IRS4	insulin receptor substrate 4 [Source:VGNC Symbol;Acc:VGNC:30285]
ENSBTAG00000013657	13.75	CHRNA5	cholinergic receptor nicotinic alpha 5 subunit [Source:VGNC Symbol;Acc:VGNC:27327]
ENSBTAG00000046321	13.6667	TSPOAP1	TSPO associated protein 1 [Source:VGNC Symbol;Acc:VGNC:55881]
ENSBTAG00000048302	13.6667	ENSBTAG00000048302
ENSBTAG00000003432	13.5	ZAN	zonadhesin [Source:VGNC Symbol;Acc:VGNC:99806]
ENSBTAG00000005891	13.4167	FCRL1	Fc receptor like 1 [Source:VGNC Symbol;Acc:VGNC:50049]
ENSBTAG00000017509	13.4167	MYPN	myopalladin [Source:VGNC Symbol;Acc:VGNC:31843]
ENSBTAG00000051627	13.4167	ENSBTAG00000051627
ENSBTAG00000000908	13.3333	HCAR1	hydroxycarboxylic acid receptor 1 [Source:VGNC Symbol;Acc:VGNC:29769]
ENSBTAG00000004429	13.3333	GDF5	growth differentiation factor 5 [Source:VGNC Symbol;Acc:VGNC:29303]
ENSBTAG00000005657	13.3333	CAMK2N2	calcium/calmodulin dependent protein kinase II inhibitor 2 [Source:VGNC Symbol;Acc:VGNC:26724]
ENSBTAG00000006397	13.3333	ENSBTAG00000006397
ENSBTAG00000001346	13.25	STRA8	stimulated by retinoic acid 8 [Source:VGNC Symbol;Acc:VGNC:53678]
ENSBTAG00000008832	13.25	CCL1	C-C motif chemokine ligand 1 [Source:VGNC Symbol;Acc:VGNC:26943]
ENSBTAG00000019266	13.25	TDRD12	tudor domain containing 12 [Source:VGNC Symbol;Acc:VGNC:35717]
ENSBTAG00000005085	13.0833	TRIM63	tripartite motif containing 63 [Source:VGNC Symbol;Acc:VGNC:36346]
ENSBTAG00000024318	13.0833	ENSBTAG00000024318
ENSBTAG00000048727	13.0833	OR4D31	olfactory receptor family 4 subfamily D member 31 [Source:VGNC Symbol;Acc:VGNC:100960]
ENSBTAG00000047302	13	ENSBTAG00000047302
ENSBTAG00000048851	13	UBE2QL1	ubiquitin conjugating enzyme E2 Q family like 1 [Source:HGNC Symbol;Acc:HGNC:37269]
ENSBTAG00000011874	12.8333	TMEM252	transmembrane protein 252 [Source:VGNC Symbol;Acc:VGNC:36061]
ENSBTAG00000012398	12.8333	APOC3	apolipoprotein C3 [Source:VGNC Symbol;Acc:VGNC:56243]
ENSBTAG00000031933	12.8333	ALOX12E	arachidonate lipoxygenase, epidermal [Source:NCBI gene (formerly Entrezgene);Acc:787450]
ENSBTAG00000052267	12.8333	ENSBTAG00000052267
ENSBTAG00000053196	12.8333	OR13P11	olfactory receptor family 13 subfamily P member 11 [Source:VGNC Symbol;Acc:VGNC:100530]
ENSBTAG00000053749	12.8333	ENSBTAG00000053749
ENSBTAG00000024826	12.75	TECRL	trans-2,3-enoyl-CoA reductase like [Source:VGNC Symbol;Acc:VGNC:35731]
ENSBTAG00000033509	12.75	OR4D9	olfactory receptor family 4 subfamily D member 9 [Source:VGNC Symbol;Acc:VGNC:100965]
ENSBTAG00000038368	12.75	ENSBTAG00000038368
ENSBTAG00000039256	12.75	ENSBTAG00000039256
ENSBTAG00000046402	12.75	ASCL4	achaete-scute family bHLH transcription factor 4 [Source:VGNC Symbol;Acc:VGNC:26208]
ENSBTAG00000012311	12.6667	CACNG5	calcium voltage-gated channel auxiliary subunit gamma 5 [Source:VGNC Symbol;Acc:VGNC:26690]
ENSBTAG00000047526	12.6667	GSC2	goosecoid homeobox 2 [Source:VGNC Symbol;Acc:VGNC:97276]
ENSBTAG00000000401	12.5	TTC24	tetratricopeptide repeat domain 24 [Source:VGNC Symbol;Acc:VGNC:36463]
ENSBTAG00000023648	12.5	ENSBTAG00000023648
ENSBTAG00000052571	12.5	ENSBTAG00000052571
ENSBTAG00000035158	12.4167	TMEM249	transmembrane protein 249 [Source:VGNC Symbol;Acc:VGNC:53881]
ENSBTAG00000047621	12.3333	ENSBTAG00000047621
ENSBTAG00000048354	12.25	ENSBTAG00000048354
ENSBTAG00000011871	12.1667	BTLA	B and T lymphocyte associated [Source:VGNC Symbol;Acc:VGNC:26602]
ENSBTAG00000014705	12.1667	HES4	hes family bHLH transcription factor 4 [Source:VGNC Symbol;Acc:VGNC:29821]
ENSBTAG00000022019	12.1667	ENSBTAG00000022019
ENSBTAG00000002478	12.0833	AGMAT	agmatinase [Source:VGNC Symbol;Acc:VGNC:25730]
ENSBTAG00000007309	12.0833	ST6GALNAC5	ST6 N-acetylgalactosaminide alpha-2,6-sialyltransferase 5 [Source:VGNC Symbol;Acc:VGNC:35341]
ENSBTAG00000007417	12.0833	GDF11	growth differentiation factor 11 [Source:VGNC Symbol;Acc:VGNC:29300]
ENSBTAG00000007530	12.0833	TRIM10	tripartite motif containing 10 [Source:VGNC Symbol;Acc:VGNC:36312]
ENSBTAG00000013667	12.0833	TMEM30C	transmembrane protein 30C [Source:NCBI gene (formerly Entrezgene);Acc:531379]
ENSBTAG00000010411	12	ADAMTS8	ADAM metallopeptidase with thrombospondin type 1 motif 8 [Source:VGNC Symbol;Acc:VGNC:25629]
ENSBTAG00000031346	12	ANKUB1	ankyrin repeat and ubiquitin domain containing 1 [Source:VGNC Symbol;Acc:VGNC:25948]
ENSBTAG00000032077	12	KCND2	potassium voltage-gated channel subfamily D member 2 [Source:VGNC Symbol;Acc:VGNC:30435]
ENSBTAG00000035643	12	ENSBTAG00000035643
ENSBTAG00000011734	11.9167	ANKRD1	ankyrin repeat domain 1 [Source:VGNC Symbol;Acc:VGNC:25908]
ENSBTAG00000016534	11.9167	BCL11A	BAF chromatin remodeling complex subunit BCL11A [Source:VGNC Symbol;Acc:VGNC:59205]
ENSBTAG00000001326	11.8333	SLC44A5	solute carrier family 44 member 5 [Source:VGNC Symbol;Acc:VGNC:34879]
ENSBTAG00000008501	11.8333	FOXD3	forkhead box D3 [Source:VGNC Symbol;Acc:VGNC:29082]
ENSBTAG00000039559	11.8333	ENSBTAG00000039559
ENSBTAG00000049946	11.8333	ENSBTAG00000049946
ENSBTAG00000051902	11.8333	ENSBTAG00000051902
ENSBTAG00000002644	11.6667	KCNQ4	potassium voltage-gated channel subfamily Q member 4 [Source:VGNC Symbol;Acc:VGNC:30489]
ENSBTAG00000012914	11.6667	WNT8B	Wnt family member 8B [Source:VGNC Symbol;Acc:VGNC:36965]
ENSBTAG00000018947	11.6667	SYT16	synaptotagmin 16 [Source:VGNC Symbol;Acc:VGNC:55146]
ENSBTAG00000047425	11.6667	ENSBTAG00000047425
ENSBTAG00000009277	11.5833	RGS17	regulator of G protein signaling 17 [Source:VGNC Symbol;Acc:VGNC:33916]
ENSBTAG00000021647	11.5833	FCAR	Fc fragment of IgA receptor [Source:VGNC Symbol;Acc:VGNC:28929]
ENSBTAG00000005932	11.5	FAM184B	family with sequence similarity 184 member B [Source:VGNC Symbol;Acc:VGNC:28766]
ENSBTAG00000015763	11.5	SPATA22	spermatosis associated 22 [Source:VGNC Symbol;Acc:VGNC:35180]
ENSBTAG00000025458	11.5	DPF3	double PHD fingers 3 [Source:VGNC Symbol;Acc:VGNC:28177]
ENSBTAG00000031135	11.5	CTXN3	cortexin 3 [Source:VGNC Symbol;Acc:VGNC:27827]
ENSBTAG00000044091	11.5	PTK6	protein tyrosine kinase 6 [Source:VGNC Symbol;Acc:VGNC:33520]
ENSBTAG00000006539	11.4167	SIRPB2	signal regulatory protein beta 2 [Source:HGNC Symbol;Acc:HGNC:16247]
ENSBTAG00000031234	11.4167	ENSBTAG00000031234
ENSBTAG00000046717	11.4167	PCDHA3	protocadherin alpha 3 [Source:HGNC Symbol;Acc:HGNC:8669]
ENSBTAG00000002824	11.3333	DPEP3	dipeptidase 3 [Source:VGNC Symbol;Acc:VGNC:52194]
ENSBTAG00000031724	11.3333	MAS1	MAS1 proto-onco, G protein-coupled receptor [Source:VGNC Symbol;Acc:VGNC:31254]
ENSBTAG00000012465	11.25	FOXC2	forkhead box C2 [Source:VGNC Symbol;Acc:VGNC:29081]
ENSBTAG00000044025	11.25	IL1RAPL2	interleukin 1 receptor accessory protein like 2 [Source:HGNC Symbol;Acc:HGNC:5997]
ENSBTAG00000052070	11.25	ENSBTAG00000052070
ENSBTAG00000034091	11.1667	LRRC72	leucine rich repeat containing 72 [Source:VGNC Symbol;Acc:VGNC:97282]
ENSBTAG00000044082	11.1667	MARCHF1	membrane associated ring-CH-type finger 1 [Source:VGNC Symbol;Acc:VGNC:31236]
ENSBTAG00000053034	11.1667	H4C1	H4 clustered histone 1 [Source:VGNC Symbol;Acc:VGNC:83549]
ENSBTAG00000053454	11.1667	OR10AG82P	olfactory receptor family 10 subfamily AG member 82, pseudo [Source:VGNC Symbol;Acc:VGNC:100368]
ENSBTAG00000015128	11.0833	KLK8	kallikrein related peptidase 8 [Source:VGNC Symbol;Acc:VGNC:30682]
ENSBTAG00000006790	11	SPTBN5	spectrin beta, non-erythrocytic 5 [Source:VGNC Symbol;Acc:VGNC:35255]
ENSBTAG00000007732	11	ARPP21	cAMP regulated phosphoprotein 21 [Source:VGNC Symbol;Acc:VGNC:58588]
ENSBTAG00000037534	11	KLRF1	killer cell lectin like receptor F1 [Source:VGNC Symbol;Acc:VGNC:30685]
ENSBTAG00000053418	11	ENSBTAG00000053418
ENSBTAG00000007306	10.9167	RAB3C	RAB3C, member RAS onco family [Source:VGNC Symbol;Acc:VGNC:33651]
ENSBTAG00000016274	10.9167	CCDC38	coiled-coil domain containing 38 [Source:VGNC Symbol;Acc:VGNC:26894]
ENSBTAG00000019390	10.9167	CA12	carbonic anhydrase 12 [Source:VGNC Symbol;Acc:VGNC:26650]
ENSBTAG00000054870	10.9167	ENSBTAG00000054870
ENSBTAG00000005736	10.8333	ADGRF3	adhesion G protein-coupled receptor F3 [Source:VGNC Symbol;Acc:VGNC:25663]
ENSBTAG00000019728	10.8333	CD164L2	CD164 molecule like 2 [Source:VGNC Symbol;Acc:VGNC:27005]
ENSBTAG00000054259	10.8333	ENSBTAG00000054259
ENSBTAG00000001001	10.75	ANKRD55	ankyrin repeat domain 55 [Source:VGNC Symbol;Acc:VGNC:25938]
ENSBTAG00000017786	10.75	FCRL6	Fc receptor like 6 [Source:VGNC Symbol;Acc:VGNC:55190]
ENSBTAG00000018726	10.75	RIMS3	regulating synaptic membrane exocytosis 3 [Source:VGNC Symbol;Acc:VGNC:33973]
ENSBTAG00000049183	10.75	ENSBTAG00000049183
ENSBTAG00000052314	10.6667	ENSBTAG00000052314
ENSBTAG00000014857	10.5833	ENSBTAG00000014857
ENSBTAG00000019993	10.5833	APLN	apelin [Source:VGNC Symbol;Acc:VGNC:26017]
ENSBTAG00000030413	10.5833	LACTBL1	lactamase beta like 1 [Source:VGNC Symbol;Acc:VGNC:54443]
ENSBTAG00000053486	10.5833	ENSBTAG00000053486
ENSBTAG00000010605	10.5	VAX2	ventral anterior homeobox 2 [Source:VGNC Symbol;Acc:VGNC:36776]
ENSBTAG00000010947	10.5	PHYHIPL	phytanoyl-CoA 2-hydroxylase interacting protein like [Source:VGNC Symbol;Acc:VGNC:32851]
ENSBTAG00000011616	10.5	MPO	myeloperoxidase [Source:VGNC Symbol;Acc:VGNC:31581]
ENSBTAG00000032003	10.5	ZCCHC13	zinc finger CCHC-type containing 13 [Source:VGNC Symbol;Acc:VGNC:37117]
ENSBTAG00000002255	10.4167	BHMT	betaine--homocysteine S-methyltransferase [Source:VGNC Symbol;Acc:VGNC:26488]
ENSBTAG00000005052	10.4167	GLP2R	glucagon like peptide 2 receptor [Source:VGNC Symbol;Acc:VGNC:29411]
ENSBTAG00000014523	10.4167	DIRAS2	DIRAS family GTPase 2 [Source:VGNC Symbol;Acc:VGNC:28070]
ENSBTAG00000017216	10.4167	FRMD5	FERM domain containing 5 [Source:VGNC Symbol;Acc:VGNC:29116]
ENSBTAG00000043979	10.4167	H1-9	H1.9 linker histone [Source:VGNC Symbol;Acc:VGNC:95388]
ENSBTAG00000044050	10.4167	XKR4	XK related 4 [Source:VGNC Symbol;Acc:VGNC:36987]
ENSBTAG00000051786	10.4167	ENSBTAG00000051786
ENSBTAG00000003275	10.3333	ENSBTAG00000003275
ENSBTAG00000012149	10.3333	HOXC8	homeobox C8 [Source:VGNC Symbol;Acc:VGNC:29927]
ENSBTAG00000048444	10.3333	OR13P2	olfactory receptor family 13 subfamily P member 2 [Source:VGNC Symbol;Acc:VGNC:100533]
ENSBTAG00000038711	10.25	TMEM91	transmembrane protein 91 [Source:VGNC Symbol;Acc:VGNC:36126]
ENSBTAG00000052713	10.25	H2BC13	H2B clustered histone 13 [Source:VGNC Symbol;Acc:VGNC:83581]
ENSBTAG00000003398	10.1667	KCNG1	potassium voltage-gated channel modifier subfamily G member 1 [Source:VGNC Symbol;Acc:VGNC:30442]
ENSBTAG00000007131	10.1667	GADL1	glutamate decarboxylase like 1 [Source:VGNC Symbol;Acc:VGNC:29210]
ENSBTAG00000014543	10.1667	PLXNA4	plexin A4 [Source:VGNC Symbol;Acc:VGNC:33060]
ENSBTAG00000019394	10.1667	ANO5	anoctamin 5 [Source:VGNC Symbol;Acc:VGNC:25954]
ENSBTAG00000049214	10.1667	ENSBTAG00000049214
ENSBTAG00000030423	10.0833	CLEC1B	C-type lectin domain family 1 member B [Source:VGNC Symbol;Acc:VGNC:58366]
ENSBTAG00000035926	10.0833	ENSBTAG00000035926

## Sheet: tpm_ge
list of transcripts specific to glandular epithelial cells
Gene stable ID	ge_meanTPM	Gene name	Gene description
ENSBTAG00000034346	272	BTG4	BTG anti-proliferation factor 4 [Source:VGNC Symbol;Acc:VGNC:26600]
ENSBTAG00000000470	269.2	IBSP	integrin binding sialoprotein [Source:VGNC Symbol;Acc:VGNC:30021]
ENSBTAG00000002188	263.7	C25H16orf89	chromosome 25 C16orf89 homolog [Source:VGNC Symbol;Acc:VGNC:58591]
ENSBTAG00000006174	228.8	TMEM212	transmembrane protein 212 [Source:VGNC Symbol;Acc:VGNC:36034]
ENSBTAG00000009876	220.7	C4BPA	complement component 4 binding protein alpha [Source:VGNC Symbol;Acc:VGNC:103055]
ENSBTAG00000021941	158.8	DPP6	dipeptidyl peptidase like 6 [Source:NCBI gene (formerly Entrezgene);Acc:281123]
ENSBTAG00000009837	154.9	ANKS4B	ankyrin repeat and sterile alpha motif domain containing 4B [Source:VGNC Symbol;Acc:VGNC:25946]
ENSBTAG00000003950	149.4	PROC	protein C, inactivator of coagulation factors Va and VIIIa [Source:VGNC Symbol;Acc:VGNC:56139]
ENSBTAG00000007243	145.2	CFAP58	cilia and flagella associated protein 58 [Source:VGNC Symbol;Acc:VGNC:27247]
ENSBTAG00000024195	144.8	LDLRAD1	low density lipoprotein receptor class A domain containing 1 [Source:VGNC Symbol;Acc:VGNC:30826]
ENSBTAG00000018519	143.4	GAS2L2	growth arrest specific 2 like 2 [Source:VGNC Symbol;Acc:VGNC:29259]
ENSBTAG00000018287	137.9	SLC25A48	solute carrier family 25 member 48 [Source:VGNC Symbol;Acc:VGNC:34773]
ENSBTAG00000021180	135.9	TBATA	thymus, brain and testes associated [Source:VGNC Symbol;Acc:VGNC:35622]
ENSBTAG00000011097	135.3	DYNLT5	dynein light chain Tctex-type family member 5 [Source:VGNC Symbol;Acc:VGNC:35706]
ENSBTAG00000050257	132.8	ENSBTAG00000050257
ENSBTAG00000009833	125.5	DTHD1	death domain containing 1 [Source:VGNC Symbol;Acc:VGNC:28229]
ENSBTAG00000050799	123.9	TMEM151B	transmembrane protein 151B [Source:NCBI gene (formerly Entrezgene);Acc:519699]
ENSBTAG00000009057	116.5	CFAP221	cilia and flagella associated protein 221 [Source:VGNC Symbol;Acc:VGNC:27241]
ENSBTAG00000009257	116.4	CERKL	ceramide kinase like [Source:VGNC Symbol;Acc:VGNC:27223]
ENSBTAG00000000437	115.2	FFAR4	free fatty acid receptor 4 [Source:VGNC Symbol;Acc:VGNC:28962]
ENSBTAG00000050049	115	ENSBTAG00000050049
ENSBTAG00000033386	112.2	TEX26	testis expressed 26 [Source:VGNC Symbol;Acc:VGNC:35764]
ENSBTAG00000005725	102.4	IDO2	indoleamine 2,3-dioxygenase 2 [Source:VGNC Symbol;Acc:VGNC:30036]
ENSBTAG00000030993	102.2	LCA5L	lebercilin LCA5 like [Source:VGNC Symbol;Acc:VGNC:30808]
ENSBTAG00000005568	100.5	FRMPD2	FERM and PDZ domain containing 2 [Source:VGNC Symbol;Acc:VGNC:50131]
ENSBTAG00000019890	97.8	ATP6V1G3	ATPase H+ transporting V1 subunit G3 [Source:VGNC Symbol;Acc:VGNC:26325]
ENSBTAG00000009332	95.2	TTLL6	tubulin tyrosine ligase like 6 [Source:VGNC Symbol;Acc:VGNC:36494]
ENSBTAG00000020965	93.1	ZMYND10	zinc finger MYND-type containing 10 [Source:VGNC Symbol;Acc:VGNC:37201]
ENSBTAG00000004197	92.7	B3GNT4	UDP-GlcNAc:betaGal beta-1,3-N-acetylglucosaminyltransferase 4 [Source:VGNC Symbol;Acc:VGNC:26380]
ENSBTAG00000032650	91.1	DPY19L2	dpy-19 like 2 [Source:VGNC Symbol;Acc:VGNC:59169]
ENSBTAG00000020009	87.7	CCDC81	coiled-coil domain containing 81 [Source:VGNC Symbol;Acc:VGNC:26919]
ENSBTAG00000014063	86.8	DNAH8	dynein axonemal heavy chain 8 [Source:VGNC Symbol;Acc:VGNC:28127]
ENSBTAG00000053631	86.8	TEX46	testis expressed 46 [Source:HGNC Symbol;Acc:HGNC:44651]
ENSBTAG00000048263	86.6	LRRC56	leucine rich repeat containing 56 [Source:VGNC Symbol;Acc:VGNC:31023]
ENSBTAG00000020989	83.4	SUSD4	sushi domain containing 4 [Source:VGNC Symbol;Acc:VGNC:35489]
ENSBTAG00000053264	82	ENSBTAG00000053264
ENSBTAG00000053966	79.3	ENSBTAG00000053966
ENSBTAG00000031376	78.7	BPIFA2C	BPI fold containing family A, member 2C [Source:NCBI gene (formerly Entrezgene);Acc:618389]
ENSBTAG00000046805	75.4	CYP2F1	cytochrome P450 family 2 subfamily F member 1 [Source:HGNC Symbol;Acc:HGNC:2632]
ENSBTAG00000039223	70.9	WDR38	WD repeat domain 38 [Source:VGNC Symbol;Acc:VGNC:36896]
ENSBTAG00000016877	65.6	PLA2G2C	phospholipase A2 group IIC [Source:VGNC Symbol;Acc:VGNC:56137]
ENSBTAG00000021328	62.7	SPHKAP	SPHK1 interactor, AKAP domain containing [Source:VGNC Symbol;Acc:VGNC:35212]
ENSBTAG00000049365	62.1	ENSBTAG00000049365
ENSBTAG00000023393	61.7	AIRE	autoimmune regulator [Source:VGNC Symbol;Acc:VGNC:53512]
ENSBTAG00000031647	61.3	LRG1	leucine rich alpha-2-glycoprotein 1 [Source:VGNC Symbol;Acc:VGNC:30980]
ENSBTAG00000019322	60.5	HABP2	hyaluronan binding protein 2 [Source:VGNC Symbol;Acc:VGNC:55955]
ENSBTAG00000023419	57.7	SULT2A1	sulfotransferase family, cytosolic, 2A, dehydroepiandrosterone (DHEA)-preferring, member 1 [Source:NCBI gene (formerly Entrezgene);Acc:533560]
ENSBTAG00000033726	55.6	GRIP1	glutamate receptor interacting protein 1 [Source:VGNC Symbol;Acc:VGNC:56205]
ENSBTAG00000023718	54.7	MRAP	melanocortin 2 receptor accessory protein [Source:VGNC Symbol;Acc:VGNC:56234]
ENSBTAG00000047410	53.8	ENSBTAG00000047410
ENSBTAG00000002856	53.1	MEIG1	meiosis/spermiosis associated 1 [Source:VGNC Symbol;Acc:VGNC:31379]
ENSBTAG00000017098	52.8	BPIFA1	BPI fold containing family A member 1 [Source:VGNC Symbol;Acc:VGNC:26543]
ENSBTAG00000040268	52.7	UBE2U	ubiquitin conjugating enzyme E2 U [Source:VGNC Symbol;Acc:VGNC:53642]
ENSBTAG00000015027	51.8	ENSBTAG00000015027
ENSBTAG00000005236	50.5	CCKBR	cholecystokinin B receptor [Source:VGNC Symbol;Acc:VGNC:26942]
ENSBTAG00000016507	49.6	SERHL2	serine hydrolase like 2 [Source:VGNC Symbol;Acc:VGNC:58453]
ENSBTAG00000012624	48.5	PDZRN4	PDZ domain containing ring finger 4 [Source:VGNC Symbol;Acc:VGNC:55073]
ENSBTAG00000015095	48.3	TTC6	tetratricopeptide repeat domain 6 [Source:VGNC Symbol;Acc:VGNC:59372]
ENSBTAG00000012334	46	FLACC1	flagellum associated containing coiled-coil domains 1 [Source:VGNC Symbol;Acc:VGNC:58911]
ENSBTAG00000039971	45.5	ENSBTAG00000039971
ENSBTAG00000014179	45.4	SLC12A5	solute carrier family 12 member 5 [Source:VGNC Symbol;Acc:VGNC:34668]
ENSBTAG00000031150	45.3	FAM166C	family with sequence similarity 166 member C [Source:VGNC Symbol;Acc:VGNC:52618]
ENSBTAG00000004754	44	DSCAM	DS cell adhesion molecule [Source:VGNC Symbol;Acc:VGNC:28215]
ENSBTAG00000040439	43	HTR1A	5-hydroxytryptamine receptor 1A [Source:VGNC Symbol;Acc:VGNC:29991]
ENSBTAG00000038462	42.8	TMEM182	transmembrane protein 182 [Source:VGNC Symbol;Acc:VGNC:36008]
ENSBTAG00000005235	42.6	DPP10	dipeptidyl peptidase like 10 [Source:VGNC Symbol;Acc:VGNC:28186]
ENSBTAG00000005228	42.1	CNGA4	cyclic nucleotide gated channel subunit alpha 4 [Source:VGNC Symbol;Acc:VGNC:27500]
ENSBTAG00000001642	41.3	ENSBTAG00000001642
ENSBTAG00000013429	41.2	CLEC4G	C-type lectin domain family 4 member G [Source:VGNC Symbol;Acc:VGNC:27434]
ENSBTAG00000001451	40.1	A4GNT	alpha-1,4-N-acetylglucosaminyltransferase [Source:VGNC Symbol;Acc:VGNC:25436]
ENSBTAG00000009328	38.7	NWD1	NACHT and WD repeat domain containing 1 [Source:VGNC Symbol;Acc:VGNC:32373]
ENSBTAG00000007144	38.4	KRT83	keratin 83 [Source:VGNC Symbol;Acc:VGNC:50409]
ENSBTAG00000000818	36.4	PLEKHG7	pleckstrin homology and RhoGEF domain containing G7 [Source:VGNC Symbol;Acc:VGNC:56225]
ENSBTAG00000015651	36.4	ENSBTAG00000015651
ENSBTAG00000030539	36.3	KRT222	keratin 222 [Source:VGNC Symbol;Acc:VGNC:83291]
ENSBTAG00000012722	36.2	ENSBTAG00000012722
ENSBTAG00000014581	36	MLIP	muscular LMNA interacting protein [Source:VGNC Symbol;Acc:VGNC:31499]
ENSBTAG00000007258	35	GAD1	glutamate decarboxylase 1 [Source:VGNC Symbol;Acc:VGNC:29204]
ENSBTAG00000021423	34.9	LKAAEAR1	LKAAEAR motif containing 1 [Source:VGNC Symbol;Acc:VGNC:57040]
ENSBTAG00000001915	34.5	APOH	apolipoprotein H [Source:VGNC Symbol;Acc:VGNC:26032]
ENSBTAG00000001331	34	ERICH6	glutamate rich 6 [Source:VGNC Symbol;Acc:VGNC:28586]
ENSBTAG00000007971	33.3	OR6Q1	olfactory receptor family 6 subfamily Q member 1 [Source:VGNC Symbol;Acc:VGNC:101793]
ENSBTAG00000048335	33.3	ENSBTAG00000048335
ENSBTAG00000004462	33.2	NPAS3	neuronal PAS domain protein 3 [Source:VGNC Symbol;Acc:VGNC:59355]
ENSBTAG00000007946	33.1	PIPOX	pipecolic acid and sarcosine oxidase [Source:VGNC Symbol;Acc:VGNC:32914]
ENSBTAG00000048251	32.2	NHLRC4	NHL repeat containing 4 [Source:VGNC Symbol;Acc:VGNC:97292]
ENSBTAG00000002483	31.6	HES5	hes family bHLH transcription factor 5 [Source:VGNC Symbol;Acc:VGNC:29822]
ENSBTAG00000014147	31.4	PRSS54	serine protease 54 [Source:VGNC Symbol;Acc:VGNC:33424]
ENSBTAG00000038258	30.8	TUBA3D	tubulin alpha 3d [Source:HGNC Symbol;Acc:HGNC:24071]
ENSBTAG00000040460	30.8	KRT23	keratin 23 [Source:VGNC Symbol;Acc:VGNC:30722]
ENSBTAG00000003775	30.6	C8B	complement C8 beta chain [Source:VGNC Symbol;Acc:VGNC:26645]
ENSBTAG00000046574	30.5	FRMPD1	FERM and PDZ domain containing 1 [Source:VGNC Symbol;Acc:VGNC:52780]
ENSBTAG00000049093	30.5	PHGR1	proline/histidine/glycine-rich 1 [Source:NCBI gene (formerly Entrezgene);Acc:787749]
ENSBTAG00000027205	30.4	PGBD5	piggyBac transposable element derived 5 [Source:VGNC Symbol;Acc:VGNC:32784]
ENSBTAG00000013014	30.1	GPR61	G protein-coupled receptor 61 [Source:VGNC Symbol;Acc:VGNC:29593]
ENSBTAG00000031618	29.7	WDR49	WD repeat domain 49 [Source:VGNC Symbol;Acc:VGNC:97327]
ENSBTAG00000049278	29.4	ENSBTAG00000049278
ENSBTAG00000016225	29.3	COLEC11	collectin subfamily member 11 [Source:VGNC Symbol;Acc:VGNC:27578]
ENSBTAG00000045520	29.2	PDYN	prodynorphin [Source:VGNC Symbol;Acc:VGNC:32723]
ENSBTAG00000008155	28.8	SUN3	Sad1 and UNC84 domain containing 3 [Source:VGNC Symbol;Acc:VGNC:35475]
ENSBTAG00000015681	28.8	RGR	retinal G protein coupled receptor [Source:VGNC Symbol;Acc:VGNC:33909]
ENSBTAG00000012945	28.6	PDE6A	phosphodiesterase 6A [Source:VGNC Symbol;Acc:VGNC:32679]
ENSBTAG00000047170	28.5	ENSBTAG00000047170
ENSBTAG00000011813	28.3	TYR	tyrosinase [Source:VGNC Symbol;Acc:VGNC:36550]
ENSBTAG00000014982	27.9	C7H19orf71	chromosome 7 C19orf71 homolog [Source:NCBI gene (formerly Entrezgene);Acc:768023]
ENSBTAG00000003244	27.6	CFAP92	cilia and flagella associated protein 92 (putative) [Source:HGNC Symbol;Acc:HGNC:29231]
ENSBTAG00000044009	27.5	PPP1R1C	protein phosphatase 1 regulatory inhibitor subunit 1C [Source:VGNC Symbol;Acc:VGNC:33235]
ENSBTAG00000013991	27.2	NR2E1	nuclear receptor subfamily 2 group E member 1 [Source:VGNC Symbol;Acc:VGNC:32238]
ENSBTAG00000001851	27	ENSBTAG00000001851
ENSBTAG00000009215	26.9	NR1I3	nuclear receptor subfamily 1 group I member 3 [Source:VGNC Symbol;Acc:VGNC:32234]
ENSBTAG00000010070	26.6	GSDMA	gasdermin A [Source:VGNC Symbol;Acc:VGNC:49998]
ENSBTAG00000018390	25.7	GLB1L2	galactosidase beta 1 like 2 [Source:VGNC Symbol;Acc:VGNC:54872]
ENSBTAG00000007580	25.6	ZSWIM2	zinc finger SWIM-type containing 2 [Source:VGNC Symbol;Acc:VGNC:37382]
ENSBTAG00000012456	25.6	HEPACAM2	HEPACAM family member 2 [Source:VGNC Symbol;Acc:VGNC:29811]
ENSBTAG00000000219	24.3	GRIN2B	glutamate ionotropic receptor NMDA type subunit 2B [Source:VGNC Symbol;Acc:VGNC:29647]
ENSBTAG00000018989	24	GRM3	glutamate metabotropic receptor 3 [Source:VGNC Symbol;Acc:VGNC:29660]
ENSBTAG00000019244	24	P2RX6	purinergic receptor P2X 6 [Source:VGNC Symbol;Acc:VGNC:32521]
ENSBTAG00000050494	23.8	ENSBTAG00000050494
ENSBTAG00000010020	23.7
ENSBTAG00000040358	23.7	ENSBTAG00000040358
ENSBTAG00000022960	23.4	HEPHL1	hephaestin like 1 [Source:VGNC Symbol;Acc:VGNC:29813]
ENSBTAG00000000445	23.3	PDE6C	phosphodiesterase 6C [Source:VGNC Symbol;Acc:VGNC:32681]
ENSBTAG00000009828	23.3	FXYD2	FXYD domain containing ion transport regulator 2 [Source:VGNC Symbol;Acc:VGNC:29157]
ENSBTAG00000045695	23.2	SLC6A19	solute carrier family 6 member 19 [Source:VGNC Symbol;Acc:VGNC:34919]
ENSBTAG00000046590	23	FAM181A	family with sequence similarity 181 member A [Source:VGNC Symbol;Acc:VGNC:53937]
ENSBTAG00000022829	22.3	ENSBTAG00000022829
ENSBTAG00000005996	21.8	LRRC18	leucine rich repeat containing 18 [Source:VGNC Symbol;Acc:VGNC:31002]
ENSBTAG00000015412	21.3	TGM7	transglutaminase 7 [Source:VGNC Symbol;Acc:VGNC:35814]
ENSBTAG00000053675	21	ENSBTAG00000053675
ENSBTAG00000054344	20.8	ENSBTAG00000054344
ENSBTAG00000038464	20.5	PLIN5	perilipin 5 [Source:VGNC Symbol;Acc:VGNC:33032]
ENSBTAG00000004951	20.2	C15H11orf1	chromosome 15 C11orf1 homolog [Source:NCBI gene (formerly Entrezgene);Acc:538766]
ENSBTAG00000055144	20	ENSBTAG00000055144
ENSBTAG00000013443	19.8	SDR9C7	short chain dehydrogenase/reductase family 9C member 7 [Source:VGNC Symbol;Acc:VGNC:34398]
ENSBTAG00000018432	19.5	SLC6A15	solute carrier family 6 member 15 [Source:VGNC Symbol;Acc:VGNC:34918]
ENSBTAG00000016692	19.3	DSCAML1	DS cell adhesion molecule like 1 [Source:VGNC Symbol;Acc:VGNC:28216]
ENSBTAG00000007955	19.2	SEZ6L2	seizure related 6 homolog like 2 [Source:VGNC Symbol;Acc:VGNC:34504]
ENSBTAG00000020890	18.9	TRIM66	tripartite motif containing 66 [Source:VGNC Symbol;Acc:VGNC:36348]
ENSBTAG00000010847	18.7	FOXN4	forkhead box N4 [Source:VGNC Symbol;Acc:VGNC:29097]
ENSBTAG00000011666	18.7	THRSP	thyroid hormone responsive [Source:VGNC Symbol;Acc:VGNC:35848]
ENSBTAG00000006861	18.6	C11H2orf73	chromosome 11 C2orf73 homolog [Source:VGNC Symbol;Acc:VGNC:52620]
ENSBTAG00000050449	18.6	ENSBTAG00000050449
ENSBTAG00000051373	18.4	ENSBTAG00000051373
ENSBTAG00000054358	18.4	ENSBTAG00000054358
ENSBTAG00000007768	18	KCNS2	potassium voltage-gated channel modifier subfamily S member 2 [Source:VGNC Symbol;Acc:VGNC:30492]
ENSBTAG00000003574	17.8	SHISAL1	shisa like 1 [Source:VGNC Symbol;Acc:VGNC:30574]
ENSBTAG00000020141	17.6	FREM1	FRAS1 related extracellular matrix 1 [Source:VGNC Symbol;Acc:VGNC:29110]
ENSBTAG00000033187	17.6	ENSBTAG00000033187
ENSBTAG00000011023	17.4	TMEM52B	transmembrane protein 52B [Source:VGNC Symbol;Acc:VGNC:36095]
ENSBTAG00000030908	17.4	OR9Q6	olfactory receptor family 9 subfamily Q member 6 [Source:VGNC Symbol;Acc:VGNC:102118]
ENSBTAG00000053220	17.4	ENSBTAG00000053220
ENSBTAG00000032373	17.2	ENSBTAG00000032373
ENSBTAG00000010016	17	SPATA45	spermatosis associated 45 [Source:VGNC Symbol;Acc:VGNC:35185]
ENSBTAG00000021684	17	ENSBTAG00000021684
ENSBTAG00000040146	16.9	ENSBTAG00000040146
ENSBTAG00000047842	16.8	PRLHR	prolactin releasing hormone receptor [Source:VGNC Symbol;Acc:VGNC:33345]
ENSBTAG00000012057	16.7	CBLIF	cobalamin binding intrinsic factor [Source:VGNC Symbol;Acc:VGNC:29354]
ENSBTAG00000016121	16.7	KRT75	keratin 75 [Source:VGNC Symbol;Acc:VGNC:30739]
ENSBTAG00000007195	16.6	GUCA2A	guanylate cyclase activator 2A [Source:VGNC Symbol;Acc:VGNC:29716]
ENSBTAG00000054981	16.6	ENSBTAG00000054981
ENSBTAG00000048395	16.5	ENSBTAG00000048395
ENSBTAG00000001088	16.4	SLC17A8	solute carrier family 17 member 8 [Source:VGNC Symbol;Acc:VGNC:34703]
ENSBTAG00000020402	16.4	TDRD9	tudor domain containing 9 [Source:VGNC Symbol;Acc:VGNC:35722]
ENSBTAG00000009800	16.3	MSI1	musashi RNA binding protein 1 [Source:VGNC Symbol;Acc:VGNC:31697]
ENSBTAG00000013974	16.3	TMEM215	transmembrane protein 215 [Source:VGNC Symbol;Acc:VGNC:36037]
ENSBTAG00000018220	16.3	RGSL1	regulator of G protein signaling like 1 [Source:VGNC Symbol;Acc:VGNC:33928]
ENSBTAG00000006624	16.1	SLC36A3	solute carrier family 36 member 3 [Source:VGNC Symbol;Acc:VGNC:34840]
ENSBTAG00000048634	16.1	ENSBTAG00000048634
ENSBTAG00000003540	15.9	MYT1L	myelin transcription factor 1 like [Source:VGNC Symbol;Acc:VGNC:59198]
ENSBTAG00000004153	15.9	SCGB3A2	secretoglobin family 3A member 2 [Source:VGNC Symbol;Acc:VGNC:34336]
ENSBTAG00000033422	15.8	HHATL	hedgehog acyltransferase like [Source:VGNC Symbol;Acc:VGNC:29838]
ENSBTAG00000023064	15.7	ENSBTAG00000023064
ENSBTAG00000019401	15.5	LRRIQ3	leucine rich repeats and IQ motif containing 3 [Source:VGNC Symbol;Acc:VGNC:55257]
ENSBTAG00000051941	15.5	ENSBTAG00000051941
ENSBTAG00000032947	15.4	GRXCR1	glutaredoxin and cysteine rich domain containing 1 [Source:VGNC Symbol;Acc:VGNC:53763]
ENSBTAG00000048264	15.4	FLRT1	fibronectin leucine rich transmembrane protein 1 [Source:VGNC Symbol;Acc:VGNC:29038]
ENSBTAG00000049215	15.4	SHISA3	shisa family member 3 [Source:NCBI gene (formerly Entrezgene);Acc:781091]
ENSBTAG00000055208	15.3	ENSBTAG00000055208
ENSBTAG00000040208	15.2	THAP10	THAP domain containing 10 [Source:NCBI gene (formerly Entrezgene);Acc:785266]
ENSBTAG00000026025	15.1	ENSBTAG00000026025
ENSBTAG00000001603	14.9	YIPF7	Yip1 domain family member 7 [Source:VGNC Symbol;Acc:VGNC:37029]
ENSBTAG00000033554	14.9	TRAPPC3L	trafficking protein particle complex 3 like [Source:VGNC Symbol;Acc:VGNC:36289]
ENSBTAG00000046120	14.9	ENSBTAG00000046120
ENSBTAG00000055267	14.9	ENSBTAG00000055267
ENSBTAG00000039491	14.8	ENSBTAG00000039491
ENSBTAG00000049604	14.8	ENSBTAG00000049604
ENSBTAG00000011098	14.7	TTLL8	tubulin tyrosine ligase like 8 [Source:VGNC Symbol;Acc:VGNC:56231]
ENSBTAG00000014652	14.7	TRPM8	transient receptor potential cation channel subfamily M member 8 [Source:VGNC Symbol;Acc:VGNC:36394]
ENSBTAG00000020460	14.6	DPPA2	developmental pluripotency associated 2 [Source:NCBI gene (formerly Entrezgene);Acc:613891]
ENSBTAG00000039091	14.6	CSRNP3	cysteine and serine rich nuclear protein 3 [Source:VGNC Symbol;Acc:VGNC:55343]
ENSBTAG00000049044	14.6	ENSBTAG00000049044
ENSBTAG00000003353	14.5	SLC6A2	solute carrier family 6 member 2 [Source:VGNC Symbol;Acc:VGNC:34920]
ENSBTAG00000013906	14.5	ENSBTAG00000013906
ENSBTAG00000012229	14.4	ENSBTAG00000012229
ENSBTAG00000002151	14.3	ASB15	ankyrin repeat and SOCS box containing 15 [Source:VGNC Symbol;Acc:VGNC:26192]
ENSBTAG00000012019	14.3	IRS2	insulin receptor substrate 2 [Source:VGNC Symbol;Acc:VGNC:30284]
ENSBTAG00000039967	14.3	KRT78	keratin 78 [Source:VGNC Symbol;Acc:VGNC:30740]
ENSBTAG00000001918	14.2	STXBP5L	syntaxin binding protein 5 like [Source:VGNC Symbol;Acc:VGNC:35449]
ENSBTAG00000017436	14.2	C2CD6	C2 calcium dependent domain containing 6 [Source:VGNC Symbol;Acc:VGNC:26637]
ENSBTAG00000019698	14.2	TMCO2	transmembrane and coiled-coil domains 2 [Source:VGNC Symbol;Acc:VGNC:35929]
ENSBTAG00000051550	14.2	TLX2	T cell leukemia homeobox 2 [Source:NCBI gene (formerly Entrezgene);Acc:539041]
ENSBTAG00000011621	14.1	IZUMO1	izumo sperm-egg fusion 1 [Source:VGNC Symbol;Acc:VGNC:52200]
ENSBTAG00000012794	14	PAH	phenylalanine hydroxylase [Source:VGNC Symbol;Acc:VGNC:32554]
ENSBTAG00000013532	14	FAM187A	family with sequence similarity 187 member A [Source:VGNC Symbol;Acc:VGNC:55829]
ENSBTAG00000016113	14	ELSPBP1	epididymal sperm binding protein 1 [Source:VGNC Symbol;Acc:VGNC:28460]
ENSBTAG00000023407	14	B3GALT5	beta-1,3-galactosyltransferase 5 [Source:VGNC Symbol;Acc:VGNC:56202]
ENSBTAG00000052604	14	ENSBTAG00000052604
ENSBTAG00000021696	13.9	CCIN	calicin [Source:VGNC Symbol;Acc:VGNC:26939]
ENSBTAG00000026994	13.9	C2H2orf88	chromosome 2 C2orf88 homolog [Source:VGNC Symbol;Acc:VGNC:52705]
ENSBTAG00000037793	13.6	ENSBTAG00000037793
ENSBTAG00000001183	13.5	KLHL33	kelch like family member 33 [Source:VGNC Symbol;Acc:VGNC:30659]
ENSBTAG00000012116	13.5	HNF4A	hepatocyte nuclear factor 4 alpha [Source:VGNC Symbol;Acc:VGNC:29891]
ENSBTAG00000050087	13.5	UFSP1	UFM1 specific peptidase 1 (inactive) [Source:HGNC Symbol;Acc:HGNC:33821]
ENSBTAG00000000916	13.4	DYNLT2	dynein light chain Tctex-type 2 [Source:VGNC Symbol;Acc:VGNC:35705]
ENSBTAG00000008553	13.3	B4GALNT3	beta-1,4-N-acetyl-galactosaminyltransferase 3 [Source:VGNC Symbol;Acc:VGNC:26387]
ENSBTAG00000009166	13.3	GSX1	GS homeobox 1 [Source:NCBI gene (formerly Entrezgene);Acc:616983]
ENSBTAG00000015533	13.3	DISP3	dispatched RND transporter family member 3 [Source:VGNC Symbol;Acc:VGNC:28076]
ENSBTAG00000053290	13.3	ENSBTAG00000053290
ENSBTAG00000008059	13.2	CHRM3	cholinergic receptor muscarinic 3 [Source:VGNC Symbol;Acc:VGNC:27320]
ENSBTAG00000032623	13.2	KCNG3	potassium voltage-gated channel modifier subfamily G member 3 [Source:VGNC Symbol;Acc:VGNC:58383]
ENSBTAG00000048587	13.2	ENSBTAG00000048587
ENSBTAG00000003963	13.1	FER1L5	fer-1 like family member 5 [Source:VGNC Symbol;Acc:VGNC:28949]
ENSBTAG00000053980	13.1	ENSBTAG00000053980
ENSBTAG00000013632	13	GRM4	glutamate metabotropic receptor 4 [Source:VGNC Symbol;Acc:VGNC:53975]
ENSBTAG00000030431	13	ENSBTAG00000030431
ENSBTAG00000047761	13	ENSBTAG00000047761
ENSBTAG00000014580	12.9	FCRLB	Fc receptor like B [Source:VGNC Symbol;Acc:VGNC:28940]
ENSBTAG00000019912	12.9	CNTD1	cyclin N-terminal domain containing 1 [Source:VGNC Symbol;Acc:VGNC:27533]
ENSBTAG00000046864	12.8	ENSBTAG00000046864
ENSBTAG00000006649	12.7	TSSK6	testis specific serine kinase 6 [Source:VGNC Symbol;Acc:VGNC:50152]
ENSBTAG00000040399	12.7	VWA5B2	von Willebrand factor A domain containing 5B2 [Source:VGNC Symbol;Acc:VGNC:36854]
ENSBTAG00000049596	12.7	ENSBTAG00000049596
ENSBTAG00000014141	12.5	SPATA4	spermatosis associated 4 [Source:VGNC Symbol;Acc:VGNC:35184]
ENSBTAG00000019557	12.5	NR1I2	nuclear receptor subfamily 1 group I member 2 [Source:VGNC Symbol;Acc:VGNC:32233]
ENSBTAG00000020390	12.5	ARL13A	ADP ribosylation factor like GTPase 13A [Source:VGNC Symbol;Acc:VGNC:59320]
ENSBTAG00000023032	12.5	SFTPA1	surfactant protein A1 [Source:NCBI gene (formerly Entrezgene);Acc:407213]
ENSBTAG00000051120	12.5	ENSBTAG00000051120
ENSBTAG00000017864	12.4	PRPH	peripherin [Source:VGNC Symbol;Acc:VGNC:33384]
ENSBTAG00000047301	12.4	ENSBTAG00000047301
ENSBTAG00000040387	12.2	ENSBTAG00000040387
ENSBTAG00000003000	12.1	TOMT	transmembrane O-methyltransferase [Source:NCBI gene (formerly Entrezgene);Acc:517795]
ENSBTAG00000006385	12	ADGRB1	adhesion G protein-coupled receptor B1 [Source:VGNC Symbol;Acc:VGNC:25658]
ENSBTAG00000050773	12	ENSBTAG00000050773
ENSBTAG00000015274	11.7	PRL	prolactin [Source:NCBI gene (formerly Entrezgene);Acc:280901]
ENSBTAG00000039133	11.7	C22H3orf49	chromosome 22 C3orf49 homolog [Source:VGNC Symbol;Acc:VGNC:59323]
ENSBTAG00000011624	11.6	FGF21	fibroblast growth factor 21 [Source:VGNC Symbol;Acc:VGNC:28977]
ENSBTAG00000018262	11.5	DNAJC5G	DnaJ heat shock protein family (Hsp40) member C5 gamma [Source:VGNC Symbol;Acc:VGNC:59213]
ENSBTAG00000017570	11.4	ENSBTAG00000017570
ENSBTAG00000051612	11.4	SMIM18	small integral membrane protein 18 [Source:HGNC Symbol;Acc:HGNC:42973]
ENSBTAG00000003626	11.3	MYO3B	myosin IIIB [Source:VGNC Symbol;Acc:VGNC:31825]
ENSBTAG00000019445	11.3	C4H7orf31	chromosome 4 C7orf31 homolog [Source:VGNC Symbol;Acc:VGNC:52720]
ENSBTAG00000021386	11.3	ANGPTL3	angiopoietin like 3 [Source:VGNC Symbol;Acc:VGNC:25892]
ENSBTAG00000053293	11.3	ENSBTAG00000053293
ENSBTAG00000009327	11.1	SEPTIN14	septin 14 [Source:VGNC Symbol;Acc:VGNC:34453]
ENSBTAG00000012543	11.1	EDA	ectodysplasin A [Source:VGNC Symbol;Acc:VGNC:28316]
ENSBTAG00000013469	11.1	SRCIN1	SRC kinase signaling inhibitor 1 [Source:VGNC Symbol;Acc:VGNC:35270]
ENSBTAG00000021408	11	FMO1	flavin containing dimethylaniline monoxygenase 1 [Source:VGNC Symbol;Acc:VGNC:29049]
ENSBTAG00000025652	10.9	BEST2	bestrophin 2 [Source:VGNC Symbol;Acc:VGNC:26472]
ENSBTAG00000012538	10.8	KLK14	kallikrein related peptidase 14 [Source:VGNC Symbol;Acc:VGNC:30676]
ENSBTAG00000024204	10.8	H2BE1	H2B.E variant histone 1 [Source:VGNC Symbol;Acc:VGNC:83624]
ENSBTAG00000052831	10.8	PRRT1B	proline rich transmembrane protein 1B [Source:HGNC Symbol;Acc:HGNC:53642]
ENSBTAG00000054448	10.8	RIMS2	regulating synaptic membrane exocytosis 2 [Source:HGNC Symbol;Acc:HGNC:17283]
ENSBTAG00000019928	10.7	AQP11	aquaporin 11 [Source:VGNC Symbol;Acc:VGNC:26045]
ENSBTAG00000049677	10.7	ENSBTAG00000049677
ENSBTAG00000005697	10.6	MDGA2	MAM domain containing glycosylphosphatidylinositol anchor 2 [Source:VGNC Symbol;Acc:VGNC:31332]
ENSBTAG00000010316	10.6	ICAM5	intercellular adhesion molecule 5 [Source:VGNC Symbol;Acc:VGNC:30025]
ENSBTAG00000049473	10.6	OPRL1	opioid related nociceptin receptor 1 [Source:VGNC Symbol;Acc:VGNC:32440]
ENSBTAG00000007175	10.5	AVPR1A	arginine vasopressin receptor 1A [Source:VGNC Symbol;Acc:VGNC:26358]
ENSBTAG00000030927	10.5	ENSBTAG00000030927
ENSBTAG00000005797	10.4	AGXT	alanine--glyoxylate and serine--pyruvate aminotransferase [Source:VGNC Symbol;Acc:VGNC:25748]
ENSBTAG00000055276	10.4	ENSBTAG00000055276
ENSBTAG00000023146	10.3	ADAM32	ADAM metallopeptidase domain 32 [Source:VGNC Symbol;Acc:VGNC:25610]
ENSBTAG00000044177	10.3	C15H11orf53	chromosome 15 C11orf53 homolog [Source:VGNC Symbol;Acc:VGNC:58590]
ENSBTAG00000018554	10.2	ENSBTAG00000018554
ENSBTAG00000040070	10.2	SCGB1D	secretoglobin, family 1D, member 2 [Source:NCBI gene (formerly Entrezgene);Acc:338419]
ENSBTAG00000050111	10.2	OR51L16	olfactory receptor family 51 subfamily L member 16 [Source:VGNC Symbol;Acc:VGNC:101116]
ENSBTAG00000054557	10.2	ENSBTAG00000054557
ENSBTAG00000000749	10.1	LMNTD1	lamin tail domain containing 1 [Source:VGNC Symbol;Acc:VGNC:30932]
ENSBTAG00000020715	10.1	PIK3C2G	phosphatidylinositol-4-phosphate 3-kinase catalytic subunit type 2 gamma [Source:VGNC Symbol;Acc:VGNC:32887]
ENSBTAG00000051761	10.1	ENSBTAG00000051761

## Sheet: tpm_le
list of transcripts specific to luminal epithelial cells
Gene stable ID	le_meanTPM	Gene name	Gene description
ENSBTAG00000001893	2514	TM4SF4	transmembrane 4 L six family member 4 [Source:VGNC Symbol;Acc:VGNC:35906]
ENSBTAG00000022246	573.429	C29H11orf86	chromosome 29 C11orf86 homolog [Source:VGNC Symbol;Acc:VGNC:52700]
ENSBTAG00000001570	537	CSF2	colony stimulating factor 2 [Source:VGNC Symbol;Acc:VGNC:27755]
ENSBTAG00000055111	284.286	ENSBTAG00000055111
ENSBTAG00000015865	269.143	CAPN14	calpain 14 [Source:VGNC Symbol;Acc:VGNC:26745]
ENSBTAG00000001102	255.429	SERPINB10	serpin family B member 10 [Source:VGNC Symbol;Acc:VGNC:56372]
ENSBTAG00000032236	218.571	CA1	carbonic anhydrase I [Source:NCBI gene (formerly Entrezgene);Acc:510801]
ENSBTAG00000015830	173.286	SLC5A5	solute carrier family 5 member 5 [Source:VGNC Symbol;Acc:VGNC:34908]
ENSBTAG00000038415	163.429	SLC6A12	solute carrier family 6 member 12 [Source:VGNC Symbol;Acc:VGNC:34915]
ENSBTAG00000036102	156.714	ENSBTAG00000036102
ENSBTAG00000006497	152.571	ASPRV1	aspartic peptidase retroviral like 1 [Source:HGNC Symbol;Acc:HGNC:26321]
ENSBTAG00000010273	133.714	EREG	epiregulin [Source:VGNC Symbol;Acc:VGNC:28575]
ENSBTAG00000016864	119.286	LBP	lipopolysaccharide binding protein [Source:VGNC Symbol;Acc:VGNC:56192]
ENSBTAG00000005704	119.143	IL1RL2	interleukin 1 receptor like 2 [Source:VGNC Symbol;Acc:VGNC:30135]
ENSBTAG00000023192	118.857	ENSBTAG00000023192
ENSBTAG00000019076	105.143	PAK6	p21 (RAC1) activated kinase 6 [Source:NCBI gene (formerly Entrezgene);Acc:539224]
ENSBTAG00000013798	99.4286	PTPRN	protein tyrosine phosphatase receptor type N [Source:VGNC Symbol;Acc:VGNC:33554]
ENSBTAG00000048029	92.5714	MMP1	matrix metallopeptidase 1 (interstitial collagenase) [Source:NCBI gene (formerly Entrezgene);Acc:281308]
ENSBTAG00000021462	92.4286	CSF3	colony stimulating factor 3 [Source:VGNC Symbol;Acc:VGNC:27757]
ENSBTAG00000021609	90.1429	ADGRF1	adhesion G protein-coupled receptor F1 [Source:VGNC Symbol;Acc:VGNC:25661]
ENSBTAG00000052981	88.5714	ENSBTAG00000052981
ENSBTAG00000050398	85.4286	ENSBTAG00000050398
ENSBTAG00000003827	84.7143	RIMS2	regulating synaptic membrane exocytosis 2 [Source:VGNC Symbol;Acc:VGNC:33972]
ENSBTAG00000001535	81.4286	LIPH	lipase H [Source:VGNC Symbol;Acc:VGNC:30905]
ENSBTAG00000011390	81.1429	CHRND	cholinergic receptor nicotinic delta subunit [Source:VGNC Symbol;Acc:VGNC:27334]
ENSBTAG00000010897	76.8571	RESP18	regulated endocrine specific protein 18 [Source:VGNC Symbol;Acc:VGNC:33875]
ENSBTAG00000007379	71.1429	ALK	ALK receptor tyrosine kinase [Source:VGNC Symbol;Acc:VGNC:25832]
ENSBTAG00000052579	61.5714	ENSBTAG00000052579
ENSBTAG00000000161	61.1429	TMEM40	transmembrane protein 40 [Source:VGNC Symbol;Acc:VGNC:36084]
ENSBTAG00000052625	58.2857	ENSBTAG00000052625
ENSBTAG00000021501	54.4286	ENSBTAG00000021501
ENSBTAG00000016794	52.2857	ENSBTAG00000016794
ENSBTAG00000018460	51	ADAMTS16	ADAM metallopeptidase with thrombospondin type 1 motif 16 [Source:VGNC Symbol;Acc:VGNC:25620]
ENSBTAG00000005019	50.5714	ENSBTAG00000005019
ENSBTAG00000007765	49.1429	TFCP2L1	transcription factor CP2 like 1 [Source:VGNC Symbol;Acc:VGNC:35785]
ENSBTAG00000007887	48.4286	GRIN2A	glutamate ionotropic receptor NMDA type subunit 2A [Source:VGNC Symbol;Acc:VGNC:29646]
ENSBTAG00000027327	46	OCSTAMP	osteoclast stimulatory transmembrane protein [Source:VGNC Symbol;Acc:VGNC:32399]
ENSBTAG00000018224	45.2857	GLP1R	glucagon like peptide 1 receptor [Source:VGNC Symbol;Acc:VGNC:29410]
ENSBTAG00000002765	44	CYP24A1	cytochrome P450, family 24, subfamily A, polypeptide 1 [Source:NCBI gene (formerly Entrezgene);Acc:540080]
ENSBTAG00000020592	41.8571	OTOS	otospiralin [Source:VGNC Symbol;Acc:VGNC:55642]
ENSBTAG00000046637	41.8571	ZBED2	zinc finger BED-type containing 2 [Source:VGNC Symbol;Acc:VGNC:37053]
ENSBTAG00000003515	40.2857	SNCG	synuclein gamma [Source:VGNC Symbol;Acc:VGNC:35062]
ENSBTAG00000010330	40	LYZL1	lysozyme-like 1 [Source:NCBI gene (formerly Entrezgene);Acc:512087]
ENSBTAG00000003771	38	C1QL2	complement C1q like 2 [Source:VGNC Symbol;Acc:VGNC:26621]
ENSBTAG00000040060	37.8571	ARTN	artemin [Source:VGNC Symbol;Acc:VGNC:26181]
ENSBTAG00000049519	37.4286	MOGAT2	monoacylglycerol O-acyltransferase 2 [Source:NCBI gene (formerly Entrezgene);Acc:407226]
ENSBTAG00000000983	37.1429	ABCC8	ATP binding cassette subfamily C member 8 [Source:VGNC Symbol;Acc:VGNC:25475]
ENSBTAG00000055016	37	ENSBTAG00000055016
ENSBTAG00000046482	36.8571	ENSBTAG00000046482
ENSBTAG00000010072	36.5714	ENSBTAG00000010072
ENSBTAG00000016283	36.4286	TMEM63C	transmembrane protein 63C [Source:VGNC Symbol;Acc:VGNC:36105]
ENSBTAG00000053794	36.1429	ENSBTAG00000053794
ENSBTAG00000048378	36	DCC	DCC netrin 1 receptor [Source:HGNC Symbol;Acc:HGNC:2701]
ENSBTAG00000001406	35	MAB21L3	mab-21 like 3 [Source:VGNC Symbol;Acc:VGNC:31129]
ENSBTAG00000004414	34.5714	SLC30A10	solute carrier family 30 member 10 [Source:VGNC Symbol;Acc:VGNC:34806]
ENSBTAG00000040393	34.5714	ENSBTAG00000040393
ENSBTAG00000004355	34.1429	ROBO3	roundabout guidance receptor 3 [Source:VGNC Symbol;Acc:VGNC:34080]
ENSBTAG00000046348	33.7143	ELAVL2	ELAV like RNA binding protein 2 [Source:VGNC Symbol;Acc:VGNC:52768]
ENSBTAG00000040177	33.4286	KLK9	kallikrein related peptidase 9 [Source:NCBI gene (formerly Entrezgene);Acc:530795]
ENSBTAG00000006352	33	MYT1	myelin transcription factor 1 [Source:VGNC Symbol;Acc:VGNC:31848]
ENSBTAG00000021407	32.1429	ENSBTAG00000021407
ENSBTAG00000046291	32.1429	FAM83E	family with sequence similarity 83 member E [Source:VGNC Symbol;Acc:VGNC:28836]
ENSBTAG00000050127	32.1429	ENSBTAG00000050127
ENSBTAG00000050797	31.1429	ENSBTAG00000050797
ENSBTAG00000001139	30.5714	ACHE	acetylcholinesterase (Cartwright blood group) [Source:NCBI gene (formerly Entrezgene);Acc:540446]
ENSBTAG00000008714	30.4286	CLSTN2	calsyntenin 2 [Source:VGNC Symbol;Acc:VGNC:27467]
ENSBTAG00000020261	30.1429	CDH26	cadherin 26 [Source:VGNC Symbol;Acc:VGNC:27102]
ENSBTAG00000007424	29.7143	LIF	LIF interleukin 6 family cytokine [Source:VGNC Symbol;Acc:VGNC:30880]
ENSBTAG00000033998	29.5714	RFX8	regulatory factor X8 [Source:VGNC Symbol;Acc:VGNC:58404]
ENSBTAG00000013090	29.4286	NODAL	nodal growth differentiation factor [Source:VGNC Symbol;Acc:VGNC:32152]
ENSBTAG00000050212	29.1429	ENSBTAG00000050212
ENSBTAG00000002934	28.5714	ADGRF4	adhesion G protein-coupled receptor F4 [Source:VGNC Symbol;Acc:VGNC:25664]
ENSBTAG00000011581	28.4286	BSN	bassoon presynaptic cytomatrix protein [Source:VGNC Symbol;Acc:VGNC:59321]
ENSBTAG00000039397	28.4286	WNT3A	Wnt family member 3A [Source:VGNC Symbol;Acc:VGNC:52903]
ENSBTAG00000015810	28	C15H11orf34	chromosome 15 open reading frame, human C11orf34 [Source:NCBI gene (formerly Entrezgene);Acc:505518]
ENSBTAG00000019628	27.8571	EDAR	ectodysplasin A receptor [Source:VGNC Symbol;Acc:VGNC:28318]
ENSBTAG00000015409	27.4286	STK32B	serine/threonine kinase 32B [Source:HGNC Symbol;Acc:HGNC:14217]
ENSBTAG00000018303	27.1429	PAPPA2	pappalysin 2 [Source:VGNC Symbol;Acc:VGNC:32573]
ENSBTAG00000020788	27.1429	SLC18A1	solute carrier family 18 member A1 [Source:VGNC Symbol;Acc:VGNC:34705]
ENSBTAG00000021050	27.1429	ECEL1	endothelin converting enzyme like 1 [Source:VGNC Symbol;Acc:VGNC:28304]
ENSBTAG00000017350	26.5714	PCLO	piccolo presynaptic cytomatrix protein [Source:VGNC Symbol;Acc:VGNC:32633]
ENSBTAG00000049985	26.4286	ENSBTAG00000049985
ENSBTAG00000047514	26	ENSBTAG00000047514
ENSBTAG00000054816	26	ENSBTAG00000054816
ENSBTAG00000011283	25.4286	RBPJL	recombination signal binding protein for immunoglobulin kappa J region like [Source:VGNC Symbol;Acc:VGNC:57020]
ENSBTAG00000008161	25.2857	CLCA1	chloride channel accessory 1 [Source:VGNC Symbol;Acc:VGNC:27392]
ENSBTAG00000052810	25.2857	ENSBTAG00000052810
ENSBTAG00000048666	24.7143	H3C7	H3 clustered histone 7 [Source:VGNC Symbol;Acc:VGNC:83572]
ENSBTAG00000049120	24.7143	ENSBTAG00000049120
ENSBTAG00000054633	24.7143	KLRC1	killer cell lectin-like receptor subfamily C, member 1 [Source:NCBI gene (formerly Entrezgene);Acc:100139049]
ENSBTAG00000027357	23.8571	FGF22	fibroblast growth factor 22 [Source:VGNC Symbol;Acc:VGNC:52233]
ENSBTAG00000038527	23.8571	ENSBTAG00000038527
ENSBTAG00000054765	23.7143	PGLYRP4	peptidoglycan recognition protein 4 [Source:HGNC Symbol;Acc:HGNC:30015]
ENSBTAG00000051383	23.5714	DEFB7	defensin beta 7 [Source:NCBI gene (formerly Entrezgene);Acc:768320]
ENSBTAG00000020843	23.1429	PCSK1	proprotein convertase subtilisin/kexin type 1 [Source:VGNC Symbol;Acc:VGNC:32646]
ENSBTAG00000025071	23.1429	TENM2	teneurin transmembrane protein 2 [Source:VGNC Symbol;Acc:VGNC:35742]
ENSBTAG00000031669	23.1429	CTNNA2	catenin alpha 2 [Source:HGNC Symbol;Acc:HGNC:2510]
ENSBTAG00000050757	23	DSB	MHC class II antigen DS beta [Source:NCBI gene (formerly Entrezgene);Acc:618722]
ENSBTAG00000019946	22.1429	USP44	ubiquitin specific peptidase 44 [Source:VGNC Symbol;Acc:VGNC:36731]
ENSBTAG00000014760	21.8571	FOXE1	forkhead box E1 [Source:VGNC Symbol;Acc:VGNC:29083]
ENSBTAG00000035659	21.8571	OR5L1C	olfactory receptor family 5 subfamily L member 1C [Source:VGNC Symbol;Acc:VGNC:101591]
ENSBTAG00000037983	21.8571	CEACAM16	CEA cell adhesion molecule 16, tectorial membrane component [Source:VGNC Symbol;Acc:VGNC:27161]
ENSBTAG00000054135	21.8571	ENSBTAG00000054135
ENSBTAG00000000188	21.7143	HS3ST5	heparan sulfate-glucosamine 3-sulfotransferase 5 [Source:VGNC Symbol;Acc:VGNC:29960]
ENSBTAG00000039037	21.4286	SERPINB4	serpin family B member 4 [Source:NCBI gene (formerly Entrezgene);Acc:618956]
ENSBTAG00000038660	21	MGC134232	uncharacterized LOC618600 [Source:NCBI gene (formerly Entrezgene);Acc:618600]
ENSBTAG00000014897	20.8571	UNC5A	unc-5 netrin receptor A [Source:VGNC Symbol;Acc:VGNC:36670]
ENSBTAG00000052099	20.8571	ENSBTAG00000052099
ENSBTAG00000007826	20.7143	KIRREL2	kirre like nephrin family adhesion molecule 2 [Source:VGNC Symbol;Acc:VGNC:30615]
ENSBTAG00000008100	20.7143	GOLGA7B	golgin A7 family member B [Source:VGNC Symbol;Acc:VGNC:29488]
ENSBTAG00000009775	20.5714	PRRG3	proline rich and Gla domain 3 [Source:VGNC Symbol;Acc:VGNC:33408]
ENSBTAG00000016107	20	PCYT1B	phosphate cytidylyltransferase 1, choline, beta [Source:VGNC Symbol;Acc:VGNC:32653]
ENSBTAG00000020667	20	KCNQ3	potassium voltage-gated channel subfamily Q member 3 [Source:VGNC Symbol;Acc:VGNC:30488]
ENSBTAG00000047270	20	ENSBTAG00000047270
ENSBTAG00000053187	20	ENSBTAG00000053187
ENSBTAG00000010062	19.8571	SLC26A4	solute carrier family 26 member 4 [Source:VGNC Symbol;Acc:VGNC:34779]
ENSBTAG00000033056	19.8571	PLD5	phospholipase D family member 5 [Source:VGNC Symbol;Acc:VGNC:32999]
ENSBTAG00000032140	19.7143	SBK1	SH3 domain binding kinase 1 [Source:HGNC Symbol;Acc:HGNC:17699]
ENSBTAG00000001250	19.5714	TFAP2A	transcription factor AP-2 alpha [Source:VGNC Symbol;Acc:VGNC:35776]
ENSBTAG00000004562	19	CD207	CD207 molecule [Source:VGNC Symbol;Acc:VGNC:27011]
ENSBTAG00000040111	18.4286	OTOP3	otopetrin 3 [Source:VGNC Symbol;Acc:VGNC:32490]
ENSBTAG00000013219	18.2857	PEX5L	peroxisomal biosis factor 5 like [Source:VGNC Symbol;Acc:VGNC:32762]
ENSBTAG00000049619	18.1429	GFOD1	glucose-fructose oxidoreductase domain containing 1 [Source:HGNC Symbol;Acc:HGNC:21096]
ENSBTAG00000012559	18	SLC6A18	solute carrier family 6 member 18 [Source:HGNC Symbol;Acc:HGNC:26441]
ENSBTAG00000039260	18	RPTN	repetin [Source:VGNC Symbol;Acc:VGNC:55674]
ENSBTAG00000019504	17.7143	ADRA1D	adrenoceptor alpha 1D [Source:VGNC Symbol;Acc:VGNC:25695]
ENSBTAG00000049026	17.7143	ENSBTAG00000049026
ENSBTAG00000013888	17.5714	FOXA1	forkhead box A1 [Source:VGNC Symbol;Acc:VGNC:29077]
ENSBTAG00000017507	17.5714	SV2C	synaptic vesicle glycoprotein 2C [Source:VGNC Symbol;Acc:VGNC:35496]
ENSBTAG00000002581	17.4286	BOLA-DYA	major histocompatibility complex, class II, DY alpha [Source:NCBI gene (formerly Entrezgene);Acc:282497]
ENSBTAG00000021368	17.4286	ENSBTAG00000021368
ENSBTAG00000038326	17.4286	ENSBTAG00000038326
ENSBTAG00000010112	17.2857	BPIFB6	BPI fold containing family B member 6 [Source:VGNC Symbol;Acc:VGNC:26548]
ENSBTAG00000038215	17	CLCA2	chloride channel accessory 2 [Source:VGNC Symbol;Acc:VGNC:27393]
ENSBTAG00000026032	16.8571	ZYG11A	zyg-11 family member A, cell cycle regulator [Source:VGNC Symbol;Acc:VGNC:37393]
ENSBTAG00000016149	16.7143	C9	complement C9 [Source:VGNC Symbol;Acc:VGNC:26647]
ENSBTAG00000038149	16.7143	NLRP12	NLR family pyrin domain containing 12 [Source:VGNC Symbol;Acc:VGNC:52210]
ENSBTAG00000021240	16.4286	DCSTAMP	dendrocyte expressed seven transmembrane protein [Source:VGNC Symbol;Acc:VGNC:27925]
ENSBTAG00000044132	16.4286	NTN5	netrin 5 [Source:VGNC Symbol;Acc:VGNC:32307]
ENSBTAG00000033580	16.2857	ENSBTAG00000033580
ENSBTAG00000049569	16.2857	ENSBTAG00000049569
ENSBTAG00000006594	16.1429	TMEM211	transmembrane protein 211 [Source:VGNC Symbol;Acc:VGNC:36033]
ENSBTAG00000031866	16.1429	ENSBTAG00000031866
ENSBTAG00000050445	16	RAB44	RAB44, member RAS oncogene family [Source:HGNC Symbol;Acc:HGNC:21068]
ENSBTAG00000013898	15.8571	NPB	neuropeptide B [Source:VGNC Symbol;Acc:VGNC:32192]
ENSBTAG00000009803	15.7143	SNCB	synuclein beta [Source:VGNC Symbol;Acc:VGNC:35061]
ENSBTAG00000013095	15.7143	FOXN1	forkhead box N1 [Source:VGNC Symbol;Acc:VGNC:29095]
ENSBTAG00000025340	15.5714	CDHR2	cadherin related family member 2 [Source:VGNC Symbol;Acc:VGNC:27109]
ENSBTAG00000014834	15.4286	ZP3	zona pellucida glycoprotein 3 [Source:NCBI gene (formerly Entrezgene);Acc:280964]
ENSBTAG00000015087	15.4286	KLHL35	kelch like family member 35 [Source:VGNC Symbol;Acc:VGNC:30661]
ENSBTAG00000047972	15.4286	INAVA	innate immunity activator [Source:VGNC Symbol;Acc:VGNC:30192]
ENSBTAG00000015979	15.2857	SEZ6	seizure related 6 homolog [Source:VGNC Symbol;Acc:VGNC:34502]
ENSBTAG00000007486	15	CEL	carboxyl ester lipase [Source:VGNC Symbol;Acc:VGNC:27165]
ENSBTAG00000020859	15	SERPINF2	serpin family F member 2 [Source:VGNC Symbol;Acc:VGNC:34479]
ENSBTAG00000023007	15	ENSBTAG00000023007
ENSBTAG00000047563	15	CLDN9	claudin 9 [Source:VGNC Symbol;Acc:VGNC:27420]
ENSBTAG00000052011	15	ENSBTAG00000052011
ENSBTAG00000005623	14.7143	SOAT2	sterol O-acyltransferase 2 [Source:VGNC Symbol;Acc:VGNC:35117]
ENSBTAG00000015275	14.7143	SLC16A8	solute carrier family 16 member 8 [Source:VGNC Symbol;Acc:VGNC:34694]
ENSBTAG00000052502	14.7143	ENSBTAG00000052502
ENSBTAG00000015526	14.5714	PIWIL3	piwi like RNA-mediated silencing 3 [Source:VGNC Symbol;Acc:VGNC:32929]
ENSBTAG00000021846	14.5714	CELSR3	cadherin EGF LAG seven-pass G-type receptor 3 [Source:VGNC Symbol;Acc:VGNC:27171]
ENSBTAG00000027274	14.5714	ENSBTAG00000027274
ENSBTAG00000047486	14.5714	CARTPT	CART prepropeptide [Source:VGNC Symbol;Acc:VGNC:26774]
ENSBTAG00000051410	14.5714	TAS1R3	taste 1 receptor member 3 [Source:HGNC Symbol;Acc:HGNC:15661]
ENSBTAG00000054917	14.5714	ENSBTAG00000054917
ENSBTAG00000003886	14.4286	BSP3	binder of sperm 3 [Source:NCBI gene (formerly Entrezgene);Acc:317695]
ENSBTAG00000015547	14.4286	SLC26A3	solute carrier family 26 member 3 [Source:VGNC Symbol;Acc:VGNC:34778]
ENSBTAG00000052113	14.4286	ENSBTAG00000052113
ENSBTAG00000007843	14.2857	ITIH1	inter-alpha-trypsin inhibitor heavy chain 1 [Source:VGNC Symbol;Acc:VGNC:30334]
ENSBTAG00000015047	14.2857	ENSBTAG00000015047
ENSBTAG00000019179	14.2857	TSKS	testis specific serine kinase substrate [Source:VGNC Symbol;Acc:VGNC:36421]
ENSBTAG00000046332	14.2857	ACTA1	actin alpha 1, skeletal muscle [Source:VGNC Symbol;Acc:VGNC:25573]
ENSBTAG00000050209	14.2857	H3C2	H3 clustered histone 2 [Source:VGNC Symbol;Acc:VGNC:83552]
ENSBTAG00000001128	14.1429	RNF165	ring finger protein 165 [Source:VGNC Symbol;Acc:VGNC:34032]
ENSBTAG00000014251	14	MMP20	matrix metallopeptidase 20 [Source:VGNC Symbol;Acc:VGNC:31525]
ENSBTAG00000021692	14	TBR1	T-box brain transcription factor 1 [Source:VGNC Symbol;Acc:VGNC:35662]
ENSBTAG00000035745	14	MAGEB4	melanoma antigen family B, 4 [Source:NCBI gene (formerly Entrezgene);Acc:767989]
ENSBTAG00000049431	14	ENSBTAG00000049431
ENSBTAG00000052249	14	ENSBTAG00000052249
ENSBTAG00000017793	13.7143	KLRG2	killer cell lectin like receptor G2 [Source:VGNC Symbol;Acc:VGNC:30688]
ENSBTAG00000054224	13.7143	ENSBTAG00000054224
ENSBTAG00000013242	13.5714	MYMK	myomaker, myoblast fusion factor [Source:VGNC Symbol;Acc:VGNC:31810]
ENSBTAG00000017672	13.5714	HAS1	hyaluronan synthase 1 [Source:VGNC Symbol;Acc:VGNC:52197]
ENSBTAG00000024233	13.5714	ENSBTAG00000024233
ENSBTAG00000039171	13.5714	ADAM7	ADAM metallopeptidase domain 7 [Source:VGNC Symbol;Acc:VGNC:56934]
ENSBTAG00000040098	13.4286	H2AC20	H2A clustered histone 20 [Source:VGNC Symbol;Acc:VGNC:83605]
ENSBTAG00000049253	13.2857	SEC14L6	SEC14 like lipid binding 6 [Source:HGNC Symbol;Acc:HGNC:40047]
ENSBTAG00000054077	13.2857	TMEM262	transmembrane protein 262 [Source:NCBI gene (formerly Entrezgene);Acc:788530]
ENSBTAG00000003977	13.1429	SLC52A3	solute carrier family 52 member 3 [Source:VGNC Symbol;Acc:VGNC:34902]
ENSBTAG00000016835	13.1429	IL17F	interleukin 17F [Source:VGNC Symbol;Acc:VGNC:30121]
ENSBTAG00000008868	13	CAPN3	calpain 3 [Source:VGNC Symbol;Acc:VGNC:26747]
ENSBTAG00000017576	13	ADGRD2	adhesion G protein-coupled receptor D2 [Source:VGNC Symbol;Acc:VGNC:25660]
ENSBTAG00000000273	12.8571	IL5RA	interleukin 5 receptor subunit alpha [Source:VGNC Symbol;Acc:VGNC:30165]
ENSBTAG00000007241	12.8571	SLAMF9	SLAM family member 9 [Source:VGNC Symbol;Acc:VGNC:34657]
ENSBTAG00000011402	12.7143	ENSBTAG00000011402
ENSBTAG00000012529	12.7143	IFNG	interferon gamma [Source:VGNC Symbol;Acc:VGNC:30057]
ENSBTAG00000040329	12.7143	HTR1D	5-hydroxytryptamine receptor 1D [Source:VGNC Symbol;Acc:VGNC:29993]
ENSBTAG00000011956	12.5714	CNNM1	cyclin and CBS domain divalent metal cation transport mediator 1 [Source:VGNC Symbol;Acc:VGNC:27510]
ENSBTAG00000027974	12.5714	ENSBTAG00000027974
ENSBTAG00000051630	12.4286	ENSBTAG00000051630
ENSBTAG00000004955	12.2857	SYTL5	synaptotagmin like 5 [Source:VGNC Symbol;Acc:VGNC:35549]
ENSBTAG00000006280	12.2857	RBFOX3	RNA binding fox-1 homolog 3 [Source:VGNC Symbol;Acc:VGNC:33779]
ENSBTAG00000011375	12.2857	SHC3	SHC adaptor protein 3 [Source:VGNC Symbol;Acc:VGNC:34591]
ENSBTAG00000014449	12.2857	ENSBTAG00000014449
ENSBTAG00000015197	12.2857	KLHDC8A	kelch domain containing 8A [Source:VGNC Symbol;Acc:VGNC:30639]
ENSBTAG00000016433	12.2857	FANCB	FA complementation group B [Source:VGNC Symbol;Acc:VGNC:28853]
ENSBTAG00000050851	12.2857	ENSBTAG00000050851
ENSBTAG00000053354	12.2857	ENSBTAG00000053354
ENSBTAG00000009489	12	CACNA2D2	calcium voltage-gated channel auxiliary subunit alpha2delta 2 [Source:VGNC Symbol;Acc:VGNC:26680]
ENSBTAG00000012414	12	ENSBTAG00000012414
ENSBTAG00000022819	12	ONECUT2	one cut homeobox 2 [Source:VGNC Symbol;Acc:VGNC:56369]
ENSBTAG00000000082	11.8571	KCNJ14	potassium inwardly rectifying channel subfamily J member 14 [Source:VGNC Symbol;Acc:VGNC:30457]
ENSBTAG00000003236	11.8571	ENSBTAG00000003236
ENSBTAG00000014497	11.8571	GPR31	G protein-coupled receptor 31 [Source:VGNC Symbol;Acc:VGNC:29582]
ENSBTAG00000015214	11.8571	CA3	carbonic anhydrase 3 [Source:VGNC Symbol;Acc:VGNC:26653]
ENSBTAG00000017740	11.8571	TUBAL3	tubulin alpha like 3 [Source:VGNC Symbol;Acc:VGNC:36505]
ENSBTAG00000049032	11.8571	ENSBTAG00000049032
ENSBTAG00000055013	11.8571	ENSBTAG00000055013
ENSBTAG00000008384	11.7143	SLC25A47	solute carrier family 25 member 47 [Source:VGNC Symbol;Acc:VGNC:34772]
ENSBTAG00000038366	11.7143	CD1B5	T-cell surface glycoprotein CD1b-1-like [Source:NCBI gene (formerly Entrezgene);Acc:521663]
ENSBTAG00000006278	11.5714	FAM83C	family with sequence similarity 83 member C [Source:VGNC Symbol;Acc:VGNC:28834]
ENSBTAG00000020789	11.5714	STS	steroid sulfatase [Source:VGNC Symbol;Acc:VGNC:49976]
ENSBTAG00000048835	11.5714	ENSBTAG00000048835
ENSBTAG00000006692	11.4286	IL19	interleukin 19 [Source:VGNC Symbol;Acc:VGNC:30129]
ENSBTAG00000016276	11.4286	HAL	histidine ammonia-lyase [Source:VGNC Symbol;Acc:VGNC:29744]
ENSBTAG00000021681	11.4286	PRR11	proline rich 11 [Source:VGNC Symbol;Acc:VGNC:33388]
ENSBTAG00000030246	11.4286	ENTPD8	ectonucleoside triphosphate diphosphohydrolase 8 [Source:VGNC Symbol;Acc:VGNC:28513]
ENSBTAG00000048522	11.4286	ENSBTAG00000048522
ENSBTAG00000052880	11.4286	ENSBTAG00000052880
ENSBTAG00000053929	11.4286	ENSBTAG00000053929
ENSBTAG00000054936	11.4286	ENSBTAG00000054936
ENSBTAG00000055026	11.4286	ENSBTAG00000055026
ENSBTAG00000000560	11.2857	ENSBTAG00000000560
ENSBTAG00000003691	11.2857	NTSR2	neurotensin receptor 2 [Source:VGNC Symbol;Acc:VGNC:32313]
ENSBTAG00000037800	11.2857	APOBEC3Z1	apolipoprotein B mRNA editing enzyme, catalytic polypeptide-like 3A [Source:NCBI gene (formerly Entrezgene);Acc:507162]
ENSBTAG00000047968	11.2857	ENSBTAG00000047968
ENSBTAG00000048365	11.2857	WNT7B	Wnt family member 7B [Source:HGNC Symbol;Acc:HGNC:12787]
ENSBTAG00000051915	11.2857	ENSBTAG00000051915
ENSBTAG00000004940	11.1429	CELF4	CUGBP Elav-like family member 4 [Source:VGNC Symbol;Acc:VGNC:27169]
ENSBTAG00000019524	11.1429	ITGAD	integrin subunit alpha D [Source:VGNC Symbol;Acc:VGNC:55055]
ENSBTAG00000026068	11	ENSBTAG00000026068
ENSBTAG00000026885	11	ABCB11	ATP binding cassette subfamily B member 11 [Source:VGNC Symbol;Acc:VGNC:25463]
ENSBTAG00000007851	10.8571	IL24	interleukin 24 [Source:VGNC Symbol;Acc:VGNC:30148]
ENSBTAG00000009171	10.7143	ENSBTAG00000009171
ENSBTAG00000013008	10.7143	PMCH	pro-melanin concentrating hormone [Source:VGNC Symbol;Acc:VGNC:33068]
ENSBTAG00000050218	10.7143	ENSBTAG00000050218
ENSBTAG00000003367	10.5714	ENSBTAG00000003367
ENSBTAG00000012870	10.5714	BMP5	bone morphotic protein 5 [Source:VGNC Symbol;Acc:VGNC:26520]
ENSBTAG00000014220	10.5714	ENSBTAG00000014220
ENSBTAG00000017285	10.5714	FGF19	fibroblast growth factor 19 [Source:VGNC Symbol;Acc:VGNC:28975]
ENSBTAG00000040103	10.5714	SYT8	synaptotagmin 8 [Source:VGNC Symbol;Acc:VGNC:56284]
ENSBTAG00000048034	10.5714	GLTPD2	glycolipid transfer protein domain containing 2 [Source:VGNC Symbol;Acc:VGNC:29425]
ENSBTAG00000054018	10.5714	ENSBTAG00000054018
ENSBTAG00000005584	10.4286	ENSBTAG00000005584
ENSBTAG00000013333	10.4286	GYS2	glycogen synthase 2 [Source:VGNC Symbol;Acc:VGNC:29731]
ENSBTAG00000015130	10.4286	HDGFL1	HDGF like 1 [Source:VGNC Symbol;Acc:VGNC:29788]
ENSBTAG00000015517	10.4286	OR5W1	olfactory receptor family 5 subfamily W member 1 [Source:VGNC Symbol;Acc:VGNC:101637]
ENSBTAG00000046614	10.4286	ENSBTAG00000046614
ENSBTAG00000049906	10.4286	ENSBTAG00000049906
ENSBTAG00000051768	10.4286	ENSBTAG00000051768
ENSBTAG00000000888	10.2857	SPTA1	spectrin alpha, erythrocytic 1 [Source:VGNC Symbol;Acc:VGNC:35250]
ENSBTAG00000006273	10.2857	SULT4A1	sulfotransferase family 4A member 1 [Source:VGNC Symbol;Acc:VGNC:35469]
ENSBTAG00000017434	10.2857	MROH2A	maestro heat like repeat family member 2A [Source:VGNC Symbol;Acc:VGNC:31610]
ENSBTAG00000046944	10.2857	ENSBTAG00000046944
ENSBTAG00000003910	10.1429	SH2D4B	SH2 domain containing 4B [Source:VGNC Symbol;Acc:VGNC:34561]
ENSBTAG00000019157	10.1429	LRRC10	leucine rich repeat containing 10 [Source:VGNC Symbol;Acc:VGNC:52796]
ENSBTAG00000019539	10.1429	MFAP3L	microfibril associated protein 3 like [Source:VGNC Symbol;Acc:VGNC:31423]
ENSBTAG00000021693	10.1429	RPP25	ribonuclease P and MRP subunit p25 [Source:VGNC Symbol;Acc:VGNC:34121]
ENSBTAG00000033721	10.1429	RLBP1	retinaldehyde binding protein 1 [Source:VGNC Symbol;Acc:VGNC:33989]
ENSBTAG00000039994	10.1429	ENSBTAG00000039994
ENSBTAG00000045808	10.1429	IL17REL	interleukin 17 receptor E like [Source:VGNC Symbol;Acc:VGNC:56210]
ENSBTAG00000053785	10.1429	ENSBTAG00000053785
ENSBTAG00000055096	10.1429	ENSBTAG00000055096
