# Supplementary material for: Progesterone differentially affects the transcriptomic profiles of cow endometrial cell types
Source: BMC Genomics. 2022 Jan 27;23:82. doi: 10.1186/s12864-022-08323-z (PMC8793221; doi:10.1186/s12864-022-08323-z)
Supplement: Supplementary file 2 — Additional file 2: Supplementary File 2. PCA correlated Genes. Description: List of genes correlated with the 2 dimensions of the PCA analysis. [file 12864_2022_8323_MOESM2_ESM.xlsx]

## Sheet: Title
							Name: Supplementary File 2
							Description: List of transcripts correlated with the 2 dimensions of the PCA analysis
							Sheet 2 "dim1<0 associated with ST": list of transcripts associated with stroma cells
							Sheet 3 "dim1>0 associated with GE+LE": list of transcripts associated with glandular and luminal epithelial cells
							Sheet 4 "dim2<0 associated with GE": list of transcripts associated with glandular epithelial cells
							Sheet 5 "dim2>0 associated with LE": list of transcripts associated with luminal epithelial cells

## Sheet: dim1<0 associated with ST
list of transcripts associated with stroma cells in dim1 of PCA
Gene stable ID	correlation	p.value	Gene name	Gene description
ENSBTAG00000047268	-0.926332	5.82293e-13	WT1	WT1 transcription factor [Source:VGNC Symbol;Acc:VGNC:59373]
ENSBTAG00000027625	-0.87681	4.45506e-10	SFRP1	secreted frizzled related protein 1 [Source:VGNC Symbol;Acc:VGNC:34520]
ENSBTAG00000007196	-0.874342	5.73571e-10	TAGLN	transgelin [Source:VGNC Symbol;Acc:VGNC:35585]
ENSBTAG00000040082	-0.844389	8.53909e-09	HOXA10	homeobox A10 [Source:VGNC Symbol;Acc:VGNC:53647]
ENSBTAG00000014614	-0.815881	6.9165e-08	ACTA2	actin alpha 2, smooth muscle [Source:NCBI gene (formerly Entrezgene);Acc:515610]
ENSBTAG00000045822	-0.814562	7.55259e-08	C15H11orf96	chromosome 15 C11orf96 homolog [Source:NCBI gene (formerly Entrezgene);Acc:100270684]
ENSBTAG00000002080	-0.808226	1.14195e-07	CCN3	cellular communication network factor 3 [Source:VGNC Symbol;Acc:VGNC:57785]
ENSBTAG00000011207	-0.806253	1.29484e-07	CNN1	calponin 1 [Source:VGNC Symbol;Acc:VGNC:27508]
ENSBTAG00000011424	-0.803956	1.49615e-07	TPM2	tropomyosin 2 [Source:VGNC Symbol;Acc:VGNC:36252]
ENSBTAG00000007348	-0.80107	1.78919e-07	STRA6	signaling receptor and transporter of retinol STRA6 [Source:VGNC Symbol;Acc:VGNC:35417]
ENSBTAG00000005985	-0.784327	4.78574e-07	CBLN2	cerebellin 2 precursor [Source:VGNC Symbol;Acc:VGNC:26812]
ENSBTAG00000005077	-0.782456	5.31338e-07	CXCL12	C-X-C motif chemokine ligand 12 [Source:VGNC Symbol;Acc:VGNC:27848]
ENSBTAG00000005353	-0.773462	8.66441e-07	DES	desmin [Source:VGNC Symbol;Acc:VGNC:28013]
ENSBTAG00000013176	-0.771784	9.46877e-07	SMOC2	SPARC related modular calcium binding 2 [Source:VGNC Symbol;Acc:VGNC:35027]
ENSBTAG00000001288	-0.754584	2.2587e-06	MAOB	monoamine oxidase B [Source:VGNC Symbol;Acc:VGNC:31175]
ENSBTAG00000003220	-0.74135	4.20958e-06	ACKR1	atypical chemokine receptor 1 [Source:VGNC Symbol;Acc:VGNC:58436]
ENSBTAG00000005244	-0.740382	4.39931e-06	RASL11A	RAS like family 11 member A [Source:VGNC Symbol;Acc:VGNC:33754]
ENSBTAG00000014912	-0.734495	5.72864e-06	FMOD	fibromodulin [Source:VGNC Symbol;Acc:VGNC:29054]
ENSBTAG00000011082	-0.72886	7.32951e-06	IGF1	insulin like growth factor 1 [Source:VGNC Symbol;Acc:VGNC:30076]
ENSBTAG00000013472	-0.715092	1.30592e-05	COL1A2	collagen type I alpha 2 chain [Source:VGNC Symbol;Acc:VGNC:27561]
ENSBTAG00000024379	-0.705932	1.8836e-05	LRRC17	leucine rich repeat containing 17 [Source:VGNC Symbol;Acc:VGNC:52798]
ENSBTAG00000000575	-0.696466	2.71186e-05	TNC	tenascin C [Source:VGNC Symbol;Acc:VGNC:36152]
ENSBTAG00000004503	-0.695462	2.81645e-05	NPY	neuropeptide Y [Source:VGNC Symbol;Acc:VGNC:32222]
ENSBTAG00000018563	-0.68521	4.11079e-05	SFRP2	secreted frizzled related protein 2 [Source:VGNC Symbol;Acc:VGNC:34521]
ENSBTAG00000034366	-0.681947	4.62192e-05		regulator of G protein signaling 2 [Source:NCBI gene (formerly Entrezgene);Acc:100848920]
ENSBTAG00000002317	-0.679459	5.04916e-05	PTN	pleiotrophin [Source:VGNC Symbol;Acc:VGNC:33521]
ENSBTAG00000003033	-0.678333	5.25378e-05	GADD45G	growth arrest and DNA damage inducible gamma [Source:VGNC Symbol;Acc:VGNC:29208]
ENSBTAG00000017183	-0.67667	5.5697e-05	PDLIM3	PDZ and LIM domain 3 [Source:VGNC Symbol;Acc:VGNC:32709]
ENSBTAG00000020990	-0.674803	5.94427e-05	P2RY14	purinergic receptor P2Y14 [Source:VGNC Symbol;Acc:VGNC:32527]
ENSBTAG00000051910	-0.672113	6.52358e-05	FGF10	fibroblast growth factor 10 [Source:NCBI gene (formerly Entrezgene);Acc:326285]
ENSBTAG00000000604	-0.668292	7.43269e-05	GPNMB	glycoprotein nmb [Source:VGNC Symbol;Acc:VGNC:29541]
ENSBTAG00000013929	-0.660382	9.68163e-05	RRAD	RRAD, Ras related glycolysis inhibitor and calcium channel regulator [Source:VGNC Symbol;Acc:VGNC:34158]
ENSBTAG00000007665	-0.650769	0.000132149	NPR3	natriuretic peptide receptor 3 [Source:NCBI gene (formerly Entrezgene);Acc:281358]
ENSBTAG00000011824	-0.650426	0.000133598	OGN	osteoglycin [Source:VGNC Symbol;Acc:VGNC:32414]
ENSBTAG00000011139	-0.646364	0.000151858	BCHE	butyrylcholinesterase [Source:VGNC Symbol;Acc:VGNC:26443]
ENSBTAG00000019340	-0.641783	0.000175076	PCDH9	protocadherin 9 [Source:HGNC Symbol;Acc:HGNC:8661]
ENSBTAG00000005596	-0.627968	0.000265257	IGFBP2	insulin like growth factor binding protein 2 [Source:VGNC Symbol;Acc:VGNC:30084]
ENSBTAG00000006579	-0.624242	0.00029572	P4HA3	prolyl 4-hydroxylase subunit alpha 3 [Source:VGNC Symbol;Acc:VGNC:32537]
ENSBTAG00000037811	-0.622456	0.000311386	CCL2	chemokine (C-C motif) ligand 2 [Source:NCBI gene (formerly Entrezgene);Acc:281043]
ENSBTAG00000046838	-0.621225	0.0003226
ENSBTAG00000002258	-0.60983	0.000444587	APOA1	apolipoprotein A1 [Source:VGNC Symbol;Acc:VGNC:26022]
ENSBTAG00000001176	-0.607419	0.000475058	LRRN1	leucine rich repeat neuronal 1 [Source:VGNC Symbol;Acc:VGNC:31039]
ENSBTAG00000023600	-0.606548	0.000486511	APOD	apolipoprotein D [Source:VGNC Symbol;Acc:VGNC:26031]
ENSBTAG00000013662	-0.604014	0.000521225	COL8A1	collagen type VIII alpha 1 chain [Source:VGNC Symbol;Acc:VGNC:27574]
ENSBTAG00000005685	-0.593027	0.000698125	HSD11B2	hydroxysteroid 11-beta dehydrogenase 2 [Source:VGNC Symbol;Acc:VGNC:29967]
ENSBTAG00000006024	-0.588828	0.000778478	ISLR	immunoglobulin superfamily containing leucine rich repeat [Source:VGNC Symbol;Acc:VGNC:30298]
ENSBTAG00000008255	-0.584812	0.00086279	QRFPR	pyroglutamylated RFamide peptide receptor [Source:VGNC Symbol;Acc:VGNC:33601]
ENSBTAG00000006538	-0.575258	0.00109612	PTHLH	parathyroid hormone like hormone [Source:VGNC Symbol;Acc:VGNC:33517]
ENSBTAG00000015441	-0.572788	0.00116471	ACTG2	actin gamma 2, smooth muscle [Source:VGNC Symbol;Acc:VGNC:59201]
ENSBTAG00000019017	-0.561086	0.00154298		interferon-induced transmembrane protein 1-like [Source:NCBI gene (formerly Entrezgene);Acc:112444847]
ENSBTAG00000043993	-0.546421	0.00216404	C1H21orf62	chromosome 1 C21orf62 homolog [Source:VGNC Symbol;Acc:VGNC:52663]
ENSBTAG00000048508	-0.533019	0.0029097	INHBA	inhibin subunit beta A [Source:NCBI gene (formerly Entrezgene);Acc:281867]
ENSBTAG00000008121	-0.524029	0.00352541	RSPO3	R-spondin 3 [Source:NCBI gene (formerly Entrezgene);Acc:534650]
ENSBTAG00000003329	-0.517395	0.0040486	FST	follistatin [Source:VGNC Symbol;Acc:VGNC:29134]
ENSBTAG00000000310	-0.508254	0.00487725	MFAP5	microfibril associated protein 5 [Source:VGNC Symbol;Acc:VGNC:31425]
ENSBTAG00000017328	-0.50416	0.00529289	PTI	pancreatic trypsin inhibitor [Source:NCBI gene (formerly Entrezgene);Acc:404172]
ENSBTAG00000005260	-0.490567	0.00689582	SPP1	secreted phosphoprotein 1 [Source:VGNC Symbol;Acc:VGNC:35232]
ENSBTAG00000005305	-0.475866	0.00907423	NTS	neurotensin [Source:VGNC Symbol;Acc:VGNC:32311]
ENSBTAG00000001125	-0.474459	0.00931007	ADAMDEC1	ADAM-like, decysin 1 [Source:NCBI gene (formerly Entrezgene);Acc:505890]
ENSBTAG00000007850	-0.471406	0.00983969	ITIH4	inter-alpha-trypsin inhibitor heavy chain 4 [Source:VGNC Symbol;Acc:VGNC:30336]

## Sheet: dim1>0 associated with GE+LE
list of transcripts associated with glandular and luminal epithelial cells in dim1 of PCA
Gene stable ID	correlation	p.value	Gene name	Gene description
ENSBTAG00000021082	0.991521	1.80944e-25	TMEM125	transmembrane protein 125 [Source:VGNC Symbol;Acc:VGNC:35958]
ENSBTAG00000021838	0.991344	2.38811e-25	ESRP1	epithelial splicing regulatory protein 1 [Source:VGNC Symbol;Acc:VGNC:28606]
ENSBTAG00000001286	0.990015	1.62978e-24	ELMO3	engulfment and cell motility 3 [Source:VGNC Symbol;Acc:VGNC:28440]
ENSBTAG00000019252	0.987297	4.13543e-23	KDF1	keratinocyte differentiation factor 1 [Source:VGNC Symbol;Acc:VGNC:30521]
ENSBTAG00000021079	0.986689	7.74975e-23	C3H1orf210	chromosome 3 C1orf210 homolog [Source:VGNC Symbol;Acc:VGNC:52710]
ENSBTAG00000003089	0.985446	2.56852e-22	RHPN2	rhophilin Rho GTPase binding protein 2 [Source:VGNC Symbol;Acc:VGNC:52240]
ENSBTAG00000021160	0.984749	4.80687e-22	AP1M2	adaptor related protein complex 1 subunit mu 2 [Source:VGNC Symbol;Acc:VGNC:25980]
ENSBTAG00000020810	0.982289	3.56775e-21	CYB561	cytochrome b561 [Source:VGNC Symbol;Acc:VGNC:50257]
ENSBTAG00000018342	0.982281	3.58918e-21	TJP3	tight junction protein 3 [Source:VGNC Symbol;Acc:VGNC:35883]
ENSBTAG00000005675	0.981414	6.80748e-21	SLC44A4	solute carrier family 44 member 4 [Source:VGNC Symbol;Acc:VGNC:34878]
ENSBTAG00000010875	0.980529	1.26861e-20	MSX1	msh homeobox 1 [Source:VGNC Symbol;Acc:VGNC:31711]
ENSBTAG00000016973	0.980276	1.50817e-20	PRSS8	serine protease 8 [Source:VGNC Symbol;Acc:VGNC:33426]
ENSBTAG00000024663	0.979204	3.06287e-20	LAD1	ladinin 1 [Source:VGNC Symbol;Acc:VGNC:30766]
ENSBTAG00000008858	0.97915	3.17138e-20		Rho GTPase activating protein 8 [Source:NCBI gene (formerly Entrezgene);Acc:104968450]
ENSBTAG00000019712	0.9789	3.71828e-20	ST14	ST14 transmembrane serine protease matriptase [Source:NCBI gene (formerly Entrezgene);Acc:767617]
ENSBTAG00000019455	0.978093	6.14291e-20	MYO5B	myosin VB [Source:VGNC Symbol;Acc:VGNC:31827]
ENSBTAG00000001598	0.97805	6.30785e-20	MAP7	microtubule associated protein 7 [Source:VGNC Symbol;Acc:VGNC:31210]
ENSBTAG00000020837	0.976777	1.33958e-19	ARHGEF16	Rho guanine nucleotide exchange factor 16 [Source:VGNC Symbol;Acc:VGNC:26108]
ENSBTAG00000038810	0.976729	1.37717e-19	SFTA2	surfactant associated 2 [Source:VGNC Symbol;Acc:VGNC:34527]
ENSBTAG00000002356	0.976711	1.39124e-19	RBM47	RNA binding motif protein 47 [Source:VGNC Symbol;Acc:VGNC:33804]
ENSBTAG00000009145	0.976127	1.93756e-19	SLC7A4	solute carrier family 7 member 4 [Source:VGNC Symbol;Acc:VGNC:34930]
ENSBTAG00000019920	0.975671	2.49414e-19	BICDL2	BICD family like cargo adaptor 2 [Source:VGNC Symbol;Acc:VGNC:26493]
ENSBTAG00000006643	0.974999	3.58862e-19	C6H4orf19	chromosome 6 C4orf19 homolog [Source:VGNC Symbol;Acc:VGNC:52724]
ENSBTAG00000044155	0.974668	4.2796e-19	BSPRY	B-box and SPRY domain containing [Source:VGNC Symbol;Acc:VGNC:26580]
ENSBTAG00000008307	0.973107	9.50234e-19	PLCH1	phospholipase C eta 1 [Source:VGNC Symbol;Acc:VGNC:32990]
ENSBTAG00000021923	0.972746	1.13517e-18	DSG2	desmoglein 2 [Source:VGNC Symbol;Acc:VGNC:28221]
ENSBTAG00000004518	0.972616	1.21005e-18	GRHL2	grainyhead like transcription factor 2 [Source:VGNC Symbol;Acc:VGNC:29635]
ENSBTAG00000011779	0.972561	1.24282e-18	MAL2	mal, T cell differentiation protein 2 [Source:VGNC Symbol;Acc:VGNC:54901]
ENSBTAG00000020097	0.972117	1.53968e-18	PERP	p53 apoptosis effector related to PMP22 [Source:NCBI gene (formerly Entrezgene);Acc:509485]
ENSBTAG00000027134	0.971896	1.71047e-18	DYNC1I1	dynein cytoplasmic 1 intermediate chain 1 [Source:VGNC Symbol;Acc:VGNC:28270]
ENSBTAG00000018645	0.971236	2.33008e-18	DLX5	distal-less homeobox 5 [Source:VGNC Symbol;Acc:VGNC:28101]
ENSBTAG00000013880	0.970935	2.67796e-18	WWC1	WW and C2 domain containing 1 [Source:VGNC Symbol;Acc:VGNC:36974]
ENSBTAG00000015991	0.969956	4.16368e-18	CDH1	cadherin 1 [Source:VGNC Symbol;Acc:VGNC:27090]
ENSBTAG00000002129	0.969921	4.22915e-18	KLF5	Kruppel like factor 5 [Source:VGNC Symbol;Acc:VGNC:30631]
ENSBTAG00000008661	0.969198	5.80153e-18	C15H11orf52	chromosome 15 C11orf52 homolog [Source:VGNC Symbol;Acc:VGNC:52631]
ENSBTAG00000000561	0.969063	6.14961e-18	OCLN	occludin [Source:VGNC Symbol;Acc:VGNC:32397]
ENSBTAG00000018914	0.968965	6.41337e-18	RAB25	RAB25, member RAS oncogene family [Source:VGNC Symbol;Acc:VGNC:33632]
ENSBTAG00000001517	0.968884	6.64196e-18	KRT18	keratin 18 [Source:VGNC Symbol;Acc:VGNC:30719]
ENSBTAG00000021566	0.968373	8.24945e-18	PAX2	paired box 2 [Source:VGNC Symbol;Acc:VGNC:32596]
ENSBTAG00000002029	0.968288	8.54899e-18	IGSF5	immunoglobulin superfamily member 5 [Source:VGNC Symbol;Acc:VGNC:50201]
ENSBTAG00000006474	0.966322	1.90345e-17	EPCAM	epithelial cell adhesion molecule [Source:VGNC Symbol;Acc:VGNC:28529]
ENSBTAG00000002299	0.965755	2.37722e-17	SEL1L3	SEL1L family member 3 [Source:VGNC Symbol;Acc:VGNC:50139]
ENSBTAG00000014092	0.965517	2.60634e-17	CELF6	CUGBP Elav-like family member 6 [Source:NCBI gene (formerly Entrezgene);Acc:539205]
ENSBTAG00000004869	0.965372	2.75579e-17	CXADR	CXADR Ig-like cell adhesion molecule [Source:VGNC Symbol;Acc:VGNC:53521]
ENSBTAG00000014119	0.96495	3.23669e-17	PRKCZ	protein kinase C zeta [Source:VGNC Symbol;Acc:VGNC:33336]
ENSBTAG00000016713	0.964728	3.52088e-17	TMEM30B	transmembrane protein 30B [Source:VGNC Symbol;Acc:VGNC:36075]
ENSBTAG00000011733	0.963901	4.79041e-17	GIPC2	GIPC PDZ domain containing family member 2 [Source:VGNC Symbol;Acc:VGNC:29366]
ENSBTAG00000008410	0.962065	9.25629e-17	OVOL2	ovo like zinc finger 2 [Source:VGNC Symbol;Acc:VGNC:32506]
ENSBTAG00000021458	0.961831	1.00459e-16	DLX6	distal-less homeobox 6 [Source:VGNC Symbol;Acc:VGNC:28102]
ENSBTAG00000045834	0.961611	1.08405e-16	RASSF7	Ras association domain family member 7 [Source:VGNC Symbol;Acc:VGNC:33763]
ENSBTAG00000008023	0.961169	1.26191e-16	RHBDL2	rhomboid like 2 [Source:VGNC Symbol;Acc:VGNC:33936]
ENSBTAG00000020067	0.960985	1.34373e-16	LLGL2	LLGL scribble cell polarity complex component 2 [Source:VGNC Symbol;Acc:VGNC:30916]
ENSBTAG00000000253	0.96007	1.82769e-16	PTPRF	protein tyrosine phosphatase receptor type F [Source:VGNC Symbol;Acc:VGNC:33550]
ENSBTAG00000015106	0.959526	2.18674e-16	DSP	desmoplakin [Source:VGNC Symbol;Acc:VGNC:28225]
ENSBTAG00000017564	0.959132	2.4868e-16	CGN	cingulin [Source:VGNC Symbol;Acc:VGNC:27258]
ENSBTAG00000013320	0.958732	2.82918e-16	TSPAN1	tetraspanin 1 [Source:VGNC Symbol;Acc:VGNC:36425]
ENSBTAG00000002849	0.958419	3.12719e-16	IRF6	interferon regulatory factor 6 [Source:VGNC Symbol;Acc:VGNC:30277]
ENSBTAG00000017715	0.957964	3.61243e-16	HOMER2	homer scaffold protein 2 [Source:VGNC Symbol;Acc:VGNC:29902]
ENSBTAG00000021251	0.957752	3.86193e-16	RIPK4	receptor interacting serine/threonine kinase 4 [Source:VGNC Symbol;Acc:VGNC:33983]
ENSBTAG00000016048	0.957685	3.94395e-16	CPT1B	carnitine palmitoyltransferase 1B [Source:VGNC Symbol;Acc:VGNC:27677]
ENSBTAG00000003763	0.956165	6.29268e-16	MYO5C	myosin VC [Source:VGNC Symbol;Acc:VGNC:31828]
ENSBTAG00000002580	0.953543	1.35761e-15	MYH14	myosin heavy chain 14 [Source:VGNC Symbol;Acc:VGNC:31796]
ENSBTAG00000010444	0.95347	1.38594e-15	ERBB3	erb-b2 receptor tyrosine kinase 3 [Source:VGNC Symbol;Acc:VGNC:28564]
ENSBTAG00000019181	0.953255	1.47283e-15	BAIAP2L1	BAR/IMD domain containing adaptor protein 2 like 1 [Source:VGNC Symbol;Acc:VGNC:26413]
ENSBTAG00000046220	0.95324	1.47924e-15		hypoxanthine-guanine phosphoribosyltransferase [Source:NCBI gene (formerly Entrezgene);Acc:510369]
ENSBTAG00000032902	0.952033	2.07176e-15		solute carrier family 11 (proton-coupled divalent metal ion transporters), member 2-like [Source:NCBI gene (formerly Entrezgene);Acc:512464]
ENSBTAG00000019679	0.950804	2.89444e-15	SYNE4	spectrin repeat containing nuclear envelope family member 4 [Source:VGNC Symbol;Acc:VGNC:52255]
ENSBTAG00000040432	0.9507	2.97619e-15	CLDN3	claudin 3 [Source:VGNC Symbol;Acc:VGNC:27414]
ENSBTAG00000004086	0.950265	3.34191e-15	SPINT1	serine peptidase inhibitor, Kunitz type 1 [Source:VGNC Symbol;Acc:VGNC:35221]
ENSBTAG00000048098	0.94999	3.59479e-15	PKP3	plakophilin 3 [Source:VGNC Symbol;Acc:VGNC:32951]
ENSBTAG00000000836	0.949933	3.64864e-15	KRT8	keratin 8 [Source:VGNC Symbol;Acc:VGNC:50407]
ENSBTAG00000017104	0.949214	4.40397e-15	MUC1	mucin 1, cell surface associated [Source:VGNC Symbol;Acc:VGNC:59186]
ENSBTAG00000009494	0.948929	4.74216e-15	CBLC	Cbl proto-oncogene C [Source:VGNC Symbol;Acc:VGNC:26810]
ENSBTAG00000021007	0.948521	5.26635e-15	FOLR1	folate receptor alpha [Source:NCBI gene (formerly Entrezgene);Acc:539750]
ENSBTAG00000020126	0.948286	5.59299e-15	MYO10	myosin X [Source:VGNC Symbol;Acc:VGNC:31811]
ENSBTAG00000021594	0.941762	2.67502e-14	TDRKH	tudor and KH domain containing [Source:VGNC Symbol;Acc:VGNC:55688]
ENSBTAG00000012249	0.938874	5.05376e-14	PRR15L	proline rich 15 like [Source:VGNC Symbol;Acc:VGNC:33394]
ENSBTAG00000018156	0.937257	7.12025e-14	KRTCAP3	keratinocyte associated protein 3 [Source:VGNC Symbol;Acc:VGNC:30752]
ENSBTAG00000026181	0.936072	9.1022e-14	UGT1A6	UDP glucuronosyltransferase 1 family, polypeptide A6 [Source:NCBI gene (formerly Entrezgene);Acc:286792]
ENSBTAG00000005162	0.935896	9.43633e-14	STX19	syntaxin 19 [Source:VGNC Symbol;Acc:VGNC:35435]
ENSBTAG00000001952	0.93487	1.16196e-13	PROM2	prominin 2 [Source:VGNC Symbol;Acc:VGNC:33365]
ENSBTAG00000046649	0.934603	1.22604e-13	SGPP2	sphingosine-1-phosphate phosphatase 2 [Source:VGNC Symbol;Acc:VGNC:54481]
ENSBTAG00000015419	0.934408	1.2749e-13	ARHGEF37	Rho guanine nucleotide exchange factor 37 [Source:VGNC Symbol;Acc:VGNC:26116]
ENSBTAG00000009830	0.933179	1.6257e-13	PLEKHB1	pleckstrin homology domain containing B1 [Source:VGNC Symbol;Acc:VGNC:33009]
ENSBTAG00000008494	0.932731	1.77452e-13	TMEM171	transmembrane protein 171 [Source:VGNC Symbol;Acc:VGNC:35996]
ENSBTAG00000011700	0.932679	1.79252e-13	PLLP	plasmolipin [Source:VGNC Symbol;Acc:VGNC:33037]
ENSBTAG00000017150	0.932345	1.91258e-13	EHF	ETS homologous factor [Source:VGNC Symbol;Acc:VGNC:28375]
ENSBTAG00000002555	0.931511	2.24545e-13	PDZK1IP1	PDZK1 interacting protein 1 [Source:VGNC Symbol;Acc:VGNC:32730]
ENSBTAG00000012688	0.931038	2.45721e-13	CAPSL	calcyphosine like [Source:VGNC Symbol;Acc:VGNC:26755]
ENSBTAG00000013825	0.930991	2.47894e-13	BCAT1	branched chain amino acid transaminase 1 [Source:VGNC Symbol;Acc:VGNC:26439]
ENSBTAG00000038532	0.928963	3.62062e-13	FOLR3	folate receptor 3 [Source:NCBI gene (formerly Entrezgene);Acc:516067]
ENSBTAG00000017020	0.928885	3.67321e-13	S100G	S100 calcium binding protein G [Source:VGNC Symbol;Acc:VGNC:34249]
ENSBTAG00000017366	0.92848	3.95606e-13	GRB7	growth factor receptor bound protein 7 [Source:VGNC Symbol;Acc:VGNC:29632]
ENSBTAG00000009864	0.927333	4.87058e-13	B4GALNT2	beta-1,4-N-acetyl-galactosaminyltransferase 2 [Source:VGNC Symbol;Acc:VGNC:26386]
ENSBTAG00000007659	0.924549	7.95577e-13	CORO2A	coronin 2A [Source:VGNC Symbol;Acc:VGNC:27623]
ENSBTAG00000002688	0.92425	8.37835e-13	ATP1B1	ATPase Na+/K+ transporting subunit beta 1 [Source:VGNC Symbol;Acc:VGNC:26285]
ENSBTAG00000017602	0.924027	8.70464e-13	TMEM45B	transmembrane protein 45B [Source:VGNC Symbol;Acc:VGNC:36089]
ENSBTAG00000030973	0.923707	9.19577e-13	TUBA1D	tubulin, alpha 3d [Source:NCBI gene (formerly Entrezgene);Acc:535605]
ENSBTAG00000004572	0.922975	1.04152e-12	RNF183	ring finger protein 183 [Source:VGNC Symbol;Acc:VGNC:34041]
ENSBTAG00000002497	0.921986	1.22988e-12	ELOVL2	ELOVL fatty acid elongase 2 [Source:VGNC Symbol;Acc:VGNC:28448]
ENSBTAG00000007284	0.921669	1.29663e-12	CCNA1	cyclin A1 [Source:VGNC Symbol;Acc:VGNC:26956]
ENSBTAG00000011237	0.921332	1.3712e-12	PKHD1	PKHD1 ciliary IPT domain containing fibrocystin/polyductin [Source:VGNC Symbol;Acc:VGNC:32939]
ENSBTAG00000007544	0.920897	1.47339e-12	MARVELD3	MARVEL domain containing 3 [Source:VGNC Symbol;Acc:VGNC:52204]
ENSBTAG00000034848	0.920679	1.52706e-12	F2RL1	F2R like trypsin receptor 1 [Source:VGNC Symbol;Acc:VGNC:28684]
ENSBTAG00000009055	0.920565	1.5558e-12	RNF144B	ring finger protein 144B [Source:VGNC Symbol;Acc:VGNC:34027]
ENSBTAG00000020956	0.920378	1.60429e-12	MPPED2	metallophosphoesterase domain containing 2 [Source:VGNC Symbol;Acc:VGNC:31588]
ENSBTAG00000026236	0.920053	1.69155e-12	AZGP1	alpha-2-glycoprotein 1, zinc-binding [Source:VGNC Symbol;Acc:VGNC:26367]
ENSBTAG00000010347	0.918825	2.06291e-12	EZR	ezrin [Source:VGNC Symbol;Acc:VGNC:28676]
ENSBTAG00000003458	0.916355	3.0458e-12	CDCA7	cell division cycle associated 7 [Source:VGNC Symbol;Acc:VGNC:27086]
ENSBTAG00000020018	0.91479	3.87511e-12	FRK	fyn related Src family tyrosine kinase [Source:VGNC Symbol;Acc:VGNC:29112]
ENSBTAG00000037929	0.914296	4.17729e-12	ADAM28	ADAM-like, decysin 1 [Source:NCBI gene (formerly Entrezgene);Acc:505890]
ENSBTAG00000014239	0.913437	4.75468e-12	CCNB1	cyclin B1 [Source:VGNC Symbol;Acc:VGNC:26958]
ENSBTAG00000009132	0.912176	5.73561e-12	TMPRSS2	transmembrane serine protease 2 [Source:VGNC Symbol;Acc:VGNC:36140]
ENSBTAG00000015505	0.912097	5.803e-12	FADS2	fatty acid desaturase 2 [Source:VGNC Symbol;Acc:VGNC:28702]
ENSBTAG00000002075	0.91099	6.82522e-12	MME	membrane metalloendopeptidase [Source:VGNC Symbol;Acc:VGNC:31514]
ENSBTAG00000015416	0.910745	7.07299e-12	PEBP4	phosphatidylethanolamine binding protein 4 [Source:VGNC Symbol;Acc:VGNC:32736]
ENSBTAG00000013368	0.910031	7.84158e-12	ANKRD22	ankyrin repeat domain 22 [Source:VGNC Symbol;Acc:VGNC:25916]
ENSBTAG00000054829	0.90925	8.77086e-12
ENSBTAG00000032914	0.907718	1.08934e-11	SLC11A2	solute carrier family 11 member 2 [Source:NCBI gene (formerly Entrezgene);Acc:521189]
ENSBTAG00000015290	0.907263	1.16089e-11	BAIAP2L2	BAR/IMD domain containing adaptor protein 2 like 2 [Source:VGNC Symbol;Acc:VGNC:26414]
ENSBTAG00000000634	0.905726	1.43591e-11	MLPH	melanophilin [Source:VGNC Symbol;Acc:VGNC:31506]
ENSBTAG00000051780	0.903112	2.04456e-11	RNASE12	ribonuclease A family member 12 (inactive) [Source:NCBI gene (formerly Entrezgene);Acc:100297737]
ENSBTAG00000012482	0.902945	2.09045e-11	CDCP1	CUB domain containing protein 1 [Source:VGNC Symbol;Acc:VGNC:27089]
ENSBTAG00000009902	0.901333	2.58576e-11	AKR1B1	aldo-keto reductase family 1, member B1 (aldose reductase) [Source:NCBI gene (formerly Entrezgene);Acc:317748]
ENSBTAG00000000793	0.901216	2.62528e-11	LAMC2	laminin subunit gamma 2 [Source:VGNC Symbol;Acc:VGNC:30774]
ENSBTAG00000009289	0.901194	2.63302e-11	MS4A8	membrane spanning 4-domains A8 [Source:VGNC Symbol;Acc:VGNC:31687]
ENSBTAG00000033367	0.900602	2.84393e-11	DDO	D-aspartate oxidase [Source:VGNC Symbol;Acc:VGNC:27951]
ENSBTAG00000002019	0.9003	2.95717e-11	SERPINB5	serpin family B member 5 [Source:VGNC Symbol;Acc:VGNC:34473]
ENSBTAG00000023207	0.899614	3.23064e-11	FAM3D	FAM3 metabolism regulating signaling molecule D [Source:VGNC Symbol;Acc:VGNC:28812]
ENSBTAG00000017405	0.898605	3.67516e-11	RORC	RAR related orphan receptor C [Source:VGNC Symbol;Acc:VGNC:34090]
ENSBTAG00000019958	0.897052	4.46934e-11	NXNL2	nucleoredoxin like 2 [Source:VGNC Symbol;Acc:VGNC:32378]
ENSBTAG00000020344	0.896926	4.54035e-11	SLC44A3	solute carrier family 44 member 3 [Source:VGNC Symbol;Acc:VGNC:34877]
ENSBTAG00000018767	0.896738	4.6485e-11	RTP3	receptor transporter protein 3 [Source:VGNC Symbol;Acc:VGNC:54478]
ENSBTAG00000010798	0.894957	5.79214e-11	SLC23A1	solute carrier family 23 member 1 [Source:VGNC Symbol;Acc:VGNC:34733]
ENSBTAG00000014529	0.893322	7.06401e-11	GBP4	guanylate binding protein 4 [Source:NCBI gene (formerly Entrezgene);Acc:613313]
ENSBTAG00000001545	0.892459	7.83393e-11	SLC34A2	solute carrier family 34 member 2 [Source:VGNC Symbol;Acc:VGNC:34818]
ENSBTAG00000054234	0.892022	8.25367e-11		galectin 7 [Source:NCBI gene (formerly Entrezgene);Acc:787811]
ENSBTAG00000013298	0.891662	8.61385e-11	PLA2G4A	phospholipase A2 group IVA [Source:VGNC Symbol;Acc:VGNC:32960]
ENSBTAG00000031532	0.891388	8.89698e-11	DACT2	dishevelled binding antagonist of beta catenin 2 [Source:VGNC Symbol;Acc:VGNC:27868]
ENSBTAG00000003336	0.891373	8.91305e-11	TPD52L1	TPD52 like 1 [Source:VGNC Symbol;Acc:VGNC:36245]
ENSBTAG00000039326	0.891371	8.91506e-11	GCNT2	N-acetyllactosaminide beta-1,6-N-acetylglucosaminyl-transferase [Source:NCBI gene (formerly Entrezgene);Acc:520336]
ENSBTAG00000020643	0.890163	1.02753e-10	BARX2	BARX homeobox 2 [Source:VGNC Symbol;Acc:VGNC:26424]
ENSBTAG00000015406	0.889433	1.11857e-10	ZNF750	zinc finger protein 750 [Source:VGNC Symbol;Acc:VGNC:37340]
ENSBTAG00000018499	0.887949	1.32714e-10	ANXA8L1	annexin A8-like 1 [Source:NCBI gene (formerly Entrezgene);Acc:281627]
ENSBTAG00000016305	0.887314	1.42677e-10	ATP13A4	ATPase 13A4 [Source:VGNC Symbol;Acc:VGNC:26280]
ENSBTAG00000004905	0.887257	1.43602e-10	KRT19	keratin 19 [Source:VGNC Symbol;Acc:VGNC:30720]
ENSBTAG00000010007	0.886944	1.48789e-10	MAPK13	mitogen-activated protein kinase 13 [Source:VGNC Symbol;Acc:VGNC:50213]
ENSBTAG00000021216	0.884423	1.97315e-10	HECW1	HECT, C2 and WW domain containing E3 ubiquitin protein ligase 1 [Source:VGNC Symbol;Acc:VGNC:55052]
ENSBTAG00000015829	0.878369	3.78768e-10	ENPP5	ectonucleotide pyrophosphatase/phosphodiesterase family member 5 [Source:VGNC Symbol;Acc:VGNC:58979]
ENSBTAG00000004796	0.876443	4.62753e-10	GRP	gastrin releasing peptide [Source:VGNC Symbol;Acc:VGNC:29664]
ENSBTAG00000008756	0.874697	5.53272e-10	ELF3	E74 like ETS transcription factor 3 [Source:VGNC Symbol;Acc:VGNC:28428]
ENSBTAG00000004498	0.873836	6.03652e-10	ESR2	estrogen receptor 2 [Source:VGNC Symbol;Acc:VGNC:28605]
ENSBTAG00000019448	0.871124	7.9109e-10	CLDN7	claudin 7 [Source:VGNC Symbol;Acc:VGNC:55796]
ENSBTAG00000002980	0.867625	1.11152e-09	GPT2	glutamic--pyruvic transaminase 2 [Source:VGNC Symbol;Acc:VGNC:29617]
ENSBTAG00000030650	0.867049	1.17441e-09	TST	thiosulfate sulfurtransferase [Source:VGNC Symbol;Acc:VGNC:36449]
ENSBTAG00000006762	0.865787	1.32376e-09	SH3RF2	SH3 domain containing ring finger 2 [Source:VGNC Symbol;Acc:VGNC:34580]
ENSBTAG00000001753	0.865525	1.35695e-09		chloride intracellular channel 6 [Source:NCBI gene (formerly Entrezgene);Acc:507243]
ENSBTAG00000000835	0.864496	1.49444e-09	BCAS1	brain enriched myelin associated protein 1 [Source:VGNC Symbol;Acc:VGNC:98868]
ENSBTAG00000031265	0.863925	1.57617e-09	SVOPL	SVOP like [Source:VGNC Symbol;Acc:VGNC:35499]
ENSBTAG00000004555	0.861167	2.03154e-09	LRP2	LDL receptor related protein 2 [Source:VGNC Symbol;Acc:VGNC:30990]
ENSBTAG00000019125	0.857405	2.84751e-09	SLC1A1	solute carrier family 1 member 1 [Source:VGNC Symbol;Acc:VGNC:34711]
ENSBTAG00000018657	0.855499	3.36632e-09	ATP13A5	ATPase 13A5 [Source:VGNC Symbol;Acc:VGNC:26281]
ENSBTAG00000019354	0.855469	3.37512e-09	PAX8	paired box 8 [Source:VGNC Symbol;Acc:VGNC:32599]
ENSBTAG00000020269	0.854577	3.64728e-09	MISP	mitotic spindle positioning [Source:VGNC Symbol;Acc:VGNC:31486]
ENSBTAG00000018280	0.854253	3.75081e-09	SLC28A3	solute carrier family 28 member 3 [Source:VGNC Symbol;Acc:VGNC:34793]
ENSBTAG00000021119	0.854248	3.75247e-09	TDGF1	teratocarcinoma-derived growth factor 1 [Source:NCBI gene (formerly Entrezgene);Acc:784029]
ENSBTAG00000013928	0.851303	4.82659e-09	WFDC2	WAP four-disulfide core domain 2 [Source:VGNC Symbol;Acc:VGNC:36933]
ENSBTAG00000006947	0.850112	5.33571e-09	ROPN1	rhophilin associated tail protein 1 [Source:NCBI gene (formerly Entrezgene);Acc:527583]
ENSBTAG00000013960	0.84794	6.39284e-09	PSAT1	phosphoserine aminotransferase 1 [Source:VGNC Symbol;Acc:VGNC:55075]
ENSBTAG00000033886	0.846968	6.92474e-09	CIST1	intestine-specific transcript 1 protein [Source:NCBI gene (formerly Entrezgene);Acc:506589]
ENSBTAG00000019229	0.843089	9.47643e-09	TMEM144	transmembrane protein 144 [Source:VGNC Symbol;Acc:VGNC:35976]
ENSBTAG00000011808	0.842123	1.02331e-08	MSTN	myostatin [Source:VGNC Symbol;Acc:VGNC:31709]
ENSBTAG00000037651	0.841594	1.06704e-08	S100A2	S100 calcium binding protein A2 [Source:VGNC Symbol;Acc:VGNC:34242]
ENSBTAG00000007916	0.841262	1.09536e-08	FOXJ1	forkhead box J1 [Source:VGNC Symbol;Acc:VGNC:29089]
ENSBTAG00000016165	0.841112	1.10841e-08	KRT7	keratin 7 [Source:VGNC Symbol;Acc:VGNC:30734]
ENSBTAG00000044010	0.837976	1.41505e-08	EMB	embigin [Source:HGNC Symbol;Acc:HGNC:30465]
ENSBTAG00000003499	0.835342	1.73037e-08	ENPP4	ectonucleotide pyrophosphatase/phosphodiesterase 4 [Source:VGNC Symbol;Acc:VGNC:49551]
ENSBTAG00000021993	0.834779	1.80565e-08	SPDEF	SAM pointed domain containing ETS transcription factor [Source:VGNC Symbol;Acc:VGNC:35198]
ENSBTAG00000014064	0.83449	1.84542e-08	FGFR2	fibroblast growth factor receptor 2 [Source:VGNC Symbol;Acc:VGNC:28987]
ENSBTAG00000033291	0.833286	2.01984e-08	SPAG6	sperm associated antigen 6 [Source:VGNC Symbol;Acc:VGNC:35167]
ENSBTAG00000002214	0.832672	2.1144e-08	TAT	tyrosine aminotransferase [Source:VGNC Symbol;Acc:VGNC:35616]
ENSBTAG00000001527	0.832245	2.18255e-08	TMEM213	transmembrane protein 213 [Source:VGNC Symbol;Acc:VGNC:36035]
ENSBTAG00000051534	0.830818	2.42516e-08	GNMT	glycine N-methyltransferase [Source:NCBI gene (formerly Entrezgene);Acc:538212]
ENSBTAG00000017529	0.829058	2.75798e-08	CA8	carbonic anhydrase 8 [Source:VGNC Symbol;Acc:VGNC:26658]
ENSBTAG00000011273	0.828838	2.80257e-08	LRRC23	leucine rich repeat containing 23 [Source:VGNC Symbol;Acc:VGNC:56220]
ENSBTAG00000010620	0.82801	2.97558e-08	ATP6V1B1	ATPase H+ transporting V1 subunit B1 [Source:VGNC Symbol;Acc:VGNC:26317]
ENSBTAG00000006069	0.827714	3.03979e-08	CAPS	calcyphosine [Source:VGNC Symbol;Acc:VGNC:26753]
ENSBTAG00000021522	0.826442	3.33033e-08	PLA2G10	group 10 secretory phospholipase A2 [Source:NCBI gene (formerly Entrezgene);Acc:613966]
ENSBTAG00000021347	0.824441	3.83919e-08	CWH43	cell wall biogenesis 43 C-terminal homolog [Source:VGNC Symbol;Acc:VGNC:27844]
ENSBTAG00000004948	0.823088	4.22225e-08	LRATD1	LRAT domain containing 1 [Source:VGNC Symbol;Acc:VGNC:28840]
ENSBTAG00000006655	0.822427	4.42166e-08	PIP	prolactin induced protein [Source:NCBI gene (formerly Entrezgene);Acc:613853]
ENSBTAG00000019002	0.82135	4.76532e-08	SLC2A12	solute carrier family 2 member 12 [Source:VGNC Symbol;Acc:VGNC:34798]
ENSBTAG00000019798	0.817045	6.39566e-08	PIGR	polymeric immunoglobulin receptor [Source:VGNC Symbol;Acc:VGNC:32876]
ENSBTAG00000004263	0.81618	6.77924e-08	ATP6V0A4	ATPase H+ transporting V0 subunit a4 [Source:VGNC Symbol;Acc:VGNC:26309]
ENSBTAG00000027425	0.815834	6.93823e-08	CCDC190	coiled-coil domain containing 190 [Source:VGNC Symbol;Acc:VGNC:26883]
ENSBTAG00000024406	0.815831	6.93979e-08	AGR2	anterior gradient 2, protein disulphide isomerase family member [Source:VGNC Symbol;Acc:VGNC:25740]
ENSBTAG00000026278	0.812076	8.89894e-08	CLDN4	claudin 4 [Source:VGNC Symbol;Acc:VGNC:27416]
ENSBTAG00000027900	0.811932	8.98321e-08	LRRIQ1	leucine rich repeats and IQ motif containing 1 [Source:VGNC Symbol;Acc:VGNC:56221]
ENSBTAG00000003594	0.809071	1.08162e-07	RIBC2	RIB43A domain with coiled-coils 2 [Source:VGNC Symbol;Acc:VGNC:33958]
ENSBTAG00000012656	0.808522	1.12048e-07	OVOL1	ovo like transcriptional repressor 1 [Source:VGNC Symbol;Acc:VGNC:32505]
ENSBTAG00000047165	0.802092	1.67999e-07	KRT9	keratin 9 [Source:VGNC Symbol;Acc:VGNC:30745]
ENSBTAG00000009314	0.801984	1.69125e-07	FYB2	FYN binding protein 2 [Source:VGNC Symbol;Acc:VGNC:29161]
ENSBTAG00000018570	0.800742	1.82568e-07	SDR16C5	short chain dehydrogenase/reductase family 16C member 5 [Source:VGNC Symbol;Acc:VGNC:34395]
ENSBTAG00000034384	0.799788	1.93547e-07	VWA3B	von Willebrand factor A domain containing 3B [Source:VGNC Symbol;Acc:VGNC:50129]
ENSBTAG00000010507	0.793181	2.87615e-07	SLC22A16	solute carrier family 22 member 16 [Source:VGNC Symbol;Acc:VGNC:34724]
ENSBTAG00000006730	0.787086	4.09394e-07	SUSD2	sushi domain containing 2 [Source:VGNC Symbol;Acc:VGNC:35487]
ENSBTAG00000018487	0.783253	5.08256e-07	CFAP45	cilia and flagella associated protein 45 [Source:VGNC Symbol;Acc:VGNC:27244]
ENSBTAG00000001136	0.781632	5.56195e-07	ELAPOR1	endosome-lysosome associated apoptosis and autophagy regulator 1 [Source:VGNC Symbol;Acc:VGNC:30567]
ENSBTAG00000013778	0.781281	5.67112e-07	DNAI3	dynein axonemal intermediate chain 3 [Source:VGNC Symbol;Acc:VGNC:36911]
ENSBTAG00000014830	0.779607	6.21876e-07	PPP1R32	protein phosphatase 1 regulatory subunit 32 [Source:VGNC Symbol;Acc:VGNC:33239]
ENSBTAG00000015241	0.778669	6.5461e-07	EPHX2	epoxide hydrolase 2 [Source:VGNC Symbol;Acc:VGNC:28542]
ENSBTAG00000001080	0.777925	6.81651e-07	SPAG17	sperm associated antigen 17 [Source:VGNC Symbol;Acc:VGNC:35165]
ENSBTAG00000045734	0.77564	7.71262e-07	LRRC26	leucine rich repeat containing 26 [Source:VGNC Symbol;Acc:VGNC:54445]
ENSBTAG00000048237	0.773913	8.45884e-07	FGF9	fibroblast growth factor 9 [Source:VGNC Symbol;Acc:VGNC:53814]
ENSBTAG00000014144	0.773767	8.52484e-07	CCDC113	coiled-coil domain containing 113 [Source:VGNC Symbol;Acc:VGNC:26835]
ENSBTAG00000017769	0.773502	8.64595e-07	RIBC1	RIB43A domain with coiled-coils 1 [Source:VGNC Symbol;Acc:VGNC:33957]
ENSBTAG00000008798	0.77205	9.33684e-07	DRC3	dynein regulatory complex subunit 3 [Source:VGNC Symbol;Acc:VGNC:52763]
ENSBTAG00000020361	0.771589	9.56672e-07	SLC35F3	solute carrier family 35 member F3 [Source:VGNC Symbol;Acc:VGNC:34833]
ENSBTAG00000032862	0.770822	9.95992e-07	DYDC2	DPY30 domain containing 2 [Source:VGNC Symbol;Acc:VGNC:28268]
ENSBTAG00000021416	0.769737	1.05414e-06	PRXL2A	peroxiredoxin like 2A [Source:VGNC Symbol;Acc:VGNC:28791]
ENSBTAG00000015351	0.768857	1.10355e-06	STYK1	serine/threonine/tyrosine kinase 1 [Source:VGNC Symbol;Acc:VGNC:35451]
ENSBTAG00000020836	0.768563	1.12052e-06	CIBAR2	CBY1 interacting BAR domain containing 2 [Source:VGNC Symbol;Acc:VGNC:28845]
ENSBTAG00000015825	0.768202	1.14166e-06	CCDC65	coiled-coil domain containing 65 [Source:VGNC Symbol;Acc:VGNC:26908]
ENSBTAG00000001292	0.767748	1.16881e-06	LTF	lactotransferrin [Source:VGNC Symbol;Acc:VGNC:31077]
ENSBTAG00000024219	0.76711	1.2079e-06	TRPV6	transient receptor potential cation channel subfamily V member 6 [Source:VGNC Symbol;Acc:VGNC:36402]
ENSBTAG00000037555	0.767092	1.20899e-06	FAM183A	family with sequence similarity 183 member A [Source:NCBI gene (formerly Entrezgene);Acc:782130]
ENSBTAG00000033398	0.76686	1.22351e-06	HKDC1	hexokinase domain containing 1 [Source:VGNC Symbol;Acc:VGNC:29867]
ENSBTAG00000019287	0.763063	1.48476e-06	FAM81B	family with sequence similarity 81 member B [Source:VGNC Symbol;Acc:VGNC:28831]
ENSBTAG00000014655	0.76287	1.49926e-06	MYO1A	myosin IA [Source:VGNC Symbol;Acc:VGNC:31816]
ENSBTAG00000018474	0.761662	1.59315e-06	IL6R	interleukin 6 receptor [Source:VGNC Symbol;Acc:VGNC:30167]
ENSBTAG00000020929	0.761223	1.62858e-06	ARMC3	armadillo repeat containing 3 [Source:VGNC Symbol;Acc:VGNC:26157]
ENSBTAG00000033166	0.761155	1.63421e-06
ENSBTAG00000004381	0.759981	1.73271e-06	TACSTD2	tumor associated calcium signal transducer 2 [Source:VGNC Symbol;Acc:VGNC:35563]
ENSBTAG00000001392	0.755558	2.15422e-06	RDH16	retinol dehydrogenase 16 (all-trans) [Source:NCBI gene (formerly Entrezgene);Acc:519940]
ENSBTAG00000000015	0.754417	2.27706e-06	FOXRED2	FAD dependent oxidoreductase domain containing 2 [Source:VGNC Symbol;Acc:VGNC:29107]
ENSBTAG00000017823	0.752301	2.5217e-06	CFAP52	cilia and flagella associated protein 52 [Source:VGNC Symbol;Acc:VGNC:27245]
ENSBTAG00000006447	0.749826	2.83765e-06	ACSM3	acyl-CoA synthetase medium chain family member 3 [Source:VGNC Symbol;Acc:VGNC:49960]
ENSBTAG00000000582	0.749209	2.92181e-06	LY6G6E	lymphocyte antigen 6 complex, locus G6E [Source:NCBI gene (formerly Entrezgene);Acc:512743]
ENSBTAG00000039719	0.748793	2.97991e-06	PHGDH	phosphoglycerate dehydrogenase [Source:VGNC Symbol;Acc:VGNC:55654]
ENSBTAG00000021327	0.747685	3.13948e-06	DAW1	dynein assembly factor with WD repeats 1 [Source:VGNC Symbol;Acc:VGNC:27883]
ENSBTAG00000012851	0.744985	3.56119e-06	SLC5A1	solute carrier family 5 member 1 [Source:VGNC Symbol;Acc:VGNC:49970]
ENSBTAG00000007437	0.744279	3.67956e-06	TEKT1	tektin 1 [Source:VGNC Symbol;Acc:VGNC:35736]
ENSBTAG00000020809	0.742854	3.92943e-06	SLC36A2	solute carrier family 36 member 2 [Source:VGNC Symbol;Acc:VGNC:34839]
ENSBTAG00000016963	0.742511	3.99169e-06	ADAMTS6	ADAM metallopeptidase with thrombospondin type 1 motif 6 [Source:VGNC Symbol;Acc:VGNC:25628]
ENSBTAG00000015493	0.742008	4.08482e-06
ENSBTAG00000049566	0.741543	4.1726e-06	DNAH6	dynein axonemal heavy chain 6 [Source:VGNC Symbol;Acc:VGNC:102820]
ENSBTAG00000012850	0.741335	4.21254e-06	NME9	NME/NM23 family member 9 [Source:VGNC Symbol;Acc:VGNC:32131]
ENSBTAG00000026696	0.740639	4.34818e-06	DCDC2B	doublecortin domain containing 2B [Source:VGNC Symbol;Acc:VGNC:27911]
ENSBTAG00000009649	0.740136	4.44883e-06	DRC1	dynein regulatory complex subunit 1 [Source:VGNC Symbol;Acc:VGNC:28205]
ENSBTAG00000010382	0.736385	5.26699e-06	MUC13	mucin 13, cell surface associated [Source:VGNC Symbol;Acc:VGNC:31758]
ENSBTAG00000046773	0.73175	6.46424e-06	MCOLN2	mucolipin TRP cation channel 2 [Source:VGNC Symbol;Acc:VGNC:31319]
ENSBTAG00000021972	0.729322	7.18457e-06	DNAH5	dynein axonemal heavy chain 5 [Source:VGNC Symbol;Acc:VGNC:28126]
ENSBTAG00000054278	0.725657	8.40917e-06	M-SAA3.2	mammary serum amyloid A3.2 [Source:NCBI gene (formerly Entrezgene);Acc:618238]
ENSBTAG00000011890	0.725014	8.6425e-06	RSPH4A	radial spoke head component 4A [Source:VGNC Symbol;Acc:VGNC:34185]
ENSBTAG00000050427	0.723792	9.10156e-06		ovalbumin [Source:NCBI gene (formerly Entrezgene);Acc:522479]
ENSBTAG00000007502	0.722821	9.4822e-06	CKMT1A	creatine kinase, mitochondrial 1A [Source:NCBI gene (formerly Entrezgene);Acc:281692]
ENSBTAG00000008452	0.721098	1.01926e-05	IHH	Indian hedgehog signaling molecule [Source:VGNC Symbol;Acc:VGNC:30099]
ENSBTAG00000013256	0.720775	1.0331e-05	LGR5	leucine rich repeat containing G protein-coupled receptor 5 [Source:VGNC Symbol;Acc:VGNC:30862]
ENSBTAG00000039820	0.720604	1.0405e-05	CLDN8	claudin 8 [Source:VGNC Symbol;Acc:VGNC:27419]
ENSBTAG00000016926	0.719168	1.10451e-05	C13H20orf85	chromosome 13 C20orf85 homolog [Source:VGNC Symbol;Acc:VGNC:49172]
ENSBTAG00000021829	0.716896	1.21303e-05	GM2A	GM2 ganglioside activator [Source:VGNC Symbol;Acc:VGNC:29431]
ENSBTAG00000012374	0.713366	1.4007e-05	MAB21L4	mab-21 like 4 [Source:VGNC Symbol;Acc:VGNC:52718]
ENSBTAG00000005810	0.712198	1.46832e-05	PDZK1	PDZ domain containing 1 [Source:VGNC Symbol;Acc:VGNC:55652]
ENSBTAG00000051421	0.709968	1.60562e-05	PCP4	Purkinje cell protein 4 [Source:NCBI gene (formerly Entrezgene);Acc:768324]
ENSBTAG00000003632	0.709782	1.61751e-05	CYP39A1	cytochrome P450, family 39, subfamily A, polypeptide 1 [Source:NCBI gene (formerly Entrezgene);Acc:511195]
ENSBTAG00000016982	0.708979	1.67009e-05	MCOLN3	mucolipin TRP cation channel 3 [Source:VGNC Symbol;Acc:VGNC:31320]
ENSBTAG00000049589	0.705903	1.88571e-05	SAA3	serum amyloid A 3 [Source:NCBI gene (formerly Entrezgene);Acc:281474]
ENSBTAG00000044119	0.705891	1.88665e-05	KSR2	kinase suppressor of ras 2 [Source:VGNC Symbol;Acc:VGNC:30755]
ENSBTAG00000037559	0.705166	1.941e-05	CYP2C18	cytochrome P450, family 2, subfamily C, polypeptide 18 [Source:NCBI gene (formerly Entrezgene);Acc:535243]
ENSBTAG00000017167	0.703753	2.05098e-05	LRAT	lecithin retinol acyltransferase [Source:VGNC Symbol;Acc:VGNC:49555]
ENSBTAG00000006589	0.701891	2.20442e-05	CFTR	CF transmembrane conductance regulator [Source:VGNC Symbol;Acc:VGNC:50053]
ENSBTAG00000020522	0.697975	2.56118e-05		T-complex protein 11 X-linked protein 2 [Source:NCBI gene (formerly Entrezgene);Acc:522334]
ENSBTAG00000022509	0.697931	2.56546e-05	DNAH9	dynein axonemal heavy chain 9 [Source:VGNC Symbol;Acc:VGNC:28128]
ENSBTAG00000023429	0.697576	2.60022e-05	PLS1	plastin 1 [Source:VGNC Symbol;Acc:VGNC:33051]
ENSBTAG00000034338	0.687626	3.76532e-05	HOATZ	HOATZ cilia and flagella associated protein [Source:VGNC Symbol;Acc:VGNC:54859]
ENSBTAG00000012997	0.686202	3.9656e-05	SMPDL3B	sphingomyelin phosphodiesterase acid like 3B [Source:VGNC Symbol;Acc:VGNC:35034]
ENSBTAG00000052095	0.686012	3.99305e-05	GAT	glycine-N-acyltransferase-like [Source:NCBI gene (formerly Entrezgene);Acc:280801]
ENSBTAG00000031679	0.685837	4.0185e-05	HSD17B13	hydroxysteroid 17-beta dehydrogenase 13 [Source:VGNC Symbol;Acc:VGNC:29971]
ENSBTAG00000000414	0.685519	4.06504e-05	FUT6	fucosyltransferase 6 [Source:NCBI gene (formerly Entrezgene);Acc:338077]
ENSBTAG00000002266	0.676247	5.65266e-05	NPL	N-acetylneuraminate pyruvate lyase [Source:VGNC Symbol;Acc:VGNC:32205]
ENSBTAG00000007047	0.673116	6.30195e-05	FZD10	frizzled class receptor 10 [Source:VGNC Symbol;Acc:VGNC:29166]
ENSBTAG00000009836	0.667528	7.62769e-05	CHGA	chromogranin A [Source:VGNC Symbol;Acc:VGNC:27289]
ENSBTAG00000026501	0.664734	8.3793e-05	MGC127055	uncharacterized LOC785824 [Source:NCBI gene (formerly Entrezgene);Acc:785824]
ENSBTAG00000039028	0.663532	8.72246e-05	PI3	peptidase inhibitor 3, skin-derived (SKALP) [Source:NCBI gene (formerly Entrezgene);Acc:783871]
ENSBTAG00000003595	0.659451	9.98251e-05	FAM216B	family with sequence similarity 216 member B [Source:VGNC Symbol;Acc:VGNC:28796]
ENSBTAG00000014464	0.655503	0.00011353	SEC14L3	SEC14 like lipid binding 3 [Source:VGNC Symbol;Acc:VGNC:53918]
ENSBTAG00000053629	0.655336	0.000114145
ENSBTAG00000012407	0.654581	0.000116964	FOXA2	forkhead box A2 [Source:VGNC Symbol;Acc:VGNC:29078]
ENSBTAG00000008039	0.654257	0.000118193	ACMSD	aminocarboxymuconate semialdehyde decarboxylase [Source:VGNC Symbol;Acc:VGNC:25544]
ENSBTAG00000011279	0.654062	0.000118937	MATN4	matrilin 4 [Source:VGNC Symbol;Acc:VGNC:31266]
ENSBTAG00000016542	0.652807	0.000123825	LAMB3	laminin subunit beta 3 [Source:VGNC Symbol;Acc:VGNC:30773]
ENSBTAG00000006686	0.651245	0.000130164	NPNT	nephronectin [Source:VGNC Symbol;Acc:VGNC:32209]
ENSBTAG00000019683	0.650552	0.000133066	LYPD6B	LY6/PLAUR domain containing 6B [Source:VGNC Symbol;Acc:VGNC:31104]
ENSBTAG00000004594	0.648457	0.000142191	MMP7	matrix metallopeptidase 7 [Source:VGNC Symbol;Acc:VGNC:31529]
ENSBTAG00000011873	0.639768	0.000186252	KCNE3	potassium voltage-gated channel subfamily E regulatory subunit 3 [Source:VGNC Symbol;Acc:VGNC:30438]
ENSBTAG00000046587	0.632418	0.000232537	CST6	cystatin E/M [Source:NCBI gene (formerly Entrezgene);Acc:503685]
ENSBTAG00000003568	0.630263	0.000247905	CLDN10	claudin 10 [Source:VGNC Symbol;Acc:VGNC:27403]
ENSBTAG00000015129	0.627909	0.000265719	KLK10	kallikrein related peptidase 10 [Source:VGNC Symbol;Acc:VGNC:30672]
ENSBTAG00000009341	0.625162	0.000287928	CCDC146	coiled-coil domain containing 146 [Source:VGNC Symbol;Acc:VGNC:26854]
ENSBTAG00000005717	0.617938	0.000354316	GJB5	gap junction protein beta 5 [Source:VGNC Symbol;Acc:VGNC:29380]
ENSBTAG00000003006	0.616142	0.00037278
ENSBTAG00000021964	0.615647	0.000378018	CDH17	cadherin 17 [Source:VGNC Symbol;Acc:VGNC:27096]
ENSBTAG00000011941	0.612878	0.000408518	LYZ1	lysozyme 1 [Source:NCBI gene (formerly Entrezgene);Acc:281287]
ENSBTAG00000000936	0.611329	0.000426513	SLC39A2	solute carrier family 39 member 2 [Source:VGNC Symbol;Acc:VGNC:34863]
ENSBTAG00000012884	0.611327	0.000426533	MPTX	putative mucosal pentraxin homolog [Source:NCBI gene (formerly Entrezgene);Acc:504879]
ENSBTAG00000021516	0.604166	0.000519083	GSTA1	glutathione S-transferase alpha 1 [Source:NCBI gene (formerly Entrezgene);Acc:777644]
ENSBTAG00000015724	0.602966	0.000536202	BPIFB1	BPI fold containing family B member 1 [Source:VGNC Symbol;Acc:VGNC:26545]
ENSBTAG00000022395	0.602521	0.000542677		serum amyloid A protein [Source:NCBI gene (formerly Entrezgene);Acc:104968478]
ENSBTAG00000000585	0.601575	0.000556656	LY6G6C	lymphocyte antigen 6 family member G6C [Source:VGNC Symbol;Acc:VGNC:31090]
ENSBTAG00000017194	0.59952	0.00058815	ASPG	asparaginase [Source:VGNC Symbol;Acc:VGNC:26218]
ENSBTAG00000014758	0.59629	0.000640798	WIF1	WNT inhibitory factor 1 [Source:VGNC Symbol;Acc:VGNC:36938]
ENSBTAG00000006732	0.595122	0.000660834	NRCAM	neuronal cell adhesion molecule [Source:VGNC Symbol;Acc:VGNC:32257]
ENSBTAG00000007392	0.5852	0.000854309	SERPINA14	serpin peptidase inhibitor, clade A (alpha-1 antiproteinase, antitrypsin), member 14 [Source:NCBI gene (formerly Entrezgene);Acc:286871]
ENSBTAG00000032819	0.584179	0.000876778	MUC20	mucin 20, cell surface associated [Source:VGNC Symbol;Acc:VGNC:54458]
ENSBTAG00000021013	0.582946	0.000904603	TUBB4A	tubulin beta 4A class IVa [Source:VGNC Symbol;Acc:VGNC:36507]
ENSBTAG00000046158	0.574821	0.001108	CFB	complement factor B [Source:NCBI gene (formerly Entrezgene);Acc:514076]
ENSBTAG00000021118	0.574236	0.00112404	CYP26A1	cytochrome P450, family 26, subfamily A, polypeptide 1 [Source:NCBI gene (formerly Entrezgene);Acc:539047]
ENSBTAG00000002224	0.572931	0.00116064	UHRF1	ubiquitin like with PHD and ring finger domains 1 [Source:VGNC Symbol;Acc:VGNC:36654]
ENSBTAG00000018843	0.559003	0.00162045	SERPINA1	serpin family A member 1 [Source:VGNC Symbol;Acc:VGNC:53953]
ENSBTAG00000014721	0.557898	0.00166289	MUC4	mucin 4, cell surface associated [Source:VGNC Symbol;Acc:VGNC:56235]
ENSBTAG00000020391	0.555039	0.00177725	MEP1B	meprin A subunit beta [Source:VGNC Symbol;Acc:VGNC:31389]
ENSBTAG00000012461	0.551857	0.00191242	PRSS16	serine protease 16 [Source:VGNC Symbol;Acc:VGNC:33414]
ENSBTAG00000002779	0.541085	0.0024383	GABRP	gamma-aminobutyric acid type A receptor subunit pi [Source:VGNC Symbol;Acc:VGNC:29201]
ENSBTAG00000001880	0.539441	0.00252866	VGLL1	vestigial like family member 1 [Source:VGNC Symbol;Acc:VGNC:56958]
ENSBTAG00000020524	0.529579	0.00313336	UPK3BL1	uroplakin 3B-like [Source:NCBI gene (formerly Entrezgene);Acc:617471]
ENSBTAG00000051891	0.528811	0.00318532
ENSBTAG00000009355	0.517826	0.00401267	SNAP91	synaptosome associated protein 91 [Source:VGNC Symbol;Acc:VGNC:59365]
ENSBTAG00000017448	0.509059	0.00479893	EFEMP1	EGF containing fibulin extracellular matrix protein 1 [Source:VGNC Symbol;Acc:VGNC:28348]
ENSBTAG00000035171	0.505944	0.00510819	SERPINB12	serpin family B member 12 [Source:VGNC Symbol;Acc:VGNC:34471]
ENSBTAG00000014127	0.503116	0.00540354	PTGS2	prostaglandin-endoperoxide synthase 2 [Source:VGNC Symbol;Acc:VGNC:33512]
ENSBTAG00000022715	0.50203	0.00552081
ENSBTAG00000021326	0.498768	0.00588601	CCL20	C-C motif chemokine ligand 20 [Source:VGNC Symbol;Acc:VGNC:26947]
ENSBTAG00000012393	0.498226	0.00594856	AGT	angiotensinogen [Source:NCBI gene (formerly Entrezgene);Acc:527114]
ENSBTAG00000010774	0.49306	0.00657442	NUSAP1	nucleolar and spindle associated protein 1 [Source:VGNC Symbol;Acc:VGNC:32370]
ENSBTAG00000023941	0.486677	0.0074239	CPN1	carboxypeptidase N subunit 1 [Source:VGNC Symbol;Acc:VGNC:27656]
ENSBTAG00000004860	0.484472	0.00773807	SLC27A6	solute carrier family 27 member 6 [Source:VGNC Symbol;Acc:VGNC:34790]
ENSBTAG00000008758	0.483735	0.00784557	KIF20A	kinesin family member 20A [Source:VGNC Symbol;Acc:VGNC:30594]
ENSBTAG00000039046	0.479385	0.00850605	CD24	CD24 molecule [Source:VGNC Symbol;Acc:VGNC:27014]
ENSBTAG00000018134	0.47657	0.00895807	AREG	amphiregulin [Source:VGNC Symbol;Acc:VGNC:50208]
ENSBTAG00000011358	0.476019	0.00904877	IER3	immediate early response 3 [Source:VGNC Symbol;Acc:VGNC:30039]
ENSBTAG00000045901	0.475202	0.00918493	CLDN6	claudin 6 [Source:VGNC Symbol;Acc:VGNC:27418]

## Sheet: dim2<0 associated with GE
list of transcripts associated with glandular epithelial cells in dim2 of PCA
Gene stable ID	correlation	p.value	Gene name	Gene description
ENSBTAG00000006035	-0.918451	2.1901e-12	PPP1R1B	protein phosphatase 1 regulatory inhibitor subunit 1B [Source:VGNC Symbol;Acc:VGNC:33234]
ENSBTAG00000020342	-0.86312	1.69827e-09	MYOC	myocilin [Source:VGNC Symbol;Acc:VGNC:31833]
ENSBTAG00000012393	-0.807996	1.15887e-07	AGT	angiotensinogen [Source:NCBI gene (formerly Entrezgene);Acc:527114]
ENSBTAG00000012370	-0.804442	1.45129e-07	MGP	matrix Gla protein [Source:NCBI gene (formerly Entrezgene);Acc:282660]
ENSBTAG00000023941	-0.791546	3.16545e-07	CPN1	carboxypeptidase N subunit 1 [Source:VGNC Symbol;Acc:VGNC:27656]
ENSBTAG00000009355	-0.77567	7.69991e-07	SNAP91	synaptosome associated protein 91 [Source:VGNC Symbol;Acc:VGNC:59365]
ENSBTAG00000012884	-0.727178	7.87976e-06	MPTX	putative mucosal pentraxin homolog [Source:NCBI gene (formerly Entrezgene);Acc:504879]
ENSBTAG00000052055	-0.696868	2.67092e-05	PRSS35	serine protease 35 [Source:NCBI gene (formerly Entrezgene);Acc:614940]
ENSBTAG00000007898	-0.690673	3.36694e-05	CYBRD1	cytochrome b reductase 1 [Source:VGNC Symbol;Acc:VGNC:49050]
ENSBTAG00000009341	-0.686156	3.97227e-05	CCDC146	coiled-coil domain containing 146 [Source:VGNC Symbol;Acc:VGNC:26854]
ENSBTAG00000003595	-0.685593	4.0542e-05	FAM216B	family with sequence similarity 216 member B [Source:VGNC Symbol;Acc:VGNC:28796]
ENSBTAG00000006024	-0.684138	4.27288e-05	ISLR	immunoglobulin superfamily containing leucine rich repeat [Source:VGNC Symbol;Acc:VGNC:30298]
ENSBTAG00000004860	-0.68316	4.42567e-05	SLC27A6	solute carrier family 27 member 6 [Source:VGNC Symbol;Acc:VGNC:34790]
ENSBTAG00000017194	-0.682525	4.52747e-05	ASPG	asparaginase [Source:VGNC Symbol;Acc:VGNC:26218]
ENSBTAG00000012407	-0.682121	4.59342e-05	FOXA2	forkhead box A2 [Source:VGNC Symbol;Acc:VGNC:29078]
ENSBTAG00000019636	-0.675546	5.7925e-05	SCARA5	scavenger receptor class A member 5 [Source:VGNC Symbol;Acc:VGNC:34323]
ENSBTAG00000026501	-0.670445	6.90743e-05	MGC127055	uncharacterized LOC785824 [Source:NCBI gene (formerly Entrezgene);Acc:785824]
ENSBTAG00000008039	-0.669852	7.04883e-05	ACMSD	aminocarboxymuconate semialdehyde decarboxylase [Source:VGNC Symbol;Acc:VGNC:25544]
ENSBTAG00000012461	-0.668234	7.44733e-05	PRSS16	serine protease 16 [Source:VGNC Symbol;Acc:VGNC:33414]
ENSBTAG00000020391	-0.659384	0.000100044	MEP1B	meprin A subunit beta [Source:VGNC Symbol;Acc:VGNC:31389]
ENSBTAG00000034338	-0.658457	0.00010313	HOATZ	HOATZ cilia and flagella associated protein [Source:VGNC Symbol;Acc:VGNC:54859]
ENSBTAG00000003006	-0.651757	0.000128056
ENSBTAG00000053629	-0.649628	0.000137024
ENSBTAG00000016982	-0.64738	0.000147096	MCOLN3	mucolipin TRP cation channel 3 [Source:VGNC Symbol;Acc:VGNC:31320]
ENSBTAG00000046838	-0.632936	0.00022897
ENSBTAG00000006732	-0.625313	0.000286665	NRCAM	neuronal cell adhesion molecule [Source:VGNC Symbol;Acc:VGNC:32257]
ENSBTAG00000025942	-0.620681	0.000327667	HPGD	15-hydroxyprostaglandin dehydrogenase [Source:VGNC Symbol;Acc:VGNC:56973]
ENSBTAG00000011890	-0.618747	0.000346265	RSPH4A	radial spoke head component 4A [Source:VGNC Symbol;Acc:VGNC:34185]
ENSBTAG00000020522	-0.618527	0.00034844		T-complex protein 11 X-linked protein 2 [Source:NCBI gene (formerly Entrezgene);Acc:522334]
ENSBTAG00000021972	-0.615222	0.000382569	DNAH5	dynein axonemal heavy chain 5 [Source:VGNC Symbol;Acc:VGNC:28126]
ENSBTAG00000031679	-0.610905	0.00043156	HSD17B13	hydroxysteroid 17-beta dehydrogenase 13 [Source:VGNC Symbol;Acc:VGNC:29971]
ENSBTAG00000012850	-0.604825	0.000509887	NME9	NME/NM23 family member 9 [Source:VGNC Symbol;Acc:VGNC:32131]
ENSBTAG00000007437	-0.603976	0.000521759	TEKT1	tektin 1 [Source:VGNC Symbol;Acc:VGNC:35736]
ENSBTAG00000006447	-0.603723	0.000525343	ACSM3	acyl-CoA synthetase medium chain family member 3 [Source:VGNC Symbol;Acc:VGNC:49960]
ENSBTAG00000016926	-0.601632	0.000555813	C13H20orf85	chromosome 13 C20orf85 homolog [Source:VGNC Symbol;Acc:VGNC:49172]
ENSBTAG00000046773	-0.600526	0.000572539	MCOLN2	mucolipin TRP cation channel 2 [Source:VGNC Symbol;Acc:VGNC:31319]
ENSBTAG00000017823	-0.59452	0.000671364	CFAP52	cilia and flagella associated protein 52 [Source:VGNC Symbol;Acc:VGNC:27245]
ENSBTAG00000014758	-0.593921	0.000681999	WIF1	WNT inhibitory factor 1 [Source:VGNC Symbol;Acc:VGNC:36938]
ENSBTAG00000014144	-0.591026	0.000735478	CCDC113	coiled-coil domain containing 113 [Source:VGNC Symbol;Acc:VGNC:26835]
ENSBTAG00000026696	-0.588824	0.000778566	DCDC2B	doublecortin domain containing 2B [Source:VGNC Symbol;Acc:VGNC:27911]
ENSBTAG00000051910	-0.587315	0.000809371	FGF10	fibroblast growth factor 10 [Source:NCBI gene (formerly Entrezgene);Acc:326285]
ENSBTAG00000008798	-0.586309	0.00083047	DRC3	dynein regulatory complex subunit 3 [Source:VGNC Symbol;Acc:VGNC:52763]
ENSBTAG00000020929	-0.585636	0.000844873	ARMC3	armadillo repeat containing 3 [Source:VGNC Symbol;Acc:VGNC:26157]
ENSBTAG00000014830	-0.579762	0.000980055	PPP1R32	protein phosphatase 1 regulatory subunit 32 [Source:VGNC Symbol;Acc:VGNC:33239]
ENSBTAG00000019287	-0.576295	0.00106837	FAM81B	family with sequence similarity 81 member B [Source:VGNC Symbol;Acc:VGNC:28831]
ENSBTAG00000005717	-0.573011	0.00115837	GJB5	gap junction protein beta 5 [Source:VGNC Symbol;Acc:VGNC:29380]
ENSBTAG00000049566	-0.572934	0.00116056	DNAH6	dynein axonemal heavy chain 6 [Source:VGNC Symbol;Acc:VGNC:102820]
ENSBTAG00000006864	-0.570535	0.00123052		complement C4-like [Source:NCBI gene (formerly Entrezgene);Acc:107131209]
ENSBTAG00000021327	-0.562988	0.00147507	DAW1	dynein assembly factor with WD repeats 1 [Source:VGNC Symbol;Acc:VGNC:27883]
ENSBTAG00000009649	-0.56099	0.00154649	DRC1	dynein regulatory complex subunit 1 [Source:VGNC Symbol;Acc:VGNC:28205]
ENSBTAG00000032862	-0.559611	0.00159749	DYDC2	DPY30 domain containing 2 [Source:VGNC Symbol;Acc:VGNC:28268]
ENSBTAG00000011824	-0.557807	0.00166643	OGN	osteoglycin [Source:VGNC Symbol;Acc:VGNC:32414]
ENSBTAG00000022509	-0.556839	0.00170447	DNAH9	dynein axonemal heavy chain 9 [Source:VGNC Symbol;Acc:VGNC:28128]
ENSBTAG00000052095	-0.556815	0.00170545	GAT	glycine-N-acyltransferase-like [Source:NCBI gene (formerly Entrezgene);Acc:280801]
ENSBTAG00000013778	-0.555676	0.00175119	DNAI3	dynein axonemal intermediate chain 3 [Source:VGNC Symbol;Acc:VGNC:36911]
ENSBTAG00000018563	-0.554702	0.00179113	SFRP2	secreted frizzled related protein 2 [Source:VGNC Symbol;Acc:VGNC:34521]
ENSBTAG00000034384	-0.551403	0.00193242	VWA3B	von Willebrand factor A domain containing 3B [Source:VGNC Symbol;Acc:VGNC:50129]
ENSBTAG00000020836	-0.550888	0.00195533	CIBAR2	CBY1 interacting BAR domain containing 2 [Source:VGNC Symbol;Acc:VGNC:28845]
ENSBTAG00000015825	-0.538844	0.00256214	CCDC65	coiled-coil domain containing 65 [Source:VGNC Symbol;Acc:VGNC:26908]
ENSBTAG00000033166	-0.534203	0.00283596
ENSBTAG00000037555	-0.53228	0.00295653	FAM183A	family with sequence similarity 183 member A [Source:NCBI gene (formerly Entrezgene);Acc:782130]
ENSBTAG00000008452	-0.527643	0.00326563	IHH	Indian hedgehog signaling molecule [Source:VGNC Symbol;Acc:VGNC:30099]
ENSBTAG00000001080	-0.526614	0.00333792	SPAG17	sperm associated antigen 17 [Source:VGNC Symbol;Acc:VGNC:35165]
ENSBTAG00000001136	-0.52637	0.00335525	ELAPOR1	endosome-lysosome associated apoptosis and autophagy regulator 1 [Source:VGNC Symbol;Acc:VGNC:30567]
ENSBTAG00000017769	-0.524841	0.00346559	RIBC1	RIB43A domain with coiled-coils 1 [Source:VGNC Symbol;Acc:VGNC:33957]
ENSBTAG00000003594	-0.508326	0.0048702	RIBC2	RIB43A domain with coiled-coils 2 [Source:VGNC Symbol;Acc:VGNC:33958]
ENSBTAG00000017167	-0.504555	0.00525153	LRAT	lecithin retinol acyltransferase [Source:VGNC Symbol;Acc:VGNC:49555]
ENSBTAG00000018570	-0.504242	0.00528429	SDR16C5	short chain dehydrogenase/reductase family 16C member 5 [Source:VGNC Symbol;Acc:VGNC:34395]
ENSBTAG00000018487	-0.503946	0.00531545	CFAP45	cilia and flagella associated protein 45 [Source:VGNC Symbol;Acc:VGNC:27244]
ENSBTAG00000001125	-0.499174	0.00583947	ADAMDEC1	ADAM-like, decysin 1 [Source:NCBI gene (formerly Entrezgene);Acc:505890]
ENSBTAG00000033291	-0.496885	0.00610601	SPAG6	sperm associated antigen 6 [Source:VGNC Symbol;Acc:VGNC:35167]
ENSBTAG00000039820	-0.494413	0.0064053	CLDN8	claudin 8 [Source:VGNC Symbol;Acc:VGNC:27419]
ENSBTAG00000011273	-0.493576	0.00650943	LRRC23	leucine rich repeat containing 23 [Source:VGNC Symbol;Acc:VGNC:56220]
ENSBTAG00000018474	-0.490378	0.00692075	IL6R	interleukin 6 receptor [Source:VGNC Symbol;Acc:VGNC:30167]
ENSBTAG00000021522	-0.482829	0.00797951	PLA2G10	group 10 secretory phospholipase A2 [Source:NCBI gene (formerly Entrezgene);Acc:613966]
ENSBTAG00000002266	-0.481425	0.00819073	NPL	N-acetylneuraminate pyruvate lyase [Source:VGNC Symbol;Acc:VGNC:32205]
ENSBTAG00000014464	-0.475799	0.00908522	SEC14L3	SEC14 like lipid binding 3 [Source:VGNC Symbol;Acc:VGNC:53918]

## Sheet: dim2>0 associated with LE
list of transcripts associated with luminal epithelial cells in dim2 of PCA
Gene stable ID	correlation	p.value	Gene name	Gene description
ENSBTAG00000055295	0.845836	7.59566e-09	BCHE	butyrylcholinesterase [Source:VGNC Symbol;Acc:VGNC:26443]
ENSBTAG00000045901	0.845712	7.67241e-09	SMOC2	SPARC related modular calcium binding 2 [Source:VGNC Symbol;Acc:VGNC:35027]
ENSBTAG00000009863	0.825638	3.52689e-08	GM2A	GM2 ganglioside activator [Source:VGNC Symbol;Acc:VGNC:29431]
ENSBTAG00000020035	0.81139	9.30722e-08	DES	desmin [Source:VGNC Symbol;Acc:VGNC:28013]
ENSBTAG00000019716	0.797306	2.24983e-07	ENPP5	ectonucleotide pyrophosphatase/phosphodiesterase family member 5 [Source:VGNC Symbol;Acc:VGNC:58979]
ENSBTAG00000036116	0.793403	2.83884e-07	TNMD	tenomodulin [Source:VGNC Symbol;Acc:VGNC:36187]
ENSBTAG00000008718	0.789712	3.52129e-07	ZBTB16	zinc finger and BTB domain containing 16 [Source:VGNC Symbol;Acc:VGNC:37062]
ENSBTAG00000037558	0.781775	5.51807e-07	CHODL	chondrolectin [Source:VGNC Symbol;Acc:VGNC:27308]
ENSBTAG00000020524	0.781655	5.55491e-07	BPIFB1	BPI fold containing family B member 1 [Source:VGNC Symbol;Acc:VGNC:26545]
ENSBTAG00000027407	0.765751	1.29517e-06	PDZK1	PDZ domain containing 1 [Source:VGNC Symbol;Acc:VGNC:55652]
ENSBTAG00000001668	0.762194	1.55117e-06	COL1A2	collagen type I alpha 2 chain [Source:VGNC Symbol;Acc:VGNC:27561]
ENSBTAG00000012082	0.758474	1.86716e-06	PENK	proenkephalin [Source:VGNC Symbol;Acc:VGNC:32746]
ENSBTAG00000032819	0.756502	2.05727e-06	SLC36A2	solute carrier family 36 member 2 [Source:VGNC Symbol;Acc:VGNC:34839]
ENSBTAG00000001880	0.755547	2.15545e-06	APOA1	apolipoprotein A1 [Source:VGNC Symbol;Acc:VGNC:26022]
ENSBTAG00000046158	0.751029	2.67983e-06	FMOD	fibromodulin [Source:VGNC Symbol;Acc:VGNC:29054]
ENSBTAG00000000177	0.748525	3.01785e-06	P4HA3	prolyl 4-hydroxylase subunit alpha 3 [Source:VGNC Symbol;Acc:VGNC:32537]
ENSBTAG00000021766	0.742657	3.96507e-06	PIP	prolactin induced protein [Source:NCBI gene (formerly Entrezgene);Acc:613853]
ENSBTAG00000018134	0.735709	5.42807e-06	PCDH9	protocadherin 9 [Source:HGNC Symbol;Acc:HGNC:8661]
ENSBTAG00000006806	0.73111	6.64764e-06	C1H21orf62	chromosome 1 C21orf62 homolog [Source:VGNC Symbol;Acc:VGNC:52663]
ENSBTAG00000021013	0.731023	6.67273e-06	LRRIQ1	leucine rich repeats and IQ motif containing 1 [Source:VGNC Symbol;Acc:VGNC:56221]
ENSBTAG00000021326	0.7127	1.43894e-05	CAPS	calcyphosine [Source:VGNC Symbol;Acc:VGNC:26753]
ENSBTAG00000022715	0.711308	1.52176e-05	ROPN1	rhophilin associated tail protein 1 [Source:NCBI gene (formerly Entrezgene);Acc:527583]
ENSBTAG00000021964	0.707262	1.78754e-05	SLC35F3	solute carrier family 35 member F3 [Source:VGNC Symbol;Acc:VGNC:34833]
ENSBTAG00000013125	0.694371	2.93425e-05	ENPP4	ectonucleotide pyrophosphatase/phosphodiesterase 4 [Source:VGNC Symbol;Acc:VGNC:49551]
ENSBTAG00000006194	0.687176	3.82768e-05	CXCL12	C-X-C motif chemokine ligand 12 [Source:VGNC Symbol;Acc:VGNC:27848]
ENSBTAG00000009014	0.683922	4.30621e-05	SEC14L3	SEC14 like lipid binding 3 [Source:VGNC Symbol;Acc:VGNC:53918]
ENSBTAG00000016542	0.681602	4.67918e-05	NPL	N-acetylneuraminate pyruvate lyase [Source:VGNC Symbol;Acc:VGNC:32205]
ENSBTAG00000017733	0.674864	5.93171e-05	PLA2G10	group 10 secretory phospholipase A2 [Source:NCBI gene (formerly Entrezgene);Acc:613966]
ENSBTAG00000002779	0.674582	5.99012e-05	IL6R	interleukin 6 receptor [Source:VGNC Symbol;Acc:VGNC:30167]
ENSBTAG00000007958	0.672582	6.41906e-05	LRRC23	leucine rich repeat containing 23 [Source:VGNC Symbol;Acc:VGNC:56220]
ENSBTAG00000019683	0.661424	9.35447e-05	CLDN8	claudin 8 [Source:VGNC Symbol;Acc:VGNC:27419]
ENSBTAG00000015129	0.65385	0.000119748	SPAG6	sperm associated antigen 6 [Source:VGNC Symbol;Acc:VGNC:35167]
ENSBTAG00000014721	0.653314	0.000121828	ADAMDEC1	ADAM-like, decysin 1 [Source:NCBI gene (formerly Entrezgene);Acc:505890]
ENSBTAG00000001893	0.652819	0.00012378	CFAP45	cilia and flagella associated protein 45 [Source:VGNC Symbol;Acc:VGNC:27244]
ENSBTAG00000017328	0.646964	0.000149028	SDR16C5	short chain dehydrogenase/reductase family 16C member 5 [Source:VGNC Symbol;Acc:VGNC:34395]
ENSBTAG00000003253	0.636038	0.000208603	LRAT	lecithin retinol acyltransferase [Source:VGNC Symbol;Acc:VGNC:49555]
ENSBTAG00000019772	0.634259	0.000220081	RIBC2	RIB43A domain with coiled-coils 2 [Source:VGNC Symbol;Acc:VGNC:33958]
ENSBTAG00000037559	0.627279	0.000270678	RIBC1	RIB43A domain with coiled-coils 1 [Source:VGNC Symbol;Acc:VGNC:33957]
ENSBTAG00000011358	0.61676	0.000366333	ELAPOR1	endosome-lysosome associated apoptosis and autophagy regulator 1 [Source:VGNC Symbol;Acc:VGNC:30567]
ENSBTAG00000050197	0.608181	0.00046523	SPAG17	sperm associated antigen 17 [Source:VGNC Symbol;Acc:VGNC:35165]
ENSBTAG00000004381	0.604718	0.000511367	IHH	Indian hedgehog signaling molecule [Source:VGNC Symbol;Acc:VGNC:30099]
ENSBTAG00000007502	0.604008	0.00052131	FAM183A	family with sequence similarity 183 member A [Source:NCBI gene (formerly Entrezgene);Acc:782130]
ENSBTAG00000037768	0.602519	0.000542709
ENSBTAG00000023429	0.594005	0.000680501	CCDC65	coiled-coil domain containing 65 [Source:VGNC Symbol;Acc:VGNC:26908]
ENSBTAG00000008216	0.591547	0.000725583	CIBAR2	CBY1 interacting BAR domain containing 2 [Source:VGNC Symbol;Acc:VGNC:28845]
ENSBTAG00000013929	0.564726	0.0014153	VWA3B	von Willebrand factor A domain containing 3B [Source:VGNC Symbol;Acc:VGNC:50129]
ENSBTAG00000024219	0.555288	0.00176701	SFRP2	secreted frizzled related protein 2 [Source:VGNC Symbol;Acc:VGNC:34521]
ENSBTAG00000007047	0.546076	0.00218094	DNAI3	dynein axonemal intermediate chain 3 [Source:VGNC Symbol;Acc:VGNC:36911]
ENSBTAG00000014127	0.544645	0.0022522	GAT	glycine-N-acyltransferase-like [Source:NCBI gene (formerly Entrezgene);Acc:280801]
ENSBTAG00000048237	0.536968	0.00266994	DNAH9	dynein axonemal heavy chain 9 [Source:VGNC Symbol;Acc:VGNC:28128]
ENSBTAG00000012656	0.536199	0.00271523	OGN	osteoglycin [Source:VGNC Symbol;Acc:VGNC:32414]
ENSBTAG00000051891	0.532812	0.00292277	DYDC2	DPY30 domain containing 2 [Source:VGNC Symbol;Acc:VGNC:28268]
ENSBTAG00000008545	0.528277	0.00322181	DRC1	dynein regulatory complex subunit 1 [Source:VGNC Symbol;Acc:VGNC:28205]
ENSBTAG00000011279	0.52806	0.00323677	DAW1	dynein assembly factor with WD repeats 1 [Source:VGNC Symbol;Acc:VGNC:27883]
ENSBTAG00000037778	0.523536	0.00356219		complement C4-like [Source:NCBI gene (formerly Entrezgene);Acc:107131209]
ENSBTAG00000009314	0.521825	0.0036924	DNAH6	dynein axonemal heavy chain 6 [Source:VGNC Symbol;Acc:VGNC:102820]
ENSBTAG00000039446	0.51961	0.00386701	GJB5	gap junction protein beta 5 [Source:VGNC Symbol;Acc:VGNC:29380]
ENSBTAG00000001687	0.515398	0.00421856	FAM81B	family with sequence similarity 81 member B [Source:VGNC Symbol;Acc:VGNC:28831]
ENSBTAG00000012374	0.505944	0.00510825	PPP1R32	protein phosphatase 1 regulatory subunit 32 [Source:VGNC Symbol;Acc:VGNC:33239]
ENSBTAG00000019777	0.505724	0.00513066	ARMC3	armadillo repeat containing 3 [Source:VGNC Symbol;Acc:VGNC:26157]
ENSBTAG00000002444	0.502961	0.00542013	DRC3	dynein regulatory complex subunit 3 [Source:VGNC Symbol;Acc:VGNC:52763]
ENSBTAG00000016746	0.502882	0.00542864	FGF10	fibroblast growth factor 10 [Source:NCBI gene (formerly Entrezgene);Acc:326285]
ENSBTAG00000006589	0.494331	0.00641553	DCDC2B	doublecortin domain containing 2B [Source:VGNC Symbol;Acc:VGNC:27911]
ENSBTAG00000046587	0.487685	0.00728392	CCDC113	coiled-coil domain containing 113 [Source:VGNC Symbol;Acc:VGNC:26835]
ENSBTAG00000007850	0.486826	0.00740299	WIF1	WNT inhibitory factor 1 [Source:VGNC Symbol;Acc:VGNC:36938]
ENSBTAG00000014921	0.480254	0.00837059	CFAP52	cilia and flagella associated protein 52 [Source:VGNC Symbol;Acc:VGNC:27245]
ENSBTAG00000011873	0.47931	0.0085179	MCOLN2	mucolipin TRP cation channel 2 [Source:VGNC Symbol;Acc:VGNC:31319]
ENSBTAG00000013256	0.475516	0.00913233	C13H20orf85	chromosome 13 C20orf85 homolog [Source:VGNC Symbol;Acc:VGNC:49172]
