# Supplementary material for: Progesterone differentially affects the transcriptomic profiles of cow endometrial cell types
Source: BMC Genomics. 2022 Jan 27;23:82. doi: 10.1186/s12864-022-08323-z (PMC8793221; doi:10.1186/s12864-022-08323-z)
Supplement: Supplementary file 3 — Additional file 3: Supplementary File 3. Go terms cell type-specific. Description: List of GO terms over-represented in cell type-specific lists of transcripts. [file 12864_2022_8323_MOESM3_ESM.xlsx]

## Sheet: Sheet1
						Name: Supplementary File 3
						Description: List of GO terms over-represented in cell type-specific lists of transcripts
						Sheet 2 "ST": List of GO terms over-represented in stroma cells specific list of transcripts
						Sheet 3 "GE": List of GO terms over-represented in glandular epithelial cells specific list of transcripts
						Sheet 4 "LE": List of GO terms over-represented in luminal epithelial cells specific list of transcripts

## Sheet: ST
List of GO terms over-represented in stroma cells specific list of transcripts
TermID	Name	Cluster frequency	Genome frequency	Uncorrected	Genes annotated to the term	Frequency	PlotX	PlotY	LogSize	Value	Uniqueness	Dispensability	Representative	Eliminated
GO:0009887	animal organ morphogenesis	24 of 324 genes, 7.4%	701 of 37225 genes, 1.9%	1.63e-08	GSC, PLAG1, PITX3, MATN1, HOXC11, ANKRD1, CCL11, FOXC2, GDF11, PITX2, DIO3, SATB2, SOX8, MYH6, TFAP2B, COL2A1, CITED1, KCNQ4, FAT3, SMTNL1, HOXD13, VAX2, FRAS1, GDNF	3.96498	6.26028	-0.412717	2.88705	NaN	0.495574	0.539942	null	False
GO:0048731	system development	54 of 324 genes, 16.7%	3093 of 37225 genes, 8.3%	7.08e-07	PLAG1, POU2AF1, PITX3, CNR1, ZNF804A, HOXC6, MATN1, GDF5, WFIKKN2, ADGRB3, HSPB7, FOXC2, GDF11, PLXNA4, SFRP5, CSN2, DNER, DMRT2, KRT1, OLFM1, IL1RAPL2, CITED1, VXN, VAX2, TRNP1, GSC, KLF1, HOXC11, KLK8, ANKRD1, NFASC, IL31RA, CCL11, PITX2, DIO3, SATB2, SOX8, MPZ, MYH6, TMEM91, PTK6, ELAVL4, SIX3, NEGR1, TFAP2B, COL2A1, SOX10, KCNQ4, FAT3, SMTNL1, TUB, HOXD13, FRAS1, GDNF	16.4315	6.58403	-0.0926664	3.50406	NaN	0.483101	0.699883	null	False
GO:0090596	sensory organ morphogenesis	11 of 324 genes, 3.4%	205 of 37225 genes, 0.6%	2.1e-06	GDF11, GSC, DIO3, PITX2, SOX8, PITX3, COL2A1, TFAP2B, KCNQ4, FAT3, VAX2	1.15345	null	null	2.35218	NaN	0.50628	0.832002	3407	True
GO:0001656	metanephros development	7 of 324 genes, 2.2%	73 of 37225 genes, 0.2%	3.53e-06	FOXC2, GDF11, TFAP2B, SOX8, HOXC11, FRAS1, GDNF	0.329557	7.74685	-0.981185	1.81291	NaN	0.537224	0.319927	null	False
GO:0007275	multicellular organism development	54 of 324 genes, 16.7%	3310 of 37225 genes, 8.9%	5.35e-06	PLAG1, POU2AF1, PITX3, CNR1, ZNF804A, HOXC6, MATN1, GDF5, WFIKKN2, ADGRB3, HSPB7, FOXC2, GDF11, PLXNA4, SFRP5, CSN2, DNER, DMRT2, KRT1, OLFM1, IL1RAPL2, CITED1, VXN, VAX2, TRNP1, GSC, KLF1, HOXC11, KLK8, ANKRD1, NFASC, IL31RA, CCL11, PITX2, DIO3, SATB2, SOX8, MPZ, MYH6, TMEM91, PTK6, ELAVL4, SIX3, NEGR1, TFAP2B, COL2A1, SOX10, KCNQ4, FAT3, SMTNL1, TUB, HOXD13, FRAS1, GDNF	17.621	null	null	3.53441	NaN	0.50627	0.733899	48731	True
GO:0032501	multicellular organismal process	80 of 324 genes, 24.7%	5671 of 37225 genes, 15.2%	5.68e-06	CNR1, AGTR2, ZNF804A, HOXC6, OPRD1, GDF5, WFIKKN2, ADGRB3, KCNA5, GDF11, PLXNA4, SFRP5, DMRT2, MRAP2, KRT1, SPATA22, STRA8, IL1RAPL2, VAX2, APOC3, GPR88, OR4D9, KLF1, CACNG5, BEST1, SRL, ANKRD1, NFASC, PITX2, SATB2, MYH6, ELAVL4, NEGR1, KCNQ4, FAT3, HOXD13, SLC8A2, CTNNA3, POU2AF1, PLAG1, PITX3, MATN1, HTR1B, HSPB7, FOXC2, MPO, CSN2, DNER, OLFM1, SPIN4, CITED1, VXN, OR13P2, CHRNA2, TRNP1, GSC, OR…	29.6395	-1.06687	-5.78209	3.7602	NaN	1	0	null	False
GO:0048592	eye morphogenesis	8 of 324 genes, 2.5%	117 of 37225 genes, 0.3%	9.05e-06	GDF11, DIO3, PITX2, SOX8, PITX3, TFAP2B, FAT3, VAX2	0.659114	null	null	2.11059	NaN	0.516629	0.880814	3407	True
GO:0007399	nervous system development	29 of 324 genes, 9.0%	1400 of 37225 genes, 3.8%	1.7e-05	GSC, PLAG1, PITX3, CNR1, ZNF804A, KLK8, NFASC, CCL11, GDF11, DIO3, PLXNA4, SATB2, SOX8, MPZ, DNER, OLFM1, PTK6, ELAVL4, SIX3, NEGR1, TFAP2B, COL2A1, IL1RAPL2, SOX10, VXN, FAT3, VAX2, TRNP1, GDNF	8.06385	6.59834	0.0764302	3.19507	NaN	0.514178	0.527875	null	False
GO:0048593	camera-type eye morphogenesis	7 of 324 genes, 2.2%	93 of 37225 genes, 0.2%	1.77e-05	GDF11, DIO3, PITX2, TFAP2B, SOX8, PITX3, FAT3	0.53553	null	null	2.02119	NaN	0.522421	0.861688	3407	True
GO:0009653	anatomical structure morphogenesis	34 of 324 genes, 10.5%	1786 of 37225 genes, 4.8%	1.8e-05	MYPN, PLAG1, PITX3, MATN1, GDF5, ADGRB3, FOXC2, GDF11, PLXNA4, SFRP5, DMRT2, CITED1, VAX2, TRNP1, GSC, HOXC11, NFASC, ANKRD1, CCL11, DIO3, PITX2, SATB2, SOX8, MYH6, ELAVL4, COL2A1, TFAP2B, SOX10, FAT3, KCNQ4, SMTNL1, HOXD13, FRAS1, GDNF	9.01133	7.08623	1.60785	3.24329	NaN	0.591517	0.503908	null	False
GO:0001501	skeletal system development	13 of 324 genes, 4.0%	364 of 37225 genes, 1.0%	2.15e-05	FOXC2, GDF11, GSC, PITX2, SATB2, DMRT2, HOXC6, MATN1, GDF5, COL2A1, HOXC11, WFIKKN2, HOXD13	1.9104	7.11343	-0.013914	2.57054	NaN	0.585244	0.371964	null	False
GO:0048706	embryonic skeletal system development	7 of 324 genes, 2.2%	96 of 37225 genes, 0.3%	2.17e-05	FOXC2, GSC, COL2A1, SATB2, HOXC11, DMRT2, HOXC6	0.571576	5.38514	-0.73492	2.04922	NaN	0.601763	0.266529	null	False
GO:0048856	anatomical structure development	56 of 324 genes, 17.3%	3700 of 37225 genes, 9.9%	3.04e-05	MYPN, PLAG1, POU2AF1, PITX3, CNR1, ZNF804A, HOXC6, MATN1, GDF5, WFIKKN2, ADGRB3, HSPB7, FOXC2, GDF11, PLXNA4, SFRP5, CSN2, DNER, DMRT2, KRT1, OLFM1, STRA8, IL1RAPL2, CITED1, VXN, VAX2, TRNP1, GSC, KLF1, HOXC11, KLK8, ANKRD1, NFASC, IL31RA, CCL11, PITX2, DIO3, SATB2, SOX8, MPZ, MYH6, TMEM91, PTK6, ELAVL4, SIX3, NEGR1, TFAP2B, COL2A1, SOX10, KCNQ4, FAT3, SMTNL1, TUB, HOXD13, FRAS1, GDNF	19.7837	6.85095	1.61093	3.58467	NaN	0.573822	0.665064	null	False
GO:0043010	camera-type eye development	10 of 324 genes, 3.1%	226 of 37225 genes, 0.6%	3.24e-05	FOXC2, GDF11, DIO3, PITX2, SOX8, PITX3, TFAP2B, FAT3, TUB, VAX2	1.31308	null	null	2.40824	NaN	0.529368	0.803449	3407	True
GO:0048513	animal organ development	39 of 324 genes, 12.0%	2266 of 37225 genes, 6.1%	4.06e-05	PLAG1, POU2AF1, PITX3, MATN1, GDF5, HSPB7, FOXC2, GDF11, PLXNA4, CSN2, DNER, KRT1, CITED1, VAX2, TRNP1, GSC, KLF1, HOXC11, ANKRD1, IL31RA, CCL11, PITX2, DIO3, SATB2, SOX8, MYH6, TMEM91, SIX3, ELAVL4, COL2A1, TFAP2B, SOX10, KCNQ4, FAT3, SMTNL1, HOXD13, TUB, FRAS1, GDNF	12.0443	null	null	3.36922	NaN	0.489877	0.729201	48731	True
GO:0007423	sensory organ development	13 of 324 genes, 4.0%	405 of 37225 genes, 1.1%	6.43e-05	FOXC2, GDF11, GSC, DIO3, PITX2, SOX8, PITX3, COL2A1, TFAP2B, KCNQ4, FAT3, TUB, VAX2	2.35839	6.22937	-0.0503816	2.66181	NaN	0.546708	0.413605	null	False
GO:0048468	cell development	26 of 324 genes, 8.0%	1290 of 37225 genes, 3.5%	7.33e-05	MYPN, PLAG1, PITX3, CNR1, ZNF804A, MATN1, WFIKKN2, KLK8, NFASC, CCL11, FOXC2, GDF11, DIO3, PLXNA4, SATB2, SOX8, MYH6, DNER, PTK6, STRA8, ELAVL4, NEGR1, SOX10, FAT3, VAX2, GDNF	6.76107	null	null	3.1186	NaN	0.589599	0.729195	30154	True
GO:0021784	postganglionic parasympathetic fiber development	2 of 324 genes, 0.6%	2 of 37225 genes, 0.0%	7.55e-05	PLXNA4, GDNF	0.0102987	null	null	0.477121	NaN	0.69819	0.755108	48486	True
GO:0001655	urogenital system development	10 of 324 genes, 3.1%	252 of 37225 genes, 0.7%	8.08e-05	FOXC2, GDF11, PLAG1, SOX8, TFAP2B, CITED1, HOXC11, HOXD13, FRAS1, GDNF	1.26159	7.49299	-0.31468	2.39094	NaN	0.602013	0.331157	null	False
GO:0001654	eye development	10 of 324 genes, 3.1%	257 of 37225 genes, 0.7%	9.5e-05	FOXC2, GDF11, DIO3, PITX2, SOX8, PITX3, TFAP2B, FAT3, TUB, VAX2	1.5242	null	null	2.47276	NaN	0.522959	0.965035	3407	True
GO:0150063	visual system development	10 of 324 genes, 3.1%	260 of 37225 genes, 0.7%	0.0001	FOXC2, GDF11, DIO3, PITX2, SOX8, PITX3, TFAP2B, FAT3, TUB, VAX2	1.53965	null	null	2.47712	NaN	0.549342	0.979252	3407	True
GO:0048880	sensory system development	10 of 324 genes, 3.1%	265 of 37225 genes, 0.7%	0.00012	FOXC2, GDF11, DIO3, PITX2, SOX8, PITX3, TFAP2B, FAT3, TUB, VAX2	1.5654	6.69466	-0.839666	2.4843	NaN	0.593467	0.353869	null	False
GO:0048644	muscle organ morphogenesis	5 of 324 genes, 1.5%	57 of 37225 genes, 0.2%	0.00013	FOXC2, GSC, SMTNL1, MYH6, ANKRD1	0.303811	null	null	1.77815	NaN	0.562139	0.788053	55001	True
GO:0032502	developmental process	57 of 324 genes, 17.6%	4041 of 37225 genes, 10.9%	0.00017	MYPN, PLAG1, POU2AF1, PITX3, CNR1, ZNF804A, HOXC6, MATN1, GDF5, WFIKKN2, ADGRB3, HSPB7, FOXC2, GDF11, PLXNA4, SFRP5, CSN2, DNER, DMRT2, KRT1, OLFM1, STRA8, IL1RAPL2, CITED1, VXN, VAX2, TRNP1, GSC, DLK2, KLF1, HOXC11, KLK8, ANKRD1, NFASC, IL31RA, CCL11, PITX2, DIO3, SATB2, SOX8, MPZ, MYH6, TMEM91, PTK6, ELAVL4, SIX3, NEGR1, TFAP2B, COL2A1, SOX10, KCNQ4, FAT3, SMTNL1, TUB, HOXD13, FRAS1, GDNF	21.6478	-1.68825	-4.48078	3.62377	NaN	1	0	null	False
GO:0065008	regulation of biological quality	38 of 324 genes, 11.7%	2357 of 37225 genes, 6.3%	0.00019	CNR1, AGTR2, SORCS2, OPRD1, SLC30A2, HTR1B, KCNA5, FOXC2, PLXNA4, CSN2, MRAP2, ABCG4, KRT1, KCND2, IL1RAPL2, CHRNA2, GPR88, CHRNA5, KLF1, KLK8, HCN4, CCL11, DIO3, TRPC3, SOX8, MYH6, MLXIPL, CA12, ELAVL4, TFAP2B, COL2A1, INSC, SLC1A7, SMTNL1, TUB, CTNNA3, SLC8A2, GDNF	16.035	-4.38114	-0.628126	3.49346	NaN	0.983251	0.0539826	null	False
GO:0007156	homophilic cell adhesion via plasma membrane adhesion molecules	6 of 324 genes, 1.9%	99 of 37225 genes, 0.3%	0.00023	CDH15, FAT3, PCDH10, PCDHA3, CDH9, PCDH20	0.648816	null	null	2.1038	NaN	0.986934	0.802486	98742	True
GO:0060041	retina development in camera-type eye	6 of 324 genes, 1.9%	100 of 37225 genes, 0.3%	0.00024	DIO3, TFAP2B, SOX8, FAT3, TUB, VAX2	0.592173	null	null	2.06446	NaN	0.560377	0.870845	3407	True
GO:0042391	regulation of membrane potential	9 of 324 genes, 2.8%	237 of 37225 genes, 0.6%	0.00025	CHRNA5, KCND2, OPRD1, CHRNA2, HCN4, CTNNA3, KCNA5, SLC8A2, GPR88	1.63234	-1.93486	5.18822	2.50243	NaN	0.941132	0.278302	null	False
GO:0048736	appendage development	7 of 324 genes, 2.2%	146 of 37225 genes, 0.4%	0.0003	PITX2, GDF5, TFAP2B, COL2A1, HOXC11, HOXD13, FRAS1	0.762101	7.36189	-1.38456	2.17319	NaN	0.631498	0.29029	null	False
GO:0060173	limb development	7 of 324 genes, 2.2%	146 of 37225 genes, 0.4%	0.0003	PITX2, GDF5, TFAP2B, COL2A1, HOXC11, HOXD13, FRAS1	0.762101	null	null	2.17319	NaN	0.61686	0.973105	35108	True
GO:0003002	regionalization	9 of 324 genes, 2.8%	244 of 37225 genes, 0.7%	0.00031	FOXC2, GDF11, GSC, DMRT2, SIX3, HOXC11, HOXD13, VAX2, GDNF	1.40577	6.87831	-1.22992	2.43775	NaN	0.603266	0.312897	null	False
GO:0001508	action potential	5 of 324 genes, 1.5%	69 of 37225 genes, 0.2%	0.00034	HCN4, SLC8A2, KCNA5, CTNNA3, GPR88	0.319258	-1.52403	5.61977	1.79934	NaN	0.922405	0.65881	null	False
GO:0060021	roof of mouth development	5 of 324 genes, 1.5%	69 of 37225 genes, 0.2%	0.00034	GDF11, COL2A1, SATB2, WFIKKN2, FRAS1	0.360453	7.32722	3.15275	1.85126	NaN	0.710869	0.19589	null	False
GO:0048699	generation of neurons	19 of 324 genes, 5.9%	899 of 37225 genes, 2.4%	0.00038	PLAG1, PITX3, CNR1, ZNF804A, KLK8, NFASC, CCL11, DIO3, PLXNA4, SATB2, SOX8, NEGR1, ELAVL4, PTK6, SOX10, FAT3, VXN, VAX2, GDNF	5.04634	null	null	2.99167	NaN	0.498672	0.882673	7417	True
GO:0061138	morphogenesis of a branching epithelium	7 of 324 genes, 2.2%	152 of 37225 genes, 0.4%	0.00039	FOXC2, SOX10, CITED1, SOX8, HOXD13, GDNF, CCL11	0.715757	null	null	2.14613	NaN	0.55223	0.961042	48754	True
GO:0098742	cell-cell adhesion via plasma-membrane adhesion molecules	7 of 324 genes, 2.2%	153 of 37225 genes, 0.4%	0.0004	CDH15, MPZ, FAT3, PCDH10, PCDHA3, CDH9, PCDH20	0.988671	-4.45672	1.30771	2.28556	NaN	0.98683	0.00451552	null	False
GO:0007389	pattern specification process	10 of 324 genes, 3.1%	312 of 37225 genes, 0.8%	0.00044	FOXC2, GDF11, GSC, SATB2, DMRT2, SIX3, HOXC11, HOXD13, VAX2, GDNF	1.83831	7.17221	-0.735481	2.55388	NaN	0.598458	0.346248	null	False
GO:0048704	embryonic skeletal system morphogenesis	5 of 324 genes, 1.5%	74 of 37225 genes, 0.2%	0.00047	FOXC2, GSC, COL2A1, SATB2, HOXC11	0.453141	null	null	1.94939	NaN	0.541545	0.813034	72498	True
GO:0022008	neurogenesis	20 of 324 genes, 6.2%	991 of 37225 genes, 2.7%	0.00048	PLAG1, PITX3, CNR1, ZNF804A, KLK8, NFASC, CCL11, DIO3, PLXNA4, SATB2, SOX8, DNER, PTK6, NEGR1, ELAVL4, SOX10, FAT3, VXN, VAX2, GDNF	5.58187	null	null	3.03543	NaN	0.498516	0.762359	7417	True
GO:0072073	kidney epithelium development	6 of 324 genes, 1.9%	114 of 37225 genes, 0.3%	0.0005	FOXC2, GDF11, TFAP2B, CITED1, SOX8, GDNF	0.545829	null	null	2.02938	NaN	0.49848	0.910337	1656	True
GO:0035637	multicellular organismal signaling	5 of 324 genes, 1.5%	75 of 37225 genes, 0.2%	0.0005	HCN4, NFASC, KCNA5, CTNNA3, GPR88	0.406797	4.24756	-5.12508	1.90309	NaN	0.789393	0.221407	null	False
GO:0001763	morphogenesis of a branching structure	7 of 324 genes, 2.2%	162 of 37225 genes, 0.4%	0.00057	FOXC2, SOX10, CITED1, SOX8, HOXD13, GDNF, CCL11	0.756952	6.04419	-1.52003	2.17026	NaN	0.608503	0.290071	null	False
GO:0045745	positive regulation of G protein-coupled receptor signaling pathway	3 of 324 genes, 0.9%	19 of 37225 genes, 0.1%	0.00057	KLK6, KLK5, MRAP2	0.108136	-2.86382	2.11959	1.34242	NaN	0.981259	0.307012	null	False
GO:0048485	sympathetic nervous system development	3 of 324 genes, 0.9%	19 of 37225 genes, 0.1%	0.00057	PLXNA4, TFAP2B, GDNF	0.0978373	null	null	1.30103	NaN	0.647432	0.876266	48486	True
GO:0030154	cell differentiation	39 of 324 genes, 12.0%	2585 of 37225 genes, 6.9%	0.00059	MYPN, PLAG1, POU2AF1, PITX3, CNR1, ZNF804A, MATN1, GDF5, WFIKKN2, ADGRB3, FOXC2, GDF11, PLXNA4, SFRP5, DNER, STRA8, VXN, VAX2, GSC, DLK2, KLF1, KLK8, ANKRD1, NFASC, IL31RA, CCL11, DIO3, SATB2, SOX8, MYH6, TMEM91, PTK6, NEGR1, ELAVL4, TFAP2B, COL2A1, SOX10, FAT3, GDNF	13.4861	6.65336	1.89085	3.4183	NaN	0.575656	0.543739	null	False
GO:0048598	embryonic morphogenesis	12 of 324 genes, 3.7%	447 of 37225 genes, 1.2%	0.00061	FOXC2, GSC, SATB2, SOX8, GDF5, COL2A1, KCNQ4, HOXC11, HOXD13, VAX2, FRAS1, GDNF	2.41504	null	null	2.6721	NaN	0.529312	0.789427	48568	True
GO:0001822	kidney development	8 of 324 genes, 2.5%	214 of 37225 genes, 0.6%	0.00061	FOXC2, GDF11, SOX8, TFAP2B, CITED1, HOXC11, FRAS1, GDNF	1.07621	null	null	2.32222	NaN	0.491158	0.874369	1656	True
GO:0072163	mesonephric epithelium development	5 of 324 genes, 1.5%	79 of 37225 genes, 0.2%	0.00064	FOXC2, GDF11, CITED1, SOX8, GDNF	0.365602	null	null	1.85733	NaN	0.504456	0.986408	72077	True
GO:0072164	mesonephric tubule development	5 of 324 genes, 1.5%	79 of 37225 genes, 0.2%	0.00064	FOXC2, GDF11, CITED1, SOX8, GDNF	0.365602	null	null	1.85733	NaN	0.504003	0.996344	72077	True
GO:0008277	regulation of G protein-coupled receptor signaling pathway	5 of 324 genes, 1.5%	79 of 37225 genes, 0.2%	0.00064	KLK6, HTR1B, KLK5, TUB, MRAP2	0.46344	-3.32197	1.75103	1.95904	NaN	0.982983	0.036899	null	False
GO:0001657	ureteric bud development	5 of 324 genes, 1.5%	79 of 37225 genes, 0.2%	0.00064	FOXC2, GDF11, CITED1, SOX8, GDNF	0.365602	null	null	1.85733	NaN	0.504003	0.918765	72077	True
GO:0035107	appendage morphogenesis	6 of 324 genes, 1.9%	120 of 37225 genes, 0.3%	0.00066	GDF5, TFAP2B, COL2A1, HOXC11, HOXD13, FRAS1	0.628218	null	null	2.08991	NaN	0.587342	0.973105	35108	True
GO:0007417	central nervous system development	14 of 324 genes, 4.3%	583 of 37225 genes, 1.6%	0.00066	GDF11, GSC, PLXNA4, SATB2, SOX8, PITX3, DNER, ELAVL4, SIX3, COL2A1, SOX10, VAX2, TRNP1, GDNF	3.27497	6.5873	0.448235	2.80414	NaN	0.532479	0.523091	null	False
GO:0035108	limb morphogenesis	6 of 324 genes, 1.9%	120 of 37225 genes, 0.3%	0.00066	GDF5, TFAP2B, COL2A1, HOXC11, HOXD13, FRAS1	0.628218	5.9377	-1.19806	2.08991	NaN	0.587342	0.440001	null	False
GO:0086091	regulation of heart rate by cardiac conduction	3 of 324 genes, 0.9%	20 of 37225 genes, 0.1%	0.00066	HCN4, KCNA5, CTNNA3	0.149331	null	null	1.47712	NaN	0.702356	0.928249	2027	True
GO:0003407	neural retina development	4 of 324 genes, 1.2%	46 of 37225 genes, 0.1%	0.00068	DIO3, TFAP2B, SOX8, FAT3	0.267765	8.12794	-0.600317	1.72428	NaN	0.585652	0.272242	null	False
GO:0060042	retina morphogenesis in camera-type eye	4 of 324 genes, 1.2%	46 of 37225 genes, 0.1%	0.00068	DIO3, TFAP2B, SOX8, FAT3	0.293512	null	null	1.76343	NaN	0.543286	0.902102	3407	True
GO:0001823	mesonephros development	5 of 324 genes, 1.5%	83 of 37225 genes, 0.2%	0.0008	FOXC2, GDF11, CITED1, SOX8, GDNF	0.3862	null	null	1.88081	NaN	0.53138	0.87912	1656	True
GO:0072001	renal system development	8 of 324 genes, 2.5%	224 of 37225 genes, 0.6%	0.00082	FOXC2, GDF11, SOX8, TFAP2B, CITED1, HOXC11, FRAS1, GDNF	1.1277	null	null	2.34242	NaN	0.508231	0.957696	1656	True
GO:0008015	blood circulation	9 of 324 genes, 2.8%	280 of 37225 genes, 0.8%	0.00084	FOXC2, CSN2, AGTR2, MYH6, HTR1B, SMTNL1, HCN4, CTNNA3, KCNA5	1.36972	null	null	2.42651	NaN	0.717853	0.89866	3018	True
GO:0003338	metanephros morphogenesis	3 of 324 genes, 0.9%	22 of 37225 genes, 0.1%	0.00088	SOX8, FRAS1, GDNF	0.108136	null	null	1.34242	NaN	0.532903	0.842309	72077	True
GO:0097746	blood vessel diameter maintenance	5 of 324 genes, 1.5%	85 of 37225 genes, 0.2%	0.00089	FOXC2, HTR1B, AGTR2, SMTNL1, KCNA5	0.520082	null	null	2.0086	NaN	0.688685	0.992884	35296	True
GO:0035296	regulation of tube diameter	5 of 324 genes, 1.5%	85 of 37225 genes, 0.2%	0.00089	FOXC2, HTR1B, AGTR2, SMTNL1, KCNA5	0.520082	-2.17027	4.96768	2.0086	NaN	0.923952	0.327902	null	False
GO:0048869	cellular developmental process	39 of 324 genes, 12.0%	2650 of 37225 genes, 7.1%	0.00094	MYPN, PLAG1, POU2AF1, PITX3, CNR1, ZNF804A, MATN1, GDF5, WFIKKN2, ADGRB3, FOXC2, GDF11, PLXNA4, SFRP5, DNER, STRA8, VXN, VAX2, GSC, DLK2, KLF1, KLK8, ANKRD1, NFASC, IL31RA, CCL11, DIO3, SATB2, SOX8, MYH6, TMEM91, PTK6, NEGR1, ELAVL4, TFAP2B, COL2A1, SOX10, FAT3, GDNF	13.7333	6.97734	1.85807	3.42619	NaN	0.593986	0.601173	null	False
GO:0035150	regulation of tube size	5 of 324 genes, 1.5%	86 of 37225 genes, 0.2%	0.00094	FOXC2, HTR1B, AGTR2, SMTNL1, KCNA5	0.525232	null	null	2.01284	NaN	0.930903	0.707749	35296	True
GO:0002027	regulation of heart rate	4 of 324 genes, 1.2%	52 of 37225 genes, 0.1%	0.00109	MYH6, HCN4, KCNA5, CTNNA3	0.334706	0.0735323	6.49171	1.81954	NaN	0.868579	0.416201	null	False
GO:0072009	nephron epithelium development	5 of 324 genes, 1.5%	90 of 37225 genes, 0.2%	0.00116	FOXC2, TFAP2B, CITED1, SOX8, GDNF	0.422245	null	null	1.91908	NaN	0.498205	0.935922	72077	True
GO:0044057	regulation of system process	9 of 324 genes, 2.8%	299 of 37225 genes, 0.8%	0.00132	TRPC3, MYH6, CACNG5, SRL, KLK8, HCN4, CTNNA3, KCNA5, SLC8A2	1.76107	3.08107	7.92533	2.53529	NaN	0.936389	0.0435928	null	False
GO:0070252	actin-mediated cell contraction	4 of 324 genes, 1.2%	55 of 37225 genes, 0.1%	0.00135	MYH6, HCN4, KCNA5, CTNNA3	0.205973	-4.00164	-2.16613	1.61278	NaN	0.978233	0.590639	null	False
GO:0003013	circulatory system process	9 of 324 genes, 2.8%	302 of 37225 genes, 0.8%	0.00142	FOXC2, CSN2, AGTR2, MYH6, HTR1B, SMTNL1, HCN4, CTNNA3, KCNA5	1.49846	6.13468	-4.81684	2.46538	NaN	0.740644	0.433401	null	False
GO:0098900	regulation of action potential	3 of 324 genes, 0.9%	26 of 37225 genes, 0.1%	0.00146	HCN4, SLC8A2, CTNNA3	0.144181	-1.58195	5.78216	1.4624	NaN	0.925363	0.288428	null	False
GO:0003008	system process	32 of 324 genes, 9.9%	2092 of 37225 genes, 5.6%	0.00149	AGTR2, HTR1B, KCNA5, FOXC2, CSN2, OR13P2, CHRNA2, VAX2, GPR88, OR4D31, CHRNA5, OR4D9, BEST1, CACNG5, SRL, KLK8, NFASC, HCN4, CCL11, TRPC3, MYH6, ELAVL4, TFAP2B, COL2A1, KCNQ4, SMTNL1, TUB, OR13P11, CTNNA3, OTOGL, SLC8A2, GDNF	11.2564	6.05175	-3.89073	3.33985	NaN	0.707695	0.246991	null	False
GO:0030182	neuron differentiation	16 of 324 genes, 4.9%	781 of 37225 genes, 2.1%	0.00151	PITX3, CNR1, ZNF804A, KLK8, NFASC, DIO3, PLXNA4, SATB2, SOX8, NEGR1, ELAVL4, PTK6, FAT3, VXN, VAX2, GDNF	4.12976	null	null	2.90472	NaN	0.508313	0.700822	7417	True
GO:0086015	SA node cell action potential	2 of 324 genes, 0.6%	7 of 37225 genes, 0.0%	0.00154	HCN4, KCNA5	0.0257467	null	null	0.778151	NaN	0.708916	0.81949	2027	True
GO:0086070	SA node cell to atrial cardiac muscle cell communication	2 of 324 genes, 0.6%	7 of 37225 genes, 0.0%	0.00154	HCN4, KCNA5	0.0257467	null	null	0.778151	NaN	0.756079	0.81949	2027	True
GO:0086018	SA node cell to atrial cardiac muscle cell signaling	2 of 324 genes, 0.6%	7 of 37225 genes, 0.0%	0.00154	HCN4, KCNA5	0.0257467	null	null	0.778151	NaN	0.753903	0.999743	2027	True
GO:0014033	neural crest cell differentiation	4 of 324 genes, 1.2%	58 of 37225 genes, 0.2%	0.00165	FOXC2, GSC, SOX8, GDNF	0.401648	null	null	1.89763	NaN	0.572976	0.888381	14032	True
GO:0009790	embryo development	16 of 324 genes, 4.9%	798 of 37225 genes, 2.1%	0.00187	GSC, HOXC6, GDF5, HOXC11, FOXC2, SATB2, SOX8, MYH6, DMRT2, COL2A1, SOX10, KCNQ4, HOXD13, FRAS1, VAX2, GDNF	4.207	6.78991	-0.349557	2.91275	NaN	0.56144	0.401378	null	False
GO:0086065	cell communication involved in cardiac conduction	3 of 324 genes, 0.9%	29 of 37225 genes, 0.1%	0.00201	HCN4, KCNA5, CTNNA3	0.118435	null	null	1.38021	NaN	0.731632	0.814218	2027	True
GO:0031128	developmental induction	3 of 324 genes, 0.9%	29 of 37225 genes, 0.1%	0.00201	SOX8, HOXC11, GDNF	0.133883	6.65621	4.07861	1.43136	NaN	0.752588	0	null	False
GO:0060429	epithelium development	16 of 324 genes, 4.9%	812 of 37225 genes, 2.2%	0.00222	GSC, PITX3, IL31RA, CCL11, GDF11, FOXC2, SOX8, DMRT2, PTK6, TFAP2B, COL2A1, SOX10, CITED1, HOXD13, FRAS1, GDNF	3.98043	6.33655	1.9502	2.88874	NaN	0.575551	0.640774	null	False
GO:0072210	metanephric nephron development	3 of 324 genes, 0.9%	30 of 37225 genes, 0.1%	0.00222	TFAP2B, SOX8, GDNF	0.123584	null	null	1.39794	NaN	0.561163	0.740005	72077	True
GO:0110110	positive regulation of animal organ morphogenesis	3 of 324 genes, 0.9%	30 of 37225 genes, 0.1%	0.00222	SOX8, HOXC11, GDNF	0.149331	2.16677	7.65471	1.47712	NaN	0.937725	0.512366	null	False
GO:0014015	positive regulation of gliogenesis	3 of 324 genes, 0.9%	30 of 37225 genes, 0.1%	0.00222	PLAG1, SOX10, SOX8	0.159629	4.81842	2.51352	1.50515	NaN	0.598099	0.694907	null	False
GO:0030048	actin filament-based movement	4 of 324 genes, 1.2%	63 of 37225 genes, 0.2%	0.00224	MYH6, HCN4, KCNA5, CTNNA3	0.345005	-3.98224	-2.3382	1.83251	NaN	0.982318	0.00523537	null	False
GO:0048729	tissue morphogenesis	11 of 324 genes, 3.4%	455 of 37225 genes, 1.2%	0.00233	FOXC2, SOX8, MYH6, MATN1, CITED1, SOX10, ANKRD1, HOXD13, FRAS1, CCL11, GDNF	2.32235	null	null	2.65514	NaN	0.562588	0.737556	60429	True
GO:0009888	tissue development	22 of 324 genes, 6.8%	1294 of 37225 genes, 3.5%	0.00236	GSC, PITX3, MATN1, GDF5, ANKRD1, IL31RA, CCL11, FOXC2, GDF11, SATB2, SOX8, MYH6, DNER, DMRT2, PTK6, TFAP2B, COL2A1, SOX10, CITED1, HOXD13, FRAS1, GDNF	6.38002	7.28888	1.77589	3.09342	NaN	0.608888	0.439075	null	False
GO:0007517	muscle organ development	7 of 324 genes, 2.2%	208 of 37225 genes, 0.6%	0.00241	FOXC2, GSC, SOX8, DNER, SMTNL1, MYH6, ANKRD1	0.916581	null	null	2.25285	NaN	0.568205	0.812685	55001	True
GO:0061061	muscle structure development	10 of 324 genes, 3.1%	395 of 37225 genes, 1.1%	0.00261	FOXC2, MYPN, GSC, SOX8, DNER, MYH6, WFIKKN2, SMTNL1, ADGRB3, ANKRD1	1.69413	7.77044	2.05751	2.51851	NaN	0.663727	0.289777	null	False
GO:0072006	nephron development	5 of 324 genes, 1.5%	112 of 37225 genes, 0.3%	0.00304	FOXC2, TFAP2B, CITED1, SOX8, GDNF	0.530381	null	null	2.01703	NaN	0.519248	0.907662	1656	True
GO:0007610	behavior	10 of 324 genes, 3.1%	407 of 37225 genes, 1.1%	0.00323	PITX3, CHRNA5, MRAP2, ELAVL4, OPRD1, NEGR1, HTR1B, SLC8A2, CCL11, GPR88	2.09578	1.76419	-7.93358	2.61066	NaN	1	0	null	False
GO:0048562	embryonic organ morphogenesis	7 of 324 genes, 2.2%	220 of 37225 genes, 0.6%	0.00329	FOXC2, GSC, COL2A1, SATB2, KCNQ4, HOXC11, VAX2	1.30278	null	null	2.40483	NaN	0.506968	0.73077	48568	True
GO:0003012	muscle system process	7 of 324 genes, 2.2%	221 of 37225 genes, 0.6%	0.00338	SRL, TRPC3, MYH6, HCN4, KCNA5, CTNNA3, GDNF	0.870237	6.45347	-5.07786	2.23045	NaN	0.753902	0	null	False
GO:0060048	cardiac muscle contraction	4 of 324 genes, 1.2%	72 of 37225 genes, 0.2%	0.00364	MYH6, HCN4, KCNA5, CTNNA3	0.252317	null	null	1.69897	NaN	0.733237	0.839961	14898	True
GO:0008356	asymmetric cell division	2 of 324 genes, 0.6%	11 of 37225 genes, 0.0%	0.00394	STRA8, INSC	0.046344	-0.851606	-6.79619	1	NaN	0.998156	0	null	False
GO:0060272	embryonic skeletal joint morphogenesis	2 of 324 genes, 0.6%	11 of 37225 genes, 0.0%	0.00394	COL2A1, HOXC11	0.0566426	4.72468	-0.790565	1.07918	NaN	0.608293	0.614246	null	False
GO:0007267	cell-cell signaling	16 of 324 genes, 4.9%	862 of 37225 genes, 2.3%	0.00397	GSC, CNR1, CHRNA5, SORCS2, CACNG5, GABRB1, HTR1B, HCN4, KCNA5, SFRP5, TFAP2B, SOX10, CHRNA2, SLC8A2, VAX2, GDNF	3.45005	2.99862	-8.13371	2.82672	NaN	0.974895	0.00674537	null	False
GO:0048666	neuron development	13 of 324 genes, 4.0%	633 of 37225 genes, 1.7%	0.00398	DIO3, PLXNA4, PITX3, CNR1, ZNF804A, PTK6, ELAVL4, NEGR1, FAT3, KLK8, NFASC, VAX2, GDNF	3.35736	null	null	2.81491	NaN	0.514904	0.871896	7417	True
GO:0048483	autonomic nervous system development	3 of 324 genes, 0.9%	37 of 37225 genes, 0.1%	0.00407	PLXNA4, TFAP2B, GDNF	0.211123	5.30625	1.13158	1.62325	NaN	0.637149	0.220558	null	False
GO:0048705	skeletal system morphogenesis	6 of 324 genes, 1.9%	173 of 37225 genes, 0.5%	0.00421	FOXC2, GSC, MATN1, COL2A1, SATB2, HOXC11	0.983522	null	null	2.2833	NaN	0.520813	0.793403	48706	True
GO:0003018	vascular process in circulatory system	5 of 324 genes, 1.5%	121 of 37225 genes, 0.3%	0.00423	FOXC2, HTR1B, AGTR2, SMTNL1, KCNA5	0.731205	5.94113	-5.17275	2.15534	NaN	0.733654	0.401218	null	False
GO:0060993	kidney morphogenesis	4 of 324 genes, 1.2%	76 of 37225 genes, 0.2%	0.00441	CITED1, SOX8, FRAS1, GDNF	0.365602	null	null	1.85733	NaN	0.49598	0.791583	1656	True
GO:0072080	nephron tubule development	4 of 324 genes, 1.2%	76 of 37225 genes, 0.2%	0.00441	TFAP2B, CITED1, SOX8, GDNF	0.345005	null	null	1.83251	NaN	0.504484	0.842925	72077	True
GO:0060078	regulation of postsynaptic membrane potential	4 of 324 genes, 1.2%	76 of 37225 genes, 0.2%	0.00441	CHRNA5, CHRNA2, SLC8A2, KCND2	0.396498	null	null	1.89209	NaN	0.921168	0.717907	1508	True
GO:0048589	developmental growth	10 of 324 genes, 3.1%	429 of 37225 genes, 1.2%	0.00467	FOXC2, DIO3, PLXNA4, PLAG1, MYH6, MATN1, GDF5, SOX10, HOXD13, CCL11	1.5036	7.66732	2.59715	2.46687	NaN	0.689789	0.244124	null	False
GO:0038166	angiotensin-activated signaling pathway	2 of 324 genes, 0.6%	12 of 37225 genes, 0.0%	0.0047	MAS1, AGTR2	0.0566426	null	null	1.07918	NaN	0.947573	0.969203	1904385	True
GO:0086069	bundle of His cell to Purkinje myocyte communication	2 of 324 genes, 0.6%	12 of 37225 genes, 0.0%	0.0047	KCNA5, CTNNA3	0.0566426	null	null	1.07918	NaN	0.742787	0.864945	2027	True
GO:0007154	cell communication	60 of 324 genes, 18.5%	4948 of 37225 genes, 13.3%	0.00472	EDARADD, CNR1, AGTR2, GLP2R, SORCS2, OPRD1, DIRAS2, GDF5, GABRB1, HTR1B, WFIKKN2, RAB40B, ADGRB3, KCNA5, FOXC2, SFRP5, GPC2, CSN2, KLK5, RAB39B, MRAP2, HCAR1, PROKR2, KLK6, IL1RAPL2, S1PR4, OR13P2, CHRNA2, PSD2, SSTR1, VAX2, APOC3, GPR88, OR4D31, GSC, DLK2, ASB10, CHRNA5, CYSLTR1, OR4D9, CACNG5, ANKRD1, HCN4, NFASC, IL31RA, GPR142, MAS1, SOX8, MLXIPL, PTK6, COL2A1, TFAP2B, SOX10, ADGRF3, OR13P11,…	26.8023	-2.19535	-5.65791	3.7165	NaN	0.996228	0.011498	null	False
GO:0086001	cardiac muscle cell action potential	3 of 324 genes, 0.9%	39 of 37225 genes, 0.1%	0.00473	HCN4, KCNA5, CTNNA3	0.139032	-1.42079	5.8228	1.44716	NaN	0.923917	0.617067	null	False
GO:0050789	regulation of biological process	98 of 324 genes, 30.2%	8881 of 37225 genes, 23.9%	0.00485	EDARADD, CNR1, AGTR2, ZNF804A, FRMD5, OPRD1, DIRAS2, GDF5, WFIKKN2, ADGRB3, KCNA5, GDF11, STX1B, PLXNA4, SFRP5, PIANP, DMRT2, MRAP2, KRT1, KCND2, STRA8, HCAR1, PROKR2, KLK6, IL1RAPL2, S1PR4, PSD2, SSTR1, VAX2, APOC3, EEF1A2, DLK2, ASB10, CYSLTR1, OR4D9, KLF1, CACNG5, BEST1, SRL, ANKRD1, PITX2, GPR142, SATB2, MYH6, ELAVL4, NEGR1, KCNQ4, FAT3, HOXD13, SLC8A2, CTNNA3, POU2AF1, PLAG1, PITX3, GLP2R, S…	59.9279	-4.22086	0.125759	4.06592	NaN	0.980236	0.135269	null	False
GO:0048754	branching morphogenesis of an epithelial tube	5 of 324 genes, 1.5%	126 of 37225 genes, 0.3%	0.00502	FOXC2, CITED1, SOX8, GDNF, CCL11	0.581874	5.42232	0.135652	2.0569	NaN	0.546934	0.517121	null	False
GO:0065007	biological regulation	104 of 324 genes, 32.1%	9538 of 37225 genes, 25.6%	0.00514	EDARADD, CNR1, AGTR2, ZNF804A, FRMD5, OPRD1, DIRAS2, GDF5, WFIKKN2, ADGRB3, KCNA5, GDF11, STX1B, PLXNA4, SFRP5, PIANP, ABCG4, DMRT2, MRAP2, KRT1, KCND2, STRA8, HCAR1, PROKR2, KLK6, IL1RAPL2, S1PR4, PSD2, SSTR1, VAX2, APOC3, GPR88, EEF1A2, DLK2, ASB10, CYSLTR1, OR4D9, KLF1, CACNG5, BEST1, SRL, ANKRD1, PPP2R2C, PITX2, GPR142, SATB2, MYH6, CA12, ELAVL4, NEGR1, INSC, KCNQ4, SLC1A7, FAT3, HOXD13, SLC8…	64.2225	-2.9735	-0.566295	4.09597	NaN	1	0	null	False
GO:0061326	renal tubule development	4 of 324 genes, 1.2%	80 of 37225 genes, 0.2%	0.0053	TFAP2B, CITED1, SOX8, GDNF	0.365602	null	null	1.85733	NaN	0.52695	0.783011	1656	True
GO:0086003	cardiac muscle cell contraction	3 of 324 genes, 0.9%	41 of 37225 genes, 0.1%	0.00545	HCN4, KCNA5, CTNNA3	0.133883	null	null	1.43136	NaN	0.728431	0.909428	14898	True
GO:0023052	signaling	59 of 324 genes, 18.2%	4896 of 37225 genes, 13.2%	0.00581	EDARADD, CNR1, AGTR2, GLP2R, SORCS2, OPRD1, DIRAS2, GDF5, GABRB1, HTR1B, WFIKKN2, RAB40B, ADGRB3, KCNA5, FOXC2, SFRP5, GPC2, CSN2, KLK5, RAB39B, MRAP2, HCAR1, PROKR2, KLK6, IL1RAPL2, S1PR4, OR13P2, CHRNA2, PSD2, SSTR1, VAX2, APOC3, GPR88, OR4D31, GSC, DLK2, ASB10, CHRNA5, CYSLTR1, OR4D9, CACNG5, ANKRD1, NFASC, IL31RA, HCN4, GPR142, MAS1, SOX8, MLXIPL, PTK6, COL2A1, TFAP2B, SOX10, ADGRF3, OR13P11,…	26.3543	0.79448	-7.53587	3.70919	NaN	1	0	null	False
GO:0042552	myelination	4 of 324 genes, 1.2%	83 of 37225 genes, 0.2%	0.00603	SOX10, MPZ, KLK8, NFASC	0.427394	7.51792	0.636009	1.92428	NaN	0.608381	0.41019	null	False
GO:0098743	cell aggregation	2 of 324 genes, 0.6%	14 of 37225 genes, 0.0%	0.00641	COL2A1, MPZ	0.0669413	-2.55512	-2.50293	1.14613	NaN	0.9981	0.00359341	null	False
GO:0072498	embryonic skeletal joint development	2 of 324 genes, 0.6%	14 of 37225 genes, 0.0%	0.00641	COL2A1, HOXC11	0.0720906	4.43923	-0.770948	1.17609	NaN	0.658954	0.69811	null	False
GO:0072077	renal vesicle morphogenesis	2 of 324 genes, 0.6%	14 of 37225 genes, 0.0%	0.00641	SOX8, GDNF	0.0566426	4.64058	0.173895	1.07918	NaN	0.532118	0.679681	null	False
GO:0010842	retina layer formation	2 of 324 genes, 0.6%	14 of 37225 genes, 0.0%	0.00641	TFAP2B, FAT3	0.0978373	null	null	1.30103	NaN	0.57965	0.79343	3407	True
GO:0008366	axon ensheathment	4 of 324 genes, 1.2%	85 of 37225 genes, 0.2%	0.00656	SOX10, MPZ, KLK8, NFASC	0.437693	null	null	1.9345	NaN	0.607587	0.993445	42552	True
GO:0007272	ensheathment of neurons	4 of 324 genes, 1.2%	85 of 37225 genes, 0.2%	0.00656	SOX10, MPZ, KLK8, NFASC	0.437693	7.70713	0.425882	1.9345	NaN	0.613587	0.425246	null	False
GO:0009719	response to endogenous stimulus	16 of 324 genes, 4.9%	910 of 37225 genes, 2.4%	0.00658	AGTR2, GLP2R, GDF5, GABRB1, HTR1B, WFIKKN2, ANKRD1, HCN4, FOXC2, SFRP5, CSN2, MAS1, TFAP2B, COL2A1, CITED1, SSTR1	4.73223	0.067605	-6.73781	2.96379	NaN	0.991099	0	null	False
GO:0061337	cardiac conduction	3 of 324 genes, 0.9%	44 of 37225 genes, 0.1%	0.00664	HCN4, KCNA5, CTNNA3	0.211123	null	null	1.62325	NaN	0.725955	0.853903	2027	True
GO:0007422	peripheral nervous system development	3 of 324 genes, 0.9%	45 of 37225 genes, 0.1%	0.00707	PLXNA4, NFASC, GDNF	0.293512	8.03289	0.452076	1.76343	NaN	0.627114	0.386065	null	False
GO:1905330	regulation of morphogenesis of an epithelium	3 of 324 genes, 0.9%	45 of 37225 genes, 0.1%	0.00707	SOX8, HOXD13, GDNF	0.236869	2.38367	7.90686	1.6721	NaN	0.972846	0.0347989	null	False
GO:0061448	connective tissue development	6 of 324 genes, 1.9%	194 of 37225 genes, 0.5%	0.00727	FOXC2, MATN1, GDF5, COL2A1, SATB2, SOX8	0.808445	6.21915	2.57158	2.19866	NaN	0.638865	0.292217	null	False
GO:0014887	cardiac muscle adaptation	2 of 324 genes, 0.6%	15 of 37225 genes, 0.0%	0.00735	TRPC3, MYH6	0.0566426	null	null	1.07918	NaN	0.769425	0.933261	14898	True
GO:0014898	cardiac muscle hypertrophy in response to stress	2 of 324 genes, 0.6%	15 of 37225 genes, 0.0%	0.00735	TRPC3, MYH6	0.0566426	5.69815	-6.25531	1.07918	NaN	0.769165	0.317236	null	False
GO:0003299	muscle hypertrophy in response to stress	2 of 324 genes, 0.6%	15 of 37225 genes, 0.0%	0.00735	TRPC3, MYH6	0.0566426	null	null	1.07918	NaN	0.769333	0.940948	14898	True
GO:0072087	renal vesicle development	2 of 324 genes, 0.6%	15 of 37225 genes, 0.0%	0.00735	SOX8, GDNF	0.061792	null	null	1.11394	NaN	0.563188	0.732477	72077	True
GO:0031175	neuron projection development	11 of 324 genes, 3.4%	532 of 37225 genes, 1.4%	0.0074	PLXNA4, CNR1, ZNF804A, NEGR1, ELAVL4, PTK6, FAT3, KLK8, NFASC, VAX2, GDNF	2.6931	null	null	2.71933	NaN	0.525794	0.833883	7417	True
GO:0001658	branching involved in ureteric bud morphogenesis	3 of 324 genes, 0.9%	46 of 37225 genes, 0.1%	0.00752	CITED1, SOX8, GDNF	0.180227	null	null	1.5563	NaN	0.487604	0.937271	72077	True
GO:0055008	cardiac muscle tissue morphogenesis	3 of 324 genes, 0.9%	46 of 37225 genes, 0.1%	0.00752	FOXC2, MYH6, ANKRD1	0.247168	null	null	1.6902	NaN	0.541239	0.717387	55001	True
GO:0048568	embryonic organ development	8 of 324 genes, 2.5%	324 of 37225 genes, 0.9%	0.00786	FOXC2, GSC, SATB2, COL2A1, HOXC11, KCNQ4, VAX2, GDNF	1.89495	5.89018	-0.434054	2.56703	NaN	0.538913	0.664832	null	False
GO:0006941	striated muscle contraction	4 of 324 genes, 1.2%	90 of 37225 genes, 0.2%	0.008	MYH6, HCN4, KCNA5, CTNNA3	0.360453	null	null	1.85126	NaN	0.746227	0.717901	14898	True
GO:1904385	cellular response to angiotensin	2 of 324 genes, 0.6%	16 of 37225 genes, 0.0%	0.00836	MAS1, AGTR2	0.07724	-3.1154	-4.09239	1.20412	NaN	0.97203	0.112106	null	False
GO:0070050	neuron cellular homeostasis	2 of 324 genes, 0.6%	16 of 37225 genes, 0.0%	0.00836	CNR1, SLC8A2	0.0978373	-0.947504	6.36693	1.30103	NaN	0.951607	0.0249956	null	False
GO:0048486	parasympathetic nervous system development	2 of 324 genes, 0.6%	16 of 37225 genes, 0.0%	0.00836	PLXNA4, GDNF	0.0823893	4.72199	1.35721	1.23045	NaN	0.651898	0.349081	null	False
GO:0098901	regulation of cardiac muscle cell action potential	2 of 324 genes, 0.6%	16 of 37225 genes, 0.0%	0.00836	HCN4, CTNNA3	0.0823893	-1.71261	5.6044	1.23045	NaN	0.928182	0.593401	null	False
GO:1990776	response to angiotensin	2 of 324 genes, 0.6%	16 of 37225 genes, 0.0%	0.00836	MAS1, AGTR2	0.0823893	-3.04407	-4.23329	1.23045	NaN	0.978565	0.629815	null	False
GO:0014013	regulation of gliogenesis	3 of 324 genes, 0.9%	48 of 37225 genes, 0.1%	0.00846	PLAG1, SOX10, SOX8	0.257467	5.08228	2.35359	1.70757	NaN	0.58533	0.405283	null	False
GO:0042310	vasoconstriction	3 of 324 genes, 0.9%	48 of 37225 genes, 0.1%	0.00846	HTR1B, SMTNL1, KCNA5	0.128733	null	null	1.41497	NaN	0.72152	0.876526	35296	True
GO:0009952	anterior/posterior pattern specification	5 of 324 genes, 1.5%	144 of 37225 genes, 0.4%	0.00872	FOXC2, GDF11, HOXC11, HOXD13, DMRT2	0.942327	null	null	2.26482	NaN	0.618098	0.878662	3002	True
GO:0055001	muscle cell development	4 of 324 genes, 1.2%	93 of 37225 genes, 0.2%	0.00896	MYPN, WFIKKN2, DNER, MYH6	0.566426	6.39474	3.01234	2.04532	NaN	0.65752	0.255899	null	False
GO:0072273	metanephric nephron morphogenesis	2 of 324 genes, 0.6%	17 of 37225 genes, 0.0%	0.00942	SOX8, GDNF	0.07724	null	null	1.20412	NaN	0.539929	0.821863	72077	True
GO:0051588	regulation of neurotransmitter transport	3 of 324 genes, 0.9%	50 of 37225 genes, 0.1%	0.00946	CNR1, CHRNA5, GDNF	0.319258	-4.04337	2.88667	1.79934	NaN	0.987294	0	null	False
GO:0060415	muscle tissue morphogenesis	3 of 324 genes, 0.9%	51 of 37225 genes, 0.1%	0.00999	FOXC2, MYH6, ANKRD1	0.272915	null	null	1.73239	NaN	0.537717	0.970705	55001	True
GO:0014032	neural crest cell development	3 of 324 genes, 0.9%	51 of 37225 genes, 0.1%	0.00999	FOXC2, SOX8, GDNF	0.360453	5.80701	0.846424	1.85126	NaN	0.571803	0.493408	null	False

## Sheet: GE
List of GO terms over-represented in glandular epithelial cells specific list of transcripts
TermID	Name	Cluster frequency	Genome frequency	Uncorrected	Genes annotated to the term	Frequency	PlotX	PlotY	LogSize	Value	Uniqueness	Dispensability	Representative	Eliminated
GO:0050996	positive regulation of lipid catabolic process	3 of 260 genes, 1.2%	19 of 37225 genes, 0.1%	0.0003	PLIN5, IRS2, ANGPTL3	0.139032	-6.8829	-0.941158	1.44716	NaN	0.695484	0.674491	null	False
GO:0060192	negative regulation of lipase activity	2 of 260 genes, 0.8%	6 of 37225 genes, 0.0%	0.00071	PLIN5, ANGPTL3	0.0566426	4.57118	4.72678	1.07918	NaN	0.963261	0	null	False
GO:0045923	positive regulation of fatty acid metabolic process	3 of 260 genes, 1.2%	27 of 37225 genes, 0.1%	0.00087	PLIN5, IRS2, PRL	0.180227	null	null	1.5563	NaN	0.662961	0.842886	62013	True
GO:0045834	positive regulation of lipid metabolic process	5 of 260 genes, 1.9%	105 of 37225 genes, 0.3%	0.00087	PLIN5, IRS2, DISP3, ANGPTL3, PRL	0.61792	null	null	2.08279	NaN	0.694415	0.766345	50994	True
GO:0032000	positive regulation of fatty acid beta-oxidation	2 of 260 genes, 0.8%	7 of 37225 genes, 0.0%	0.00099	PLIN5, IRS2	0.0360453	null	null	0.90309	NaN	0.677834	0.806557	50996	True
GO:0003341	cilium movement	5 of 260 genes, 1.9%	109 of 37225 genes, 0.3%	0.00103	TTLL6, GAS2L2, CFAP58, CFAP221, ZMYND10	0.653965	1.67261	-0.580325	2.10721	NaN	0.965728	0.688404	null	False
GO:0007215	glutamate receptor signaling pathway	3 of 260 genes, 1.2%	31 of 37225 genes, 0.1%	0.00131	GRM4, GRM3, GRIN2B	0.205973	-0.172734	-6.36356	1.61278	NaN	0.874886	0.189405	null	False
GO:0043950	positive regulation of cAMP-mediated signaling	2 of 260 genes, 0.8%	8 of 37225 genes, 0.0%	0.00132	GPR61, FFAR4	0.046344	-6.13157	3.45076	1	NaN	0.873027	0.353994	null	False
GO:0046321	positive regulation of fatty acid oxidation	2 of 260 genes, 0.8%	8 of 37225 genes, 0.0%	0.00132	PLIN5, IRS2	0.046344	null	null	1	NaN	0.677338	0.868355	50996	True
GO:0051703	biological process involved in intraspecies interaction between organisms	3 of 260 genes, 1.2%	32 of 37225 genes, 0.1%	0.00143	GAD1, NR2E1, BPIFA1	0.15448	-0.839619	1.9606	1.49136	NaN	1	0	null	False
GO:0046879	hormone secretion	6 of 260 genes, 2.3%	179 of 37225 genes, 0.5%	0.00168	IRS2, HNF4A, FFAR4, HTR1A, PRL, STXBP5L	0.314109	null	null	1.79239	NaN	0.71104	0.956954	2790	True
GO:0007196	adenylate cyclase-inhibiting G protein-coupled glutamate receptor signaling pathway	2 of 260 genes, 0.8%	9 of 37225 genes, 0.0%	0.00169	GRM4, GRM3	0.046344	null	null	1	NaN	0.842249	0.835338	7216	True
GO:0048712	negative regulation of astrocyte differentiation	2 of 260 genes, 0.8%	9 of 37225 genes, 0.0%	0.00169	HES5, NR2E1	0.046344	null	null	1	NaN	0.793948	0.934128	48710	True
GO:0019216	regulation of lipid metabolic process	7 of 260 genes, 2.7%	244 of 37225 genes, 0.7%	0.00172	PLIN5, IRS2, THRSP, HNF4A, DISP3, ANGPTL3, PRL	1.41607	-5.05943	-2.31357	2.44091	NaN	0.877182	0.0376047	null	False
GO:0009914	hormone transport	6 of 260 genes, 2.3%	186 of 37225 genes, 0.5%	0.00204	IRS2, HNF4A, FFAR4, HTR1A, PRL, STXBP5L	0.355304	4.6952	-4.6345	1.8451	NaN	0.790249	0.320528	null	False
GO:0062013	positive regulation of small molecule metabolic process	4 of 260 genes, 1.5%	80 of 37225 genes, 0.2%	0.00242	PLIN5, GUCA2A, IRS2, PRL	0.473738	-5.8554	0.325426	1.96848	NaN	0.760465	0.167471	null	False
GO:0007216	G protein-coupled glutamate receptor signaling pathway	2 of 260 genes, 0.8%	11 of 37225 genes, 0.0%	0.00256	GRM4, GRM3	0.0823893	-0.295078	-7.13325	1.23045	NaN	0.852123	0.340337	null	False
GO:0007193	adenylate cyclase-inhibiting G protein-coupled receptor signaling pathway	3 of 260 genes, 1.2%	41 of 37225 genes, 0.1%	0.00295	GRM4, GRM3, OPRL1	0.345005	-1.27817	-7.23887	1.83251	NaN	0.85575	0.198749	null	False
GO:0046883	regulation of hormone secretion	5 of 260 genes, 1.9%	139 of 37225 genes, 0.4%	0.003	IRS2, HNF4A, FFAR4, HTR1A, STXBP5L	0.792997	null	null	2.19033	NaN	0.711513	0.754791	2791	True
GO:0006956	complement activation	3 of 260 genes, 1.2%	42 of 37225 genes, 0.1%	0.00316	C4BPA, C8B, COLEC11	0.319258	-6.16476	2.17688	1.79934	NaN	0.854699	0.508586	null	False
GO:0031998	regulation of fatty acid beta-oxidation	2 of 260 genes, 0.8%	13 of 37225 genes, 0.0%	0.0036	PLIN5, IRS2	0.0720906	null	null	1.17609	NaN	0.673317	0.908719	50996	True
GO:0030072	peptide hormone secretion	5 of 260 genes, 1.9%	147 of 37225 genes, 0.4%	0.00382	IRS2, HNF4A, FFAR4, PRL, STXBP5L	0.252317	null	null	1.69897	NaN	0.678981	0.951183	2790	True
GO:0050994	regulation of lipid catabolic process	3 of 260 genes, 1.2%	45 of 37225 genes, 0.1%	0.00384	PLIN5, IRS2, ANGPTL3	0.283213	-6.92684	-2.13861	1.74819	NaN	0.72449	0.650316	null	False
GO:0002790	peptide secretion	5 of 260 genes, 1.9%	150 of 37225 genes, 0.4%	0.00416	IRS2, HNF4A, FFAR4, PRL, STXBP5L	0.257467	3.62775	-6.19486	1.70757	NaN	0.849785	0	null	False
GO:0019932	second-messenger-mediated signaling	5 of 260 genes, 1.9%	151 of 37225 genes, 0.4%	0.00428	GPR61, FFAR4, GRIN2B, PRL, TRPM8	0.834192	-2.47239	-6.79062	2.21219	NaN	0.876754	0.122339	null	False
GO:0007018	microtubule-based movement	6 of 260 genes, 2.3%	219 of 37225 genes, 0.6%	0.00455	DNAH8, TTLL6, GAS2L2, CFAP58, CFAP221, ZMYND10	1.68383	1.4979	-0.935154	2.51587	NaN	0.965428	0	null	False
GO:0006959	humoral immune response	4 of 260 genes, 1.5%	96 of 37225 genes, 0.3%	0.00467	C4BPA, C8B, BPIFA1, COLEC11	1.02987	-5.69201	-5.48534	2.3032	NaN	0.948883	0	null	False
GO:0043949	regulation of cAMP-mediated signaling	2 of 260 genes, 0.8%	15 of 37225 genes, 0.0%	0.0048	GPR61, FFAR4	0.128733	-5.82798	4.38828	1.41497	NaN	0.900833	0.0224224	null	False
GO:0010827	regulation of glucose transmembrane transport	3 of 260 genes, 1.2%	50 of 37225 genes, 0.1%	0.00518	IRS2, FGF21, FFAR4	0.278064	5.84847	1.7724	1.74036	NaN	0.868989	0.04046	null	False
GO:0023019	signal transduction involved in regulation of gene expression	2 of 260 genes, 0.8%	16 of 37225 genes, 0.0%	0.00546	HNF4A, PRL	0.0875386	-2.72206	-4.79496	1.25527	NaN	0.855276	0.175702	null	False
GO:0045665	negative regulation of neuron differentiation	3 of 260 genes, 1.2%	52 of 37225 genes, 0.1%	0.00578	HES5, DISP3, NR2E1	0.278064	1.36307	5.96144	1.74036	NaN	0.860441	0.04046	null	False
GO:0015833	peptide transport	5 of 260 genes, 1.9%	164 of 37225 genes, 0.4%	0.00604	IRS2, HNF4A, FFAR4, PRL, STXBP5L	0.334706	null	null	1.81954	NaN	0.888661	0.890414	2790	True
GO:0048663	neuron fate commitment	3 of 260 genes, 1.2%	53 of 37225 genes, 0.1%	0.00609	GSX1, FOXN4, MYT1L	0.288363	-1.80382	6.29788	1.75587	NaN	0.924261	0.333181	null	False
GO:0042133	neurotransmitter metabolic process	2 of 260 genes, 0.8%	17 of 37225 genes, 0.0%	0.00616	GAD1, TOMT	0.123584	5.74673	-3.16061	1.39794	NaN	0.898954	0.0237326	null	False
GO:0010866	regulation of triglyceride biosynthetic process	2 of 260 genes, 0.8%	17 of 37225 genes, 0.0%	0.00616	PLIN5, THRSP	0.0875386	-7.29871	-2.0829	1.25527	NaN	0.741583	0.169506	null	False
GO:0045686	negative regulation of glial cell differentiation	2 of 260 genes, 0.8%	18 of 37225 genes, 0.0%	0.0069	HES5, NR2E1	0.0978373	null	null	1.30103	NaN	0.785082	0.873419	48710	True
GO:0048710	regulation of astrocyte differentiation	2 of 260 genes, 0.8%	18 of 37225 genes, 0.0%	0.0069	HES5, NR2E1	0.092688	1.73814	5.67178	1.27875	NaN	0.846414	0.41508	null	False
GO:0045165	cell fate commitment	5 of 260 genes, 1.9%	173 of 37225 genes, 0.5%	0.00753	HES5, GSX1, FOXN4, MYT1L, NR2E1	1.05046	-2.40094	6.25407	2.31175	NaN	0.942435	0.00623268	null	False
GO:0010817	regulation of hormone levels	7 of 260 genes, 2.7%	322 of 37225 genes, 0.9%	0.0078	PRLHR, IRS2, HNF4A, FFAR4, HTR1A, PRL, STXBP5L	1.92585	5.33806	-3.73371	2.57403	NaN	0.875951	0.288732	null	False
GO:0090276	regulation of peptide hormone secretion	4 of 260 genes, 1.5%	112 of 37225 genes, 0.3%	0.00801	IRS2, HNF4A, FFAR4, STXBP5L	0.623069	null	null	2.08636	NaN	0.707076	0.988796	2791	True
GO:0014014	negative regulation of gliogenesis	2 of 260 genes, 0.8%	20 of 37225 genes, 0.1%	0.00849	HES5, NR2E1	0.108136	-0.134519	6.07408	1.34242	NaN	0.808709	0.566966	null	False
GO:0046320	regulation of fatty acid oxidation	2 of 260 genes, 0.8%	20 of 37225 genes, 0.1%	0.00849	PLIN5, IRS2	0.113285	null	null	1.36173	NaN	0.686338	0.7088	62013	True
GO:0002791	regulation of peptide secretion	4 of 260 genes, 1.5%	114 of 37225 genes, 0.3%	0.00852	IRS2, HNF4A, FFAR4, STXBP5L	0.633368	6.11988	1.1571	2.09342	NaN	0.835143	0.470056	null	False
GO:0090087	regulation of peptide transport	4 of 260 genes, 1.5%	116 of 37225 genes, 0.3%	0.00904	IRS2, HNF4A, FFAR4, STXBP5L	0.643666	5.77362	1.34289	2.10037	NaN	0.864999	0.509089	null	False
GO:0023061	signal release	6 of 260 genes, 2.3%	258 of 37225 genes, 0.7%	0.00985	IRS2, HNF4A, FFAR4, HTR1A, PRL, STXBP5L	0.684861	null	null	2.1271	NaN	0.834472	0.703213	2790	True

## Sheet: LE
List of GO terms over-represented in luminal epithelial cells specific list of transcripts
TermID	Name	Cluster frequency	Genome frequency	Uncorrected	Genes annotated to the term	Frequency	PlotX	PlotY	LogSize	Value	Uniqueness	Dispensability	Representative	Eliminated
GO:0099526	presynapse to nucleus signaling pathway	2 of 261 genes, 0.8%	2 of 37225 genes, 0.0%	4.89e-05	BSN, PCLO	0.0102987	3.06392	5.67352	0.477121	NaN	0.953842	0.018796	null	False
GO:0098928	presynaptic signal transduction	2 of 261 genes, 0.8%	2 of 37225 genes, 0.0%	4.89e-05	BSN, PCLO	0.0102987	5.87331	4.53172	0.477121	NaN	0.953842	0.113174	null	False
GO:0032635	interleukin-6 production	6 of 261 genes, 2.3%	101 of 37225 genes, 0.3%	8.14e-05	INAVA, IFNG, NLRP12, IL1RL2, EREG, IL17F	0.0205973	8.01167	0.249252	0.69897	NaN	0.936918	0.269803	null	False
GO:0032675	regulation of interleukin-6 production	6 of 261 genes, 2.3%	101 of 37225 genes, 0.3%	8.14e-05	INAVA, IFNG, NLRP12, IL1RL2, EREG, IL17F	0.556128	-4.26982	-4.93288	2.03743	NaN	0.8512	0.540853	null	False
GO:0032755	positive regulation of interleukin-6 production	5 of 261 genes, 1.9%	69 of 37225 genes, 0.2%	0.00012	INAVA, IFNG, IL1RL2, EREG, IL17F	0.375901	-3.30806	-5.58785	1.86923	NaN	0.821591	0.640629	null	False
GO:0048790	maintenance of presynaptic active zone structure	2 of 261 genes, 0.8%	3 of 37225 genes, 0.0%	0.00014	BSN, PCLO	0.0257467	null	null	0.778151	NaN	0.938068	0.828578	34331	True
GO:0034241	positive regulation of macrophage fusion	2 of 261 genes, 0.8%	4 of 37225 genes, 0.0%	0.00029	OCSTAMP, DCSTAMP	0.0257467	-0.0367104	-7.26476	0.778151	NaN	0.861724	0.374233	null	False
GO:1990709	presynaptic active zone organization	2 of 261 genes, 0.8%	4 of 37225 genes, 0.0%	0.00029	BSN, PCLO	0.030896	-0.345655	-0.724947	0.845098	NaN	0.951025	0.00366374	null	False
GO:0034239	regulation of macrophage fusion	2 of 261 genes, 0.8%	4 of 37225 genes, 0.0%	0.00029	OCSTAMP, DCSTAMP	0.0257467	null	null	0.778151	NaN	0.893846	0.8198	34241	True
GO:0050896	response to stimulus	71 of 261 genes, 27.2%	6919 of 37225 genes, 18.6%	0.00039	SHC3, CELSR3, IL1RL2, SLC5A5, ARTN, CSF2, ABCB11, NTSR2, CARTPT, CA3, SLC52A3, BMP5, LIF, OCSTAMP, WNT7B, SLC26A3, TENM2, PGLYRP4, MYMK, OR5W1, TAS1R3, GPR31, DSB, DCC, IL17REL, OR5L1C, NPB, CD207, ADGRD2, DCSTAMP, FOXA1, INAVA, NLRP12, ONECUT2, SLC30A10, EREG, GLP1R, FGF19, HTR1D, CDHR2, RLBP1, FANCB, IFNG, PMCH, TBR1, SERPINF2, BSN, NODAL, DEFB7, ADGRF1, CSF3, WNT3A, PCLO, APOBEC3Z1, GRIN2A, IL…	39.068	-5.03492	-0.257404	3.88013	NaN	1	0	null	False
GO:0034238	macrophage fusion	2 of 261 genes, 0.8%	5 of 37225 genes, 0.0%	0.00048	OCSTAMP, DCSTAMP	0.00514933	null	null	0.30103	NaN	0.899067	0.801346	768	True
GO:0048513	animal organ development	30 of 261 genes, 11.5%	2266 of 37225 genes, 6.1%	0.00064	ACTA1, ASPRV1, IFNG, CHRND, ALK, PTPRN, IL1RL2, PAPPA2, TBR1, ARTN, CSF2, DCSTAMP, FOXA1, ONECUT2, FOXN1, FOXE1, NODAL, BMP5, PCYT1B, TFAP2A, ZBED2, ADAMTS16, OCSTAMP, WNT7B, SPTA1, TFCP2L1, CTNNA2, IL17F, DCC, EDAR	12.0443	null	null	3.36922	NaN	0.809339	0.729201	48731	True
GO:0072674	multinuclear osteoclast differentiation	2 of 261 genes, 0.8%	6 of 37225 genes, 0.0%	0.00072	OCSTAMP, DCSTAMP	0.0411946	4.78233	-2.36884	0.954243	NaN	0.865246	0.294026	null	False
GO:0007166	cell surface receptor signaling pathway	24 of 261 genes, 9.2%	1669 of 37225 genes, 4.5%	0.00075	CELSR3, IFNG, CHRND, IL1RL2, ITGAD, ADGRD2, CSF2, FOXA1, NLRP12, ONECUT2, NODAL, BMP5, UNC5A, ADGRF1, SLC30A10, WNT3A, EREG, GLP1R, IL17F, GRIN2A, ADGRF4, IL19, DCC, IL17REL	8.91349	4.26268	4.16683	3.23855	NaN	0.915765	0.27375	null	False
GO:0048731	system development	37 of 261 genes, 14.2%	3093 of 37225 genes, 8.3%	0.00099	SHC3, ASPRV1, IFNG, IL1RL2, TBR1, ARTN, CSF2, SERPINF2, FOXN1, FOXE1, NODAL, BMP5, PCYT1B, ADGRF1, ZBED2, OCSTAMP, WNT7B, GRIN2A, DCC, ACTA1, CHRND, PTPRN, ALK, PAPPA2, FOXA1, DCSTAMP, ONECUT2, TFAP2A, ADAMTS16, SPTA1, TFCP2L1, PAK6, RNF165, ROBO3, CTNNA2, IL17F, EDAR	16.4315	6.02398	-3.17899	3.50406	NaN	0.802052	0.632497	null	False
GO:0032747	positive regulation of interleukin-23 production	2 of 261 genes, 0.8%	7 of 37225 genes, 0.0%	0.001	IFNG, CSF2	0.0360453	-3.5849	-5.65503	0.90309	NaN	0.850604	0.445373	null	False
GO:0048732	gland development	8 of 261 genes, 3.1%	290 of 37225 genes, 0.8%	0.00108	WNT7B, FOXA1, TFCP2L1, FOXN1, ONECUT2, FOXE1, NODAL, EDAR	1.50875	6.26084	-2.9708	2.46835	NaN	0.853405	0.310573	null	False
GO:0032502	developmental process	45 of 261 genes, 17.2%	4041 of 37225 genes, 10.9%	0.0012	SHC3, ASPRV1, IFNG, IL1RL2, TBR1, RESP18, ARTN, CSF2, SERPINF2, FOXN1, C15H11orf34, FOXE1, NODAL, BMP5, PCYT1B, ADGRF1, ZBED2, OCSTAMP, WNT7B, SLC26A3, MYMK, CYP24A1, GRIN2A, DCC, ACTA1, CHRND, PTPRN, ALK, PAPPA2, FOXA1, DCSTAMP, ONECUT2, SLC30A10, TFAP2A, ADAMTS16, EREG, SPTA1, RNF165, TFCP2L1, PAK6, CDHR2, ROBO3, CTNNA2, IL17F, EDAR	21.6478	-2.38696	1.78843	3.62377	NaN	1	0	null	False
GO:0048856	anatomical structure development	42 of 261 genes, 16.1%	3700 of 37225 genes, 9.9%	0.00124	SHC3, ASPRV1, IFNG, IL1RL2, TBR1, RESP18, ARTN, CSF2, SERPINF2, FOXN1, FOXE1, NODAL, BMP5, PCYT1B, ADGRF1, ZBED2, OCSTAMP, WNT7B, SLC26A3, MYMK, GRIN2A, DCC, ACTA1, CHRND, PTPRN, ALK, PAPPA2, FOXA1, DCSTAMP, ONECUT2, TFAP2A, ADAMTS16, EREG, SPTA1, RNF165, TFCP2L1, PAK6, CDHR2, ROBO3, CTNNA2, IL17F, EDAR	19.7837	5.71798	-3.903	3.58467	NaN	0.827916	0.699883	null	False
GO:0019218	regulation of steroid metabolic process	4 of 261 genes, 1.5%	67 of 37225 genes, 0.2%	0.00128	IFNG, FGF19, BMP5, ABCB11	0.3862	-5.81492	-3.31689	1.88081	NaN	0.893345	0.0332556	null	False
GO:0038007	netrin-activated signaling pathway	2 of 261 genes, 0.8%	8 of 37225 genes, 0.0%	0.00133	DCC, UNC5A	0.0411946	4.09246	5.55881	0.954243	NaN	0.949082	0.122417	null	False
GO:1900006	positive regulation of dendrite development	2 of 261 genes, 0.8%	8 of 37225 genes, 0.0%	0.00133	ALK, BMP5	0.046344	-0.293305	-7.48744	1	NaN	0.880706	0.292535	null	False
GO:1904251	regulation of bile acid metabolic process	2 of 261 genes, 0.8%	8 of 37225 genes, 0.0%	0.00133	FGF19, ABCB11	0.046344	-6.10578	-3.01441	1	NaN	0.893452	0.634304	null	False
GO:0006820	anion transport	9 of 261 genes, 3.4%	373 of 37225 genes, 1.0%	0.00137	GLTPD2, CLCA1, SLC26A3, CLCA2, ABCB11, SLC16A8, SLC6A12, SLC52A3, SLC26A4	2.36354	-0.42368	5.87883	2.66276	NaN	0.905949	0	null	False
GO:0055085	transmembrane transport	18 of 261 genes, 6.9%	1161 of 37225 genes, 3.1%	0.00152	SV2C, KCNQ3, ABCB11, ABCC8, SLC30A10, SLC26A3, CLCA2, TMEM63C, CACNA2D2, FGF19, SLC16A8, SLC18A1, SLC25A47, PEX5L, SLC26A4, GRIN2A, SLC6A18, CNNM1	6.85376	-0.847918	5.64897	3.1245	NaN	0.929486	0.505038	null	False
GO:0099558	maintenance of synapse structure	2 of 261 genes, 0.8%	9 of 37225 genes, 0.0%	0.0017	BSN, PCLO	0.0566426	null	null	1.07918	NaN	0.935747	0.874676	34331	True
GO:0060081	membrane hyperpolarization	2 of 261 genes, 0.8%	9 of 37225 genes, 0.0%	0.0017	SLC26A3, KCNQ3	0.046344	-6.5433	1.25754	1	NaN	0.971141	0	null	False
GO:0007275	multicellular organism development	38 of 261 genes, 14.6%	3310 of 37225 genes, 8.9%	0.00177	SHC3, ASPRV1, IFNG, IL1RL2, TBR1, RESP18, ARTN, CSF2, SERPINF2, FOXN1, FOXE1, NODAL, BMP5, PCYT1B, ADGRF1, ZBED2, OCSTAMP, WNT7B, GRIN2A, DCC, ACTA1, CHRND, PTPRN, ALK, PAPPA2, FOXA1, DCSTAMP, ONECUT2, TFAP2A, ADAMTS16, SPTA1, TFCP2L1, PAK6, RNF165, ROBO3, CTNNA2, IL17F, EDAR	17.621	null	null	3.53441	NaN	0.805118	0.733899	48731	True
GO:0006821	chloride transport	4 of 261 genes, 1.5%	74 of 37225 genes, 0.2%	0.00184	CLCA1, SLC26A3, CLCA2, SLC26A4	0.550978	null	null	2.03342	NaN	0.888918	0.768935	1902358	True
GO:0009653	anatomical structure morphogenesis	24 of 261 genes, 9.2%	1786 of 37225 genes, 4.8%	0.00186	ACTA1, PAPPA2, TBR1, ARTN, DCSTAMP, FOXA1, SERPINF2, ONECUT2, FOXN1, FOXE1, NODAL, TFAP2A, ADAMTS16, OCSTAMP, MYMK, SPTA1, RNF165, TFCP2L1, PAK6, ROBO3, CTNNA2, IL17F, DCC, EDAR	9.01133	5.80143	-4.14179	3.24329	NaN	0.840238	0.461686	null	False
GO:0006811	ion transport	17 of 261 genes, 6.5%	1096 of 37225 genes, 2.9%	0.00203	KCNQ3, ABCB11, SLC52A3, ABCC8, GLTPD2, SLC30A10, CLCA1, SLC26A3, CLCA2, TMEM63C, CACNA2D2, SLC16A8, SLC18A1, PEX5L, SLC6A12, GRIN2A, SLC26A4	6.1792	-0.922758	5.94035	3.07954	NaN	0.934374	0.422685	null	False
GO:0015711	organic anion transport	7 of 261 genes, 2.7%	251 of 37225 genes, 0.7%	0.00206	GLTPD2, SLC16A8, SLC52A3, SLC26A3, SLC6A12, SLC26A4, ABCB11	1.61689	null	null	2.49831	NaN	0.887041	0.784159	1902358	True
GO:0032627	interleukin-23 production	2 of 261 genes, 0.8%	10 of 37225 genes, 0.0%	0.00212	IFNG, CSF2	0.0205973	null	null	0.69897	NaN	0.936918	0.809547	32635	True
GO:0032667	regulation of interleukin-23 production	2 of 261 genes, 0.8%	10 of 37225 genes, 0.0%	0.00212	IFNG, CSF2	0.0514933	-4.456	-5.19821	1.04139	NaN	0.876197	0.364354	null	False
GO:0018958	phenol-containing compound metabolic process	4 of 261 genes, 1.5%	78 of 37225 genes, 0.2%	0.00224	SLC5A5, GRIN2A, SNCB, FOXE1	0.375901	-4.13489	4.45946	1.86923	NaN	0.945317	0.616454	null	False
GO:0002763	positive regulation of myeloid leukocyte differentiation	3 of 261 genes, 1.1%	38 of 37225 genes, 0.1%	0.00239	OCSTAMP, IFNG, DCSTAMP	0.205973	null	null	1.61278	NaN	0.799718	0.897813	1902107	True
GO:1901615	organic hydroxy compound metabolic process	8 of 261 genes, 3.1%	330 of 37225 genes, 0.9%	0.00243	IFNG, SLC5A5, SNCB, FGF19, ABCB11, GRIN2A, FOXE1, BMP5	1.95675	-4.19512	2.39092	2.58092	NaN	0.983211	0	null	False
GO:0045944	positive regulation of transcription by RNA polymerase II	14 of 261 genes, 5.4%	839 of 37225 genes, 2.3%	0.0026	TFAP2A, IFNG, CSF3, PTPRN, TBR1, RBPJL, FOXA1, TFCP2L1, SERPINF2, ONECUT2, IL17F, FOXN1, NODAL, BMP5	5.40165	-2.80933	-5.53898	3.02119	NaN	0.846907	0.362682	null	False
GO:0002070	epithelial cell maturation	2 of 261 genes, 0.8%	12 of 37225 genes, 0.0%	0.00308	TFCP2L1, FOXA1	0.061792	4.60834	-4.8114	1.11394	NaN	0.888776	0.485525	null	False
GO:0019532	oxalate transport	2 of 261 genes, 0.8%	12 of 37225 genes, 0.0%	0.00308	SLC26A3, SLC26A4	0.061792	0.1116	6.0205	1.11394	NaN	0.910936	0.469178	null	False
GO:0001819	positive regulation of cytokine production	8 of 261 genes, 3.1%	345 of 37225 genes, 0.9%	0.00318	IFNG, IL1RL2, EREG, CSF2, INAVA, SERPINF2, IL17F, NODAL	1.85891	null	null	2.55871	NaN	0.796242	0.752211	32675	True
GO:0140253	cell-cell fusion	3 of 261 genes, 1.1%	43 of 37225 genes, 0.1%	0.00341	OCSTAMP, MYMK, DCSTAMP	0.133883	-0.47041	2.32292	1.43136	NaN	0.996975	0	null	False
GO:0000768	syncytium formation by plasma membrane fusion	3 of 261 genes, 1.1%	43 of 37225 genes, 0.1%	0.00341	OCSTAMP, MYMK, DCSTAMP	0.133883	5.82845	-5.03851	1.43136	NaN	0.873825	0.209711	null	False
GO:0051240	positive regulation of multicellular organismal process	15 of 261 genes, 5.7%	961 of 37225 genes, 2.6%	0.00347	TFAP2A, ZBED2, OCSTAMP, IFNG, IL1RL2, EREG, MYMK, CSF2, DCSTAMP, INAVA, CARTPT, SERPINF2, IL17F, FOXN1, NODAL	5.50978	-2.77902	-6.09129	3.02979	NaN	0.830509	0.628238	null	False
GO:0006949	syncytium formation	3 of 261 genes, 1.1%	44 of 37225 genes, 0.1%	0.00364	OCSTAMP, MYMK, DCSTAMP	0.139032	5.49681	-5.19602	1.44716	NaN	0.882651	0.486017	null	False
GO:0001817	regulation of cytokine production	10 of 261 genes, 3.8%	515 of 37225 genes, 1.4%	0.00368	IL5RA, IFNG, IL1RL2, EREG, CSF2, INAVA, SERPINF2, NLRP12, IL17F, NODAL	2.86303	-4.22756	-4.60385	2.74586	NaN	0.852572	0.176657	null	False
GO:0001816	cytokine production	10 of 261 genes, 3.8%	524 of 37225 genes, 1.4%	0.00415	IL5RA, IFNG, IL1RL2, EREG, CSF2, INAVA, SERPINF2, NLRP12, IL17F, NODAL	0.102987	7.65283	-0.0409519	1.32222	NaN	0.943939	0.10355	null	False
GO:0050810	regulation of steroid biosynthetic process	3 of 261 genes, 1.1%	47 of 37225 genes, 0.1%	0.0044	IFNG, FGF19, BMP5	0.257467	null	null	1.70757	NaN	0.880754	0.855126	1904251	True
GO:0032501	multicellular organismal process	56 of 261 genes, 21.5%	5671 of 37225 genes, 15.2%	0.00447	SHC3, ASPRV1, IFNG, IL1RL2, TBR1, RESP18, ARTN, CSF2, CARTPT, SOAT2, SERPINF2, SLC52A3, FOXN1, FOXE1, NODAL, BMP5, PCYT1B, ADGRF1, ZBED2, OCSTAMP, WNT7B, SLC26A3, MYMK, OR5W1, TAS1R3, CYP24A1, GRIN2A, IL19, DCC, OR5L1C, ACTA1, CHRND, HS3ST5, PTPRN, ALK, PAPPA2, ECEL1, FOXA1, DCSTAMP, INAVA, NLRP12, ONECUT2, TFAP2A, IL5RA, ADAMTS16, EREG, SPTA1, RNF165, TFCP2L1, PAK6, HTR1D, ROBO3, CTNNA2, RLBP1, …	29.6395	3.10558	-8.2953	3.7602	NaN	1	0	null	False
GO:0065008	regulation of biological quality	28 of 261 genes, 10.7%	2357 of 37225 genes, 6.3%	0.00459	IFNG, CHRND, KCNQ3, ALK, PTPRN, SLC5A5, ABCB11, DCSTAMP, FOXA1, NTSR2, CARTPT, SOAT2, SERPINF2, FOXN1, FOXE1, BMP5, CSF3, SLC26A3, PCLO, GLP1R, SPTA1, SLC18A1, HTR1D, CDHR2, CTNNA2, GRIN2A, SLC26A4, CNNM1	16.035	-5.89882	3.16886	3.49346	NaN	0.965517	0.0622872	null	False
GO:0048584	positive regulation of response to stimulus	18 of 261 genes, 6.9%	1295 of 37225 genes, 3.5%	0.00481	IFNG, ALK, ARTN, FOXA1, INAVA, CARTPT, SERPINF2, NLRP12, NODAL, SLC30A10, CSF3, EREG, MYMK, FGF19, C9, IL17F, IL19, EDAR	8.41401	-1.5575	-6.90397	3.21352	NaN	0.88884	0.540469	null	False
GO:0015701	bicarbonate transport	2 of 261 genes, 0.8%	15 of 37225 genes, 0.0%	0.00484	SLC26A3, SLC26A4	0.128733	-0.129178	6.08857	1.41497	NaN	0.906171	0.577881	null	False
GO:0043011	myeloid dendritic cell differentiation	2 of 261 genes, 0.8%	15 of 37225 genes, 0.0%	0.00484	CSF2, DCSTAMP	0.0823893	null	null	1.23045	NaN	0.848388	0.751071	1773	True
GO:0060429	epithelium development	13 of 261 genes, 5.0%	812 of 37225 genes, 2.2%	0.00515	TFAP2A, ZBED2, ADAMTS16, WNT7B, FOXA1, TFCP2L1, CDHR2, ONECUT2, FOXN1, FOXE1, NODAL, BMP5, EDAR	3.98043	5.34049	-4.31057	2.88874	NaN	0.853249	0.350448	null	False
GO:0007156	homophilic cell adhesion via plasma membrane adhesion molecules	4 of 261 genes, 1.5%	99 of 37225 genes, 0.3%	0.00528	CELSR3, CLSTN2, CDHR2, CDH26	0.648816	-6.91928	-0.266253	2.1038	NaN	0.996522	0.00462089	null	False
GO:0002376	immune system process	22 of 261 genes, 8.4%	1734 of 37225 genes, 4.7%	0.00559	BOLA-DYA, IFNG, IL1RL2, CD207, ARTN, CSF2, DCSTAMP, INAVA, FOXN1, FOXE1, IL5RA, OCSTAMP, LIF, CSF3, EREG, PGLYRP4, SPTA1, C9, APOBEC3Z1, DSB, CDH26, IL17F	9.33574	-7.07366	-1.46004	3.25864	NaN	1	0	null	False
GO:0007218	neuropeptide signaling pathway	3 of 261 genes, 1.1%	52 of 37225 genes, 0.1%	0.00584	CARTPT, NPB, ECEL1	0.566426	4.54224	4.74535	2.04532	NaN	0.936737	0.176507	null	False
GO:0048869	cellular developmental process	30 of 261 genes, 11.5%	2650 of 37225 genes, 7.1%	0.00662	ACTA1, IFNG, ALK, IL1RL2, TBR1, ARTN, CSF2, DCSTAMP, FOXA1, SERPINF2, ONECUT2, FOXN1, C15H11orf34, NODAL, BMP5, ADGRF1, ZBED2, SLC30A10, OCSTAMP, SLC26A3, EREG, MYMK, TFCP2L1, PAK6, CYP24A1, CDHR2, CTNNA2, ROBO3, GRIN2A, DCC	13.7333	5.9686	-3.93049	3.42619	NaN	0.835338	0.601173	null	False
GO:0061844	antimicrobial humoral immune response mediated by antimicrobial peptide	2 of 261 genes, 0.8%	18 of 37225 genes, 0.0%	0.00695	IL17F, PGLYRP4	0.262616	3.32258	0.928805	1.716	NaN	0.940612	0.336671	null	False
GO:0010894	negative regulation of steroid biosynthetic process	2 of 261 genes, 0.8%	18 of 37225 genes, 0.0%	0.00695	FGF19, BMP5	0.092688	null	null	1.27875	NaN	0.888519	0.855126	1904251	True
GO:0045939	negative regulation of steroid metabolic process	2 of 261 genes, 0.8%	18 of 37225 genes, 0.0%	0.00695	FGF19, BMP5	0.092688	null	null	1.27875	NaN	0.89023	0.755104	1904251	True
GO:0060143	positive regulation of syncytium formation by plasma membrane fusion	2 of 261 genes, 0.8%	18 of 37225 genes, 0.0%	0.00695	OCSTAMP, DCSTAMP	0.102987	null	null	1.32222	NaN	0.848992	0.89485	34241	True
GO:1902358	sulfate transmembrane transport	2 of 261 genes, 0.8%	18 of 37225 genes, 0.0%	0.00695	SLC26A3, SLC26A4	0.092688	-0.0341989	5.73122	1.27875	NaN	0.895793	0.508806	null	False
GO:0034331	cell junction maintenance	2 of 261 genes, 0.8%	19 of 37225 genes, 0.1%	0.00774	BSN, PCLO	0.123584	-0.0769968	-0.953572	1.39794	NaN	0.93677	0.529699	null	False
GO:0042417	dopamine metabolic process	2 of 261 genes, 0.8%	19 of 37225 genes, 0.1%	0.00774	GRIN2A, SNCB	0.108136	-3.97068	4.72916	1.34242	NaN	0.943356	0.621424	null	False
GO:0045672	positive regulation of osteoclast differentiation	2 of 261 genes, 0.8%	19 of 37225 genes, 0.1%	0.00774	OCSTAMP, IFNG	0.0978373	null	null	1.30103	NaN	0.810345	0.842229	1902107	True
GO:0008272	sulfate transport	2 of 261 genes, 0.8%	19 of 37225 genes, 0.1%	0.00774	SLC26A3, SLC26A4	0.0978373	null	null	1.30103	NaN	0.898082	0.851937	1902358	True
GO:0006590	thyroid hormone generation	2 of 261 genes, 0.8%	19 of 37225 genes, 0.1%	0.00774	SLC5A5, FOXE1	0.0669413	null	null	1.14613	NaN	0.916401	0.786866	42417	True
GO:1904888	cranial skeletal system development	3 of 261 genes, 1.1%	58 of 37225 genes, 0.2%	0.00791	TFAP2A, FOXE1, NODAL	0.30896	4.62476	-4.14565	1.78533	NaN	0.895656	0	null	False
GO:0010817	regulation of hormone levels	7 of 261 genes, 2.7%	322 of 37225 genes, 0.9%	0.00796	IFNG, PTPRN, SLC5A5, FOXE1, PCLO, BMP5, FOXA1	1.92585	-6.29179	1.60704	2.57403	NaN	0.962119	0.264374	null	False
GO:1903708	positive regulation of hemopoiesis	4 of 261 genes, 1.5%	112 of 37225 genes, 0.3%	0.00812	OCSTAMP, IFNG, IL1RL2, DCSTAMP	0.61277	null	null	2.07918	NaN	0.791475	0.825258	1902107	True
GO:1902107	positive regulation of leukocyte differentiation	4 of 261 genes, 1.5%	112 of 37225 genes, 0.3%	0.00812	OCSTAMP, IFNG, IL1RL2, DCSTAMP	0.61277	-2.08204	-6.25813	2.07918	NaN	0.783489	0.522693	null	False
GO:0007613	memory	3 of 261 genes, 1.1%	59 of 37225 genes, 0.2%	0.00829	ADGRF1, PAK6, GRIN2A	0.339856	7.05797	1.25817	1.82607	NaN	0.941776	0.659222	null	False
GO:0007610	behavior	8 of 261 genes, 3.1%	407 of 37225 genes, 1.1%	0.00839	ADGRF1, ALK, PMCH, TBR1, PAK6, CARTPT, HTR1D, GRIN2A	2.09578	-3.19719	-0.19349	2.61066	NaN	1	0	null	False
GO:0071345	cellular response to cytokine stimulus	9 of 261 genes, 3.4%	493 of 37225 genes, 1.3%	0.00844	OCSTAMP, IFNG, CSF3, IL1RL2, EREG, CSF2, DCSTAMP, IL17F, IL17REL	3.15139	4.67163	3.20013	2.78746	NaN	0.94425	0.135391	null	False
GO:0030154	cell differentiation	29 of 261 genes, 11.1%	2585 of 37225 genes, 6.9%	0.00851	ACTA1, IFNG, ALK, IL1RL2, TBR1, ARTN, CSF2, DCSTAMP, FOXA1, SERPINF2, ONECUT2, FOXN1, C15H11orf34, NODAL, BMP5, ADGRF1, ZBED2, OCSTAMP, SLC26A3, EREG, MYMK, TFCP2L1, PAK6, CYP24A1, CDHR2, CTNNA2, ROBO3, GRIN2A, DCC	13.4861	5.45548	-3.79168	3.4183	NaN	0.822009	0.543739	null	False
GO:0051094	positive regulation of developmental process	13 of 261 genes, 5.0%	865 of 37225 genes, 2.3%	0.00853	TFAP2A, ZBED2, OCSTAMP, IFNG, ALK, IL1RL2, CSF2, DCSTAMP, FOXA1, SERPINF2, FOXN1, NODAL, BMP5	4.9897	-0.815906	-7.00675	2.98677	NaN	0.846105	0.432481	null	False
GO:0060142	regulation of syncytium formation by plasma membrane fusion	2 of 261 genes, 0.8%	20 of 37225 genes, 0.1%	0.00856	OCSTAMP, DCSTAMP	0.113285	1.00279	-7.90857	1.36173	NaN	0.911996	0.0298208	null	False
GO:0007631	feeding behavior	3 of 261 genes, 1.1%	60 of 37225 genes, 0.2%	0.00868	CARTPT, PMCH, TBR1	0.303811	7.33114	2.40247	1.77815	NaN	0.984366	0	null	False
GO:0007411	axon guidance	4 of 261 genes, 1.5%	115 of 37225 genes, 0.3%	0.00889	ROBO3, TBR1, DCC, ARTN	0.99897	5.17423	-1.92196	2.29003	NaN	0.782053	0.410243	null	False
GO:0071310	cellular response to organic substance	19 of 261 genes, 7.3%	1488 of 37225 genes, 4.0%	0.00914	IFNG, ALK, PTPRN, IL1RL2, SLC5A5, CSF2, DCSTAMP, FOXA1, ONECUT2, NODAL, SLC30A10, OCSTAMP, CSF3, WNT7B, EREG, SLC26A3, GLP1R, IL17F, IL17REL	8.21318	4.41803	3.3492	3.20303	NaN	0.939161	0.680087	null	False
GO:0097485	neuron projection guidance	4 of 261 genes, 1.5%	116 of 37225 genes, 0.3%	0.00916	ROBO3, TBR1, DCC, ARTN	1.00412	null	null	2.29226	NaN	0.781942	0.847042	7411	True
GO:0008206	bile acid metabolic process	2 of 261 genes, 0.8%	21 of 37225 genes, 0.1%	0.00941	FGF19, ABCB11	0.0978373	-4.19319	4.7078	1.30103	NaN	0.949228	0.103061	null	False
GO:0001773	myeloid dendritic cell activation	2 of 261 genes, 0.8%	21 of 37225 genes, 0.1%	0.00941	CSF2, DCSTAMP	0.108136	2.14441	0.900999	1.34242	NaN	0.964624	0.0040051	null	False
GO:1902533	positive regulation of intracellular signal transduction	10 of 261 genes, 3.8%	593 of 37225 genes, 1.6%	0.00956	SLC30A10, CSF3, ALK, FGF19, INAVA, CARTPT, NLRP12, IL19, NODAL, EDAR	3.8517	-1.65686	-7.22102	2.87448	NaN	0.893573	0.0474176	null	False
