# Supplementary material for: Progesterone differentially affects the transcriptomic profiles of cow endometrial cell types
Source: BMC Genomics. 2022 Jan 27;23:82. doi: 10.1186/s12864-022-08323-z (PMC8793221; doi:10.1186/s12864-022-08323-z)
Supplement: Supplementary file 4 — Additional file 4: Supplementary File 4. Lists of DEGs. Description: Lists of genes differently expressed in LE, GE and ST cells from high and low progesterone cows. [file 12864_2022_8323_MOESM4_ESM.xlsx]

## Sheet: Title
			Name: Supplementary File 4
			Description: Lists of genes differently expressed in LE, GE and ST cells from high and low progesterone cows
			Sheet 2 "ST": Lists of genes differently expressed in stroma cells from high and low progesterone cows
			Sheet 3 "GE": Lists of genes differently expressed in glandular epithelial cells from high and low progesterone cows
			Sheet 4 "LE": Lists of genes differently expressed in luminal epithelial cells from high and low progesterone cows
			Sheet 5 "interactionST_GEpval0.05": Lists of genes with a significant interaction between stroma and glandular epithelial cells from high and low progesterone cows
			Sheet 6 "interactionST_LEpval0.05": Lists of genes with a significant interaction between stroma and luminal epithelial cells from high and low progesterone cows
			Sheet 7 "interactionGE_LEpval0.05": Lists of genes with a significant interaction between glandular and luminal epithelial cells from high and low progesterone cows

## Sheet: ST
Lists of genes differently expressed in stroma cells from high and low progesterone cows
Gene stable ID	baseMean	log2FoldChange	lfcSE	stat	pvalue	padj	Gene name	Gene description
ENSBTAG00000040367	268.324	-31.809	4.04885	7.85632	3.95573e-15	2.18554e-11	ENSBTAG00000040367
ENSBTAG00000052405	131.042	-30.0384	5.07246	5.92185	3.1834e-09	6.5956e-06	ENSBTAG00000052405
ENSBTAG00000037768	2683.99	-27.1735	2.69575	10.0802	6.76226e-24	1.12084e-19	MMP3	matrix metallopeptidase 3 [Source:NCBI gene (formerly Entrezgene);Acc:281309]
ENSBTAG00000050197	207.91	-21.1013	2.57448	8.19633	2.47841e-16	2.05398e-12	C10orf99	chromosome 28 C10orf99 homolog [Source:NCBI gene (formerly Entrezgene);Acc:100336125]
ENSBTAG00000054947	128.675	-9.01041	2.1405	4.20948	2.55961e-05	0.00652702	ENSBTAG00000054947
ENSBTAG00000003132	42.0845	-8.62703	2.01953	4.27179	1.93906e-05	0.00510157	CHRNB4	cholinergic receptor nicotinic beta 4 subunit [Source:VGNC Symbol;Acc:VGNC:27333]
ENSBTAG00000033278	71.9169	-8.55115	1.77576	4.81547	1.4685e-06	0.000839325	F2RL3	F2R like thrombin or trypsin receptor 3 [Source:VGNC Symbol;Acc:VGNC:28686]
ENSBTAG00000007821	107.4	-8.3524	2.38506	3.50197	0.000461827	0.0411548	NPHS1	NPHS1 adhesion molecule, nephrin [Source:VGNC Symbol;Acc:VGNC:50232]
ENSBTAG00000003408	1219.63	-7.27744	1.46104	4.981	6.32569e-07	0.000499278	ENSBTAG00000003408
ENSBTAG00000015690	17.3501	-7.06652	2.01746	3.50268	0.000460599	0.0411548	PLIN4	perilipin 4 [Source:VGNC Symbol;Acc:VGNC:55299]
ENSBTAG00000016398	56.7799	-7.00679	1.60643	4.36171	1.29052e-05	0.0037527	DNAJC22	DnaJ heat shock protein family (Hsp40) member C22 [Source:NCBI gene (formerly Entrezgene);Acc:515215]
ENSBTAG00000010517	101.053	-6.7695	1.69575	3.99204	6.55082e-05	0.0120644	EVPL	envoplakin [Source:VGNC Symbol;Acc:VGNC:55823]
ENSBTAG00000018703	143.669	-6.40657	1.61337	3.97092	7.15954e-05	0.0124753	OSTN	osteocrin [Source:VGNC Symbol;Acc:VGNC:32481]
ENSBTAG00000034140	103.662	-6.27361	1.76808	3.54825	0.000387795	0.0387211	MEGF11	multiple EGF like domains 11 [Source:VGNC Symbol;Acc:VGNC:55123]
ENSBTAG00000048048	1429.98	-6.25916	1.51344	4.13572	3.53851e-05	0.00803435	ENSBTAG00000048048
ENSBTAG00000037559	279.701	-6.22936	1.56961	3.96873	7.22554e-05	0.0124753	CYP2C18	cytochrome P450, family 2, subfamily C, polypeptide 18 [Source:NCBI gene (formerly Entrezgene);Acc:535243]
ENSBTAG00000005377	231.459	-6.16447	1.10593	5.57403	2.48919e-08	4.12584e-05	SOSTDC1	sclerostin domain containing 1 [Source:VGNC Symbol;Acc:VGNC:35136]
ENSBTAG00000047520	4.83699	-5.92443	1.46953	4.03152	5.54181e-05	0.0112019	MPV17L	MPV17 mitochondrial inner membrane protein like [Source:NCBI gene (formerly Entrezgene);Acc:617491]
ENSBTAG00000008026	331.064	-5.88207	1.45678	4.03773	5.39705e-05	0.011044	OXT	oxytocin/neurophysin I prepropeptide [Source:VGNC Symbol;Acc:VGNC:32515]
ENSBTAG00000046320	52.3354	-5.66342	1.25605	4.50891	6.51607e-06	0.00245463	CXCR5	C-X-C motif chemokine receptor 5 [Source:VGNC Symbol;Acc:VGNC:27857]
ENSBTAG00000053557	94.7527	-5.45225	1.21878	4.47352	7.6942e-06	0.00271343	DEFB4A	defensin, beta 4A [Source:NCBI gene (formerly Entrezgene);Acc:286836]
ENSBTAG00000007306	9.13435	-5.40748	1.57543	3.43238	0.000598303	0.0486904	RAB3C	RAB3C, member RAS oncogene family [Source:VGNC Symbol;Acc:VGNC:33651]
ENSBTAG00000048049	240.559	-4.85178	1.154	4.20432	2.61867e-05	0.00653944	ENSBTAG00000048049
ENSBTAG00000043953	35.0075	-4.65305	1.17035	3.97579	7.01446e-05	0.0124753	SPIB	Spi-B transcription factor [Source:NCBI gene (formerly Entrezgene);Acc:784460]
ENSBTAG00000054058	89.4653	-4.41707	1.00444	4.39757	1.09471e-05	0.00324014	RNF182	ring finger protein 182 [Source:NCBI gene (formerly Entrezgene);Acc:518996]
ENSBTAG00000001010	146.863	-4.33308	1.1075	3.9125	9.1345e-05	0.0145581	ADAMTS18	ADAM metallopeptidase with thrombospondin type 1 motif 18 [Source:VGNC Symbol;Acc:VGNC:25622]
ENSBTAG00000052511	10.7631	-4.18841	1.1824	3.54229	0.000396664	0.0391352	ENSBTAG00000052511	WC1 isolate CH120 [Source:NCBI gene (formerly Entrezgene);Acc:751810]
ENSBTAG00000012909	995.313	-4.15048	0.938515	4.42239	9.76136e-06	0.00311143	CRABP1	cellular retinoic acid binding protein 1 [Source:VGNC Symbol;Acc:VGNC:27685]
ENSBTAG00000000575	14326	-4.13942	0.985061	4.20219	2.64339e-05	0.00653944	TNC	tenascin C [Source:VGNC Symbol;Acc:VGNC:36152]
ENSBTAG00000034159	33.387	-4.09005	1.02577	3.98731	6.68272e-05	0.0121152	FCRLA	Fc receptor like A [Source:VGNC Symbol;Acc:VGNC:28939]
ENSBTAG00000052465	362.628	-4.02627	1.12614	3.5753	0.000349827	0.0366986	ENSBTAG00000052465	CD24 molecule [Source:NCBI gene (formerly Entrezgene);Acc:767920]
ENSBTAG00000000310	6990.82	-3.89503	0.815424	4.77669	1.78201e-06	0.000923026	MFAP5	microfibril associated protein 5 [Source:VGNC Symbol;Acc:VGNC:31425]
ENSBTAG00000004580	109.48	-3.88581	1.11851	3.47408	0.000512606	0.0444606	MS4A1	membrane spanning 4-domains A1 [Source:VGNC Symbol;Acc:VGNC:31681]
ENSBTAG00000015298	82.9628	-3.51954	0.946561	3.71824	0.000200617	0.0250017	TNFRSF13B	TNF receptor superfamily member 13B [Source:VGNC Symbol;Acc:VGNC:57152]
ENSBTAG00000013085	11.098	-3.47456	1.00806	3.44678	0.000567314	0.0472524	CELA3B	chymotrypsin-like elastase family, member 3B [Source:NCBI gene (formerly Entrezgene);Acc:281752]
ENSBTAG00000020159	62.1103	-3.454	0.873696	3.95332	7.70737e-05	0.0131701	NKAIN1	sodium/potassium transporting ATPase interacting 1 [Source:VGNC Symbol;Acc:VGNC:32091]
ENSBTAG00000003313	63.5035	-3.36021	0.890664	3.7727	0.000161488	0.0214133	TNFRSF9	TNF receptor superfamily member 9 [Source:VGNC Symbol;Acc:VGNC:36171]
ENSBTAG00000000042	921.156	-3.20867	0.869704	3.68938	0.0002248	0.0267069	PYCR1	pyrroline-5-carboxylate reductase 1 [Source:VGNC Symbol;Acc:VGNC:33586]
ENSBTAG00000001829	585.624	-2.96575	0.760468	3.8999	9.6231e-05	0.014876	SLC17A9	solute carrier family 17 member 9 [Source:VGNC Symbol;Acc:VGNC:34704]
ENSBTAG00000002786	509.598	-2.96364	0.845469	3.50532	0.00045606	0.0411548	ENSBTAG00000002786	uncharacterized LOC781494 [Source:NCBI gene (formerly Entrezgene);Acc:781494]
ENSBTAG00000009418	15.759	-2.91376	0.829046	3.51459	0.000440431	0.0411548	FAM131B	family with sequence similarity 131 member B [Source:VGNC Symbol;Acc:VGNC:28728]
ENSBTAG00000019772	4538.88	-2.76285	0.713984	3.86962	0.000109006	0.0157396	OXTR	oxytocin receptor [Source:VGNC Symbol;Acc:VGNC:32516]
ENSBTAG00000030775	29.9087	-2.52599	0.730666	3.45711	0.000545999	0.0457067	PCBP3	poly(rC) binding protein 3 [Source:VGNC Symbol;Acc:VGNC:53597]
ENSBTAG00000007388	83.9045	-2.3838	0.600114	3.97224	7.12e-05	0.0124753	ZC3H12D	zinc finger CCCH-type containing 12D [Source:VGNC Symbol;Acc:VGNC:37100]
ENSBTAG00000009230	311.567	-2.38057	0.614244	3.87561	0.00010636	0.0157396	FBLN7	fibulin 7 [Source:VGNC Symbol;Acc:VGNC:28884]
ENSBTAG00000017741	312.505	-2.36486	0.576984	4.09866	4.15545e-05	0.00906271	HACD4	3-hydroxyacyl-CoA dehydratase 4 [Source:VGNC Symbol;Acc:VGNC:58600]
ENSBTAG00000035844	60.8874	-2.25507	0.642852	3.50792	0.000451633	0.0411548	PLAAT1	phospholipase A and acyltransferase 1 [Source:VGNC Symbol;Acc:VGNC:53580]
ENSBTAG00000034360	318.641	-2.23441	0.636546	3.51022	0.000447744	0.0411548	SERF1A	small EDRK-rich factor 1A (telomeric) [Source:NCBI gene (formerly Entrezgene);Acc:526395]
ENSBTAG00000026836	1026.99	-2.08172	0.575008	3.62032	0.000294235	0.0325129	ENSBTAG00000026836
ENSBTAG00000008097	4862.38	-2.01548	0.570185	3.53478	0.000408116	0.0397913	WNT2	Wnt family member 2 [Source:VGNC Symbol;Acc:VGNC:36957]
ENSBTAG00000024539	777.638	-1.92584	0.560621	3.4352	0.000592125	0.0485865	SPSB1	splA/ryanodine receptor domain and SOCS box containing 1 [Source:NCBI gene (formerly Entrezgene);Acc:504407]
ENSBTAG00000020481	160.811	-1.85327	0.540216	3.43062	0.000602204	0.0486904	GXYLT2	glucoside xylosyltransferase 2 [Source:VGNC Symbol;Acc:VGNC:29727]
ENSBTAG00000021204	9292.37	-1.85192	0.41257	4.48874	7.16459e-06	0.00263896	TES	testin LIM domain protein [Source:VGNC Symbol;Acc:VGNC:35752]
ENSBTAG00000025782	124.516	-1.82851	0.446874	4.09178	4.28074e-05	0.00921471	TNFSF8	TNF superfamily member 8 [Source:VGNC Symbol;Acc:VGNC:36177]
ENSBTAG00000006969	21053.5	-1.73262	0.447648	3.8705	0.000108615	0.0157396	TUBB	tubulin beta class I [Source:NCBI gene (formerly Entrezgene);Acc:615087]
ENSBTAG00000017790	1157.62	-1.64822	0.473702	3.47945	0.000502444	0.044298	B9D1	B9 domain containing 1 [Source:VGNC Symbol;Acc:VGNC:26396]
ENSBTAG00000044195	61.7505	-1.6353	0.446524	3.66229	0.000249974	0.0289743	SDK2	sidekick cell adhesion molecule 2 [Source:VGNC Symbol;Acc:VGNC:34394]
ENSBTAG00000006466	803.452	-1.54858	0.425519	3.63928	0.000273404	0.0306194	CD53	CD53 molecule [Source:VGNC Symbol;Acc:VGNC:27039]
ENSBTAG00000002827	1659.92	-1.54033	0.395145	3.89815	9.69294e-05	0.014876	ACAT2	acetyl-CoA acetyltransferase 2 [Source:VGNC Symbol;Acc:VGNC:25530]
ENSBTAG00000050840	313.882	-1.51938	0.427821	3.55143	0.000383145	0.0387211	ENSBTAG00000050840
ENSBTAG00000009615	82222.1	-1.45819	0.357948	4.07375	4.62614e-05	0.00983055	ANXA2	annexin A2 [Source:NCBI gene (formerly Entrezgene);Acc:282689]
ENSBTAG00000012030	1495.18	-1.43953	0.359116	4.00854	6.10955e-05	0.0115075	TTLL1	tubulin tyrosine ligase like 1 [Source:VGNC Symbol;Acc:VGNC:36489]
ENSBTAG00000012596	192.763	-1.4328	0.403299	3.5527	0.000381292	0.0387211	POP1	POP1 homolog, ribonuclease P/MRP subunit [Source:VGNC Symbol;Acc:VGNC:33163]
ENSBTAG00000001116	4569.76	-1.40392	0.400642	3.50418	0.000458018	0.0411548	P4HA2	prolyl 4-hydroxylase subunit alpha 2 [Source:VGNC Symbol;Acc:VGNC:32536]
ENSBTAG00000013099	885.357	-1.39063	0.404739	3.43587	0.000590647	0.0485865	ALDOC	aldolase, fructose-bisphosphate C [Source:VGNC Symbol;Acc:VGNC:25823]
ENSBTAG00000009907	626.708	-1.38424	0.33365	4.14879	3.34243e-05	0.00780293	MAPK4	mitogen-activated protein kinase 4 [Source:VGNC Symbol;Acc:VGNC:31220]
ENSBTAG00000009019	264.77	-1.37898	0.36276	3.80135	0.000143909	0.0199288	SH3PXD2B	SH3 and PX domains 2B [Source:VGNC Symbol;Acc:VGNC:34578]
ENSBTAG00000002745	9041.62	-1.26636	0.334916	3.78113	0.000156116	0.0210376	APEX1	apurinic/apyrimidinic endodeoxyribonuclease 1 [Source:VGNC Symbol;Acc:VGNC:26011]
ENSBTAG00000010718	728.851	-1.26369	0.330763	3.82053	0.000133164	0.0187051	RALGPS2	Ral GEF with PH domain and SH3 binding motif 2 [Source:VGNC Symbol;Acc:VGNC:33705]
ENSBTAG00000013721	664.427	-1.21522	0.33853	3.58968	0.000331079	0.0361029	PSMD10	proteasome 26S subunit, non-ATPase 10 [Source:NCBI gene (formerly Entrezgene);Acc:535414]
ENSBTAG00000053105	773.751	-1.21273	0.327214	3.70623	0.000210365	0.0256382	TMEM263	transmembrane protein 263 [Source:NCBI gene (formerly Entrezgene);Acc:539347]
ENSBTAG00000017081	174.605	-1.20076	0.316727	3.79115	0.000149948	0.0203721	MIEF2	mitochondrial elongation factor 2 [Source:VGNC Symbol;Acc:VGNC:55849]
ENSBTAG00000006941	756.189	-1.1572	0.317108	3.64924	0.000263022	0.0298602	ATAT1	alpha tubulin acetyltransferase 1 [Source:VGNC Symbol;Acc:VGNC:26236]
ENSBTAG00000008913	4379.62	-1.12554	0.299969	3.75219	0.000175295	0.0226993	TMEM98	transmembrane protein 98 [Source:VGNC Symbol;Acc:VGNC:36130]
ENSBTAG00000000274	892.265	-1.09937	0.297652	3.69347	0.000221214	0.0265698	YKT6	YKT6 v-SNARE homolog [Source:VGNC Symbol;Acc:VGNC:37030]
ENSBTAG00000019909	140.187	-1.07972	0.286927	3.76304	0.000167859	0.0220815	SIRT6	sirtuin 6 [Source:VGNC Symbol;Acc:VGNC:34635]
ENSBTAG00000019648	19994.5	-1.07165	0.305208	3.51123	0.000446036	0.0411548	RACK1	receptor for activated C kinase 1 [Source:VGNC Symbol;Acc:VGNC:33676]
ENSBTAG00000011843	20997.2	-1.0558	0.216913	4.8674	1.13074e-06	0.000694151	EEF1G	eukaryotic translation elongation factor 1 gamma [Source:VGNC Symbol;Acc:VGNC:28334]
ENSBTAG00000014643	6614.81	-1.05211	0.29563	3.55886	0.000372466	0.0383455	EEF1D	eukaryotic translation elongation factor 1 delta [Source:VGNC Symbol;Acc:VGNC:53861]
ENSBTAG00000011931	47535.7	-0.989699	0.284771	3.47543	0.000510045	0.0444606	CD63	CD63 molecule [Source:NCBI gene (formerly Entrezgene);Acc:404156]
ENSBTAG00000008985	5887.11	-0.948451	0.227071	4.17689	2.95521e-05	0.00709894	PCBP1	poly(rC) binding protein 1 [Source:HGNC Symbol;Acc:HGNC:8647]
ENSBTAG00000026327	29797.2	-0.93446	0.264034	3.53916	0.000401399	0.039368	RPL8	ribosomal protein L8 [Source:NCBI gene (formerly Entrezgene);Acc:535056]
ENSBTAG00000021944	6053.28	-0.929387	0.23275	3.99306	6.52247e-05	0.0120644	RTRAF	RNA transcription, translation and transport factor [Source:VGNC Symbol;Acc:VGNC:49536]
ENSBTAG00000027446	5729.1	-0.894429	0.238711	3.74692	0.000179022	0.0230022	RSU1	Ras suppressor protein 1 [Source:VGNC Symbol;Acc:VGNC:57022]
ENSBTAG00000011879	1094.66	-0.803241	0.228615	3.51351	0.000442236	0.0411548	B4GALT2	beta-1,4-galactosyltransferase 2 [Source:VGNC Symbol;Acc:VGNC:26389]
ENSBTAG00000020106	12739.1	-0.726298	0.199891	3.63347	0.00027964	0.0311076	AP2M1	adaptor related protein complex 2 subunit mu 1 [Source:VGNC Symbol;Acc:VGNC:25985]
ENSBTAG00000014068	7009.77	-0.56373	0.148322	3.80071	0.000144281	0.0199288	VDAC3	voltage dependent anion channel 3 [Source:NCBI gene (formerly Entrezgene);Acc:282716]
ENSBTAG00000017919	1182.59	0.651715	0.18579	-3.5078	0.000451831	0.0411548	CNOT4	CCR4-NOT transcription complex subunit 4 [Source:VGNC Symbol;Acc:VGNC:27519]
ENSBTAG00000021540	2195.24	0.696129	0.178175	-3.907	9.34497e-05	0.0147517	WDR11	WD repeat domain 11 [Source:VGNC Symbol;Acc:VGNC:36881]
ENSBTAG00000017711	305.462	0.849766	0.21817	-3.89497	9.82129e-05	0.0149347	WHAMM	WASP homolog associated with actin, golgi membranes and microtubules [Source:VGNC Symbol;Acc:VGNC:53957]
ENSBTAG00000022777	1564.58	0.86598	0.217265	-3.98583	6.72457e-05	0.0121152	CDC42BPA	CDC42 binding protein kinase alpha [Source:VGNC Symbol;Acc:VGNC:27069]
ENSBTAG00000024909	38225	1.03813	0.258229	-4.0202	5.81496e-05	0.0113316	H3-3B	H3.3 histone B [Source:VGNC Symbol;Acc:VGNC:83606]
ENSBTAG00000019280	184.38	1.10841	0.298549	-3.71265	0.0002051	0.0253697	CRYBB1	crystallin beta B1 [Source:VGNC Symbol;Acc:VGNC:27736]
ENSBTAG00000005144	665.014	1.23594	0.300608	-4.11146	3.93172e-05	0.00868909	PNPLA2	patatin like phospholipase domain containing 2 [Source:VGNC Symbol;Acc:VGNC:33091]
ENSBTAG00000032436	88653.2	1.34169	0.341929	-3.92387	8.71366e-05	0.0142129	UBC	ubiquitin C [Source:NCBI gene (formerly Entrezgene);Acc:444874]
ENSBTAG00000006821	1689.03	1.41081	0.382488	-3.6885	0.000225579	0.0267069	PECR	peroxisomal trans-2-enoyl-CoA reductase [Source:VGNC Symbol;Acc:VGNC:32738]
ENSBTAG00000013175	1129.61	1.41816	0.257965	-5.49748	3.85252e-08	4.67313e-05	GARRE1	granule associated Rac and RHOG effector 1 [Source:VGNC Symbol;Acc:VGNC:30550]
ENSBTAG00000015154	12428.8	1.42093	0.41004	-3.46535	0.000529542	0.0450111	MCL1	MCL1 apoptosis regulator, BCL2 family member [Source:NCBI gene (formerly Entrezgene);Acc:788087]
ENSBTAG00000011463	815.612	1.42641	0.304889	-4.67847	2.89028e-06	0.00133073	MID1IP1	MID1 interacting protein 1 [Source:VGNC Symbol;Acc:VGNC:31465]
ENSBTAG00000001774	600.266	1.50318	0.406817	-3.69499	0.000219898	0.0265698	SPRY2	sprouty RTK signaling antagonist 2 [Source:VGNC Symbol;Acc:VGNC:35242]
ENSBTAG00000054952	1626.09	1.51277	0.436193	-3.46811	0.000524124	0.0450111	ENSBTAG00000054952
ENSBTAG00000001282	2548.72	1.51474	0.277077	-5.46683	4.58156e-08	5.06263e-05	RALGAPA1	Ral GTPase activating protein catalytic subunit alpha 1 [Source:VGNC Symbol;Acc:VGNC:33701]
ENSBTAG00000003510	560.7	1.55231	0.422461	-3.67443	0.00023838	0.0278249	MMRN2	multimerin 2 [Source:VGNC Symbol;Acc:VGNC:31533]
ENSBTAG00000055158	2187.12	1.55939	0.448997	-3.47304	0.000514591	0.0444606	TP53INP1	tumor protein p53 inducible nuclear protein 1 [Source:NCBI gene (formerly Entrezgene);Acc:782667]
ENSBTAG00000021393	1425.18	1.62015	0.451832	-3.58573	0.000336131	0.0361778	FLRT2	fibronectin leucine rich transmembrane protein 2 [Source:VGNC Symbol;Acc:VGNC:29039]
ENSBTAG00000009979	1118.52	1.62322	0.352224	-4.60848	4.05624e-06	0.0017239	HOXB2	homeobox B2 [Source:VGNC Symbol;Acc:VGNC:29918]
ENSBTAG00000010487	1370.82	1.63151	0.443589	-3.67798	0.000235092	0.0276359	SMIM3	small integral membrane protein 3 [Source:VGNC Symbol;Acc:VGNC:35021]
ENSBTAG00000014246	391.418	1.64032	0.462255	-3.54851	0.000387424	0.0387211	CENPH	centromere protein H [Source:VGNC Symbol;Acc:VGNC:27177]
ENSBTAG00000004710	780.818	1.68027	0.387858	-4.33218	1.47643e-05	0.00407864	HNF1B	HNF1 homeobox B [Source:VGNC Symbol;Acc:VGNC:29890]
ENSBTAG00000020041	1085.48	1.71828	0.435604	-3.9446	7.99328e-05	0.0133827	FAM13B	family with sequence similarity 13 member B [Source:VGNC Symbol;Acc:VGNC:55222]
ENSBTAG00000005748	5243.4	1.72655	0.412969	-4.18081	2.90469e-05	0.00708019	SOX17	SRY-box transcription factor 17 [Source:VGNC Symbol;Acc:VGNC:35144]
ENSBTAG00000001060	2691.95	1.77863	0.477746	-3.72296	0.000196902	0.0248773	CXCR4	C-X-C motif chemokine receptor 4 [Source:VGNC Symbol;Acc:VGNC:27856]
ENSBTAG00000010229	1137.73	1.79058	0.431963	-4.14521	3.39497e-05	0.00781551	LAMA2	laminin subunit alpha 2 [Source:VGNC Symbol;Acc:VGNC:57353]
ENSBTAG00000050006	750.59	1.79738	0.507362	-3.54259	0.000396216	0.0391352	HOXB6	homeobox B6 [Source:NCBI gene (formerly Entrezgene);Acc:112442654]
ENSBTAG00000000706	12677.2	1.82904	0.52889	-3.45826	0.00054367	0.0457067	ADAMTS1	ADAM metallopeptidase with thrombospondin type 1 motif 1 [Source:VGNC Symbol;Acc:VGNC:25614]
ENSBTAG00000010875	11870.9	1.92001	0.55177	-3.47973	0.000501913	0.044298	MSX1	msh homeobox 1 [Source:VGNC Symbol;Acc:VGNC:31711]
ENSBTAG00000006039	13059.4	1.97152	0.419691	-4.69756	2.63292e-06	0.00124688	ARHGDIB	Rho GDP dissociation inhibitor beta [Source:VGNC Symbol;Acc:VGNC:26102]
ENSBTAG00000054162	127.933	1.98982	0.545904	-3.645	0.00026739	0.0301496	HOXB8	homeobox B8 [Source:NCBI gene (formerly Entrezgene);Acc:785855]
ENSBTAG00000000804	1000.1	1.99946	0.363989	-5.4932	3.94714e-08	4.67313e-05	MOB3B	MOB kinase activator 3B [Source:VGNC Symbol;Acc:VGNC:31545]
ENSBTAG00000048204	88.0413	2.05154	0.532775	-3.85068	0.000117791	0.0168309	SPACA6	sperm acrosome associated 6 [Source:HGNC Symbol;Acc:HGNC:27113]
ENSBTAG00000037735	295.145	2.17069	0.527873	-4.11214	3.92006e-05	0.00868909	C5AR2	complement component 5a receptor 2 [Source:VGNC Symbol;Acc:VGNC:26642]
ENSBTAG00000018645	3002.17	2.18914	0.624067	-3.50785	0.000451741	0.0411548	DLX5	distal-less homeobox 5 [Source:VGNC Symbol;Acc:VGNC:28101]
ENSBTAG00000016354	10492.4	2.27902	0.567645	-4.01487	5.94781e-05	0.0113316	IER2	immediate early response 2 [Source:VGNC Symbol;Acc:VGNC:30038]
ENSBTAG00000001294	3675.66	2.35467	0.658572	-3.57542	0.000349672	0.0366986	PPP1R15A	protein phosphatase 1 regulatory subunit 15A [Source:VGNC Symbol;Acc:VGNC:33228]
ENSBTAG00000017564	1283.64	2.35543	0.600602	-3.92178	8.78965e-05	0.0142129	CGN	cingulin [Source:VGNC Symbol;Acc:VGNC:27258]
ENSBTAG00000031532	545.583	2.37144	0.664435	-3.56911	0.000358201	0.0373408	DACT2	dishevelled binding antagonist of beta catenin 2 [Source:VGNC Symbol;Acc:VGNC:27868]
ENSBTAG00000019146	25.2871	2.42278	0.676091	-3.58351	0.000339014	0.0362526	OSBP2	oxysterol binding protein 2 [Source:VGNC Symbol;Acc:VGNC:32457]
ENSBTAG00000006675	1573.76	2.5181	0.487845	-5.16169	2.44734e-07	0.000213498	PCSK6	proprotein convertase subtilisin/kexin type 6 [Source:VGNC Symbol;Acc:VGNC:57161]
ENSBTAG00000005162	727.251	2.52017	0.674048	-3.73886	0.000184855	0.023569	STX19	syntaxin 19 [Source:VGNC Symbol;Acc:VGNC:35435]
ENSBTAG00000007544	382.781	2.54894	0.711781	-3.58107	0.000342192	0.0363579	MARVELD3	MARVEL domain containing 3 [Source:VGNC Symbol;Acc:VGNC:52204]
ENSBTAG00000025263	152.996	2.56723	0.568517	-4.51566	6.31191e-06	0.00245463	FAM160A1	family with sequence similarity 160 member A1 [Source:VGNC Symbol;Acc:VGNC:28739]
ENSBTAG00000017366	992.095	2.60103	0.748968	-3.47282	0.000515019	0.0444606	GRB7	growth factor receptor bound protein 7 [Source:VGNC Symbol;Acc:VGNC:29632]
ENSBTAG00000002849	3659.27	2.60242	0.693387	-3.7532	0.000174593	0.0226993	IRF6	interferon regulatory factor 6 [Source:VGNC Symbol;Acc:VGNC:30277]
ENSBTAG00000015241	5687.79	2.63615	0.749007	-3.51953	0.000432318	0.0411548	EPHX2	epoxide hydrolase 2 [Source:VGNC Symbol;Acc:VGNC:28542]
ENSBTAG00000020087	33.3716	2.66333	0.768348	-3.46631	0.000527645	0.0450111	CAMK2A	calcium/calmodulin dependent protein kinase II alpha [Source:VGNC Symbol;Acc:VGNC:26721]
ENSBTAG00000006561	2113.91	2.66601	0.59762	-4.46104	8.15629e-06	0.00280257	RASGEF1B	RasGEF domain family member 1B [Source:VGNC Symbol;Acc:VGNC:33744]
ENSBTAG00000019679	534.617	2.69695	0.696815	-3.8704	0.000108658	0.0157396	SYNE4	spectrin repeat containing nuclear envelope family member 4 [Source:VGNC Symbol;Acc:VGNC:52255]
ENSBTAG00000008573	14870.6	2.7148	0.743922	-3.6493	0.000262953	0.0298602	ZFP36	ZFP36 ring finger protein [Source:VGNC Symbol;Acc:VGNC:37162]
ENSBTAG00000003894	393.949	2.73322	0.673444	-4.05857	4.9374e-05	0.0103592	NDRG4	NDRG family member 4 [Source:VGNC Symbol;Acc:VGNC:31941]
ENSBTAG00000021594	569.876	2.7444	0.677308	-4.05192	5.07998e-05	0.0105251	TDRKH	tudor and KH domain containing [Source:VGNC Symbol;Acc:VGNC:55688]
ENSBTAG00000006726	24.0422	2.85258	0.610495	-4.67256	2.97465e-06	0.00133256	CCDC102B	coiled-coil domain containing 102B [Source:VGNC Symbol;Acc:VGNC:56364]
ENSBTAG00000002266	2137.06	2.92191	0.851547	-3.43129	0.000600716	0.0486904	NPL	N-acetylneuraminate pyruvate lyase [Source:VGNC Symbol;Acc:VGNC:32205]
ENSBTAG00000019229	888.064	2.92895	0.800453	-3.65911	0.000253089	0.0291316	TMEM144	transmembrane protein 144 [Source:VGNC Symbol;Acc:VGNC:35976]
ENSBTAG00000046957	66.7799	3.03495	0.624914	-4.85659	1.19424e-06	0.000706948	DOK6	docking protein 6 [Source:VGNC Symbol;Acc:VGNC:28169]
ENSBTAG00000010007	666.914	3.04597	0.857927	-3.55039	0.000384667	0.0387211	MAPK13	mitogen-activated protein kinase 13 [Source:VGNC Symbol;Acc:VGNC:50213]
ENSBTAG00000022886	322.631	3.05938	0.623579	-4.90616	9.28751e-07	0.000615762	RYR2	ryanodine receptor 2 [Source:VGNC Symbol;Acc:VGNC:34234]
ENSBTAG00000003329	2845.42	3.15464	0.879321	-3.58759	0.000333751	0.0361564	FST	follistatin [Source:VGNC Symbol;Acc:VGNC:29134]
ENSBTAG00000020817	18.5072	3.2331	0.933418	-3.46372	0.000532763	0.0450538	B3GAT2	beta-1,3-glucuronyltransferase 2 [Source:VGNC Symbol;Acc:VGNC:26377]
ENSBTAG00000031679	729.572	3.27807	0.685171	-4.78431	1.71572e-06	0.000923026	HSD17B13	hydroxysteroid 17-beta dehydrogenase 13 [Source:VGNC Symbol;Acc:VGNC:29971]
ENSBTAG00000051600	75.5297	3.2938	0.67256	-4.8974	9.71126e-07	0.000619093	ENSBTAG00000051600	A-kinase anchoring protein 7 [Source:NCBI gene (formerly Entrezgene);Acc:613606]
ENSBTAG00000019252	535.703	3.29719	0.852168	-3.86918	0.000109204	0.0157396	KDF1	keratinocyte differentiation factor 1 [Source:VGNC Symbol;Acc:VGNC:30521]
ENSBTAG00000005337	201.335	3.29816	0.819302	-4.02557	5.68381e-05	0.0113316	RAB3B	RAB3B, member RAS oncogene family [Source:VGNC Symbol;Acc:VGNC:33650]
ENSBTAG00000032902	59256.3	3.3217	0.866281	-3.83443	0.000125855	0.0178294	ENSBTAG00000032902	solute carrier family 11 (proton-coupled divalent metal ion transporters), member 2-like [Source:NCBI gene (formerly Entrezgene);Acc:512464]
ENSBTAG00000008410	327.443	3.33133	0.897862	-3.71029	0.000207022	0.0254177	OVOL2	ovo like zinc finger 2 [Source:VGNC Symbol;Acc:VGNC:32506]
ENSBTAG00000002029	1396	3.34229	0.860121	-3.88584	0.000101975	0.0153658	IGSF5	immunoglobulin superfamily member 5 [Source:VGNC Symbol;Acc:VGNC:50201]
ENSBTAG00000026748	73.1998	3.38929	0.893861	-3.79174	0.000149595	0.0203721	GULO	L-gulono-gamma-lactone oxidase [Source:NCBI gene (formerly Entrezgene);Acc:286812]
ENSBTAG00000010029	918.493	3.39426	0.534647	-6.34861	2.17275e-10	5.14477e-07	ERC2	ELKS/RAB6-interacting/CAST family member 2 [Source:VGNC Symbol;Acc:VGNC:28567]
ENSBTAG00000045567	501.132	3.4029	0.615792	-5.52605	3.27522e-08	4.59047e-05	PRR15	proline rich 15 [Source:VGNC Symbol;Acc:VGNC:33393]
ENSBTAG00000045704	79.9355	3.469	0.803275	-4.31857	1.57044e-05	0.00426721	IGSF11	immunoglobulin superfamily member 11 [Source:VGNC Symbol;Acc:VGNC:53583]
ENSBTAG00000046220	587.642	3.58132	0.947971	-3.77788	0.000158168	0.0211422	ENSBTAG00000046320	hypoxanthine-guanine phosphoribosyltransferase [Source:NCBI gene (formerly Entrezgene);Acc:510369]
ENSBTAG00000006447	877.376	3.60275	0.785989	-4.58372	4.56774e-06	0.00189276	ACSM3	acyl-CoA synthetase medium chain family member 3 [Source:VGNC Symbol;Acc:VGNC:49960]
ENSBTAG00000031265	401.401	3.73005	1.06055	-3.51708	0.000436318	0.0411548	SVOPL	SVOP like [Source:VGNC Symbol;Acc:VGNC:35499]
ENSBTAG00000013825	5030.93	3.73329	0.843375	-4.42661	9.57239e-06	0.00311103	BCAT1	branched chain amino acid transaminase 1 [Source:VGNC Symbol;Acc:VGNC:26439]
ENSBTAG00000013635	15.1541	3.77376	0.966917	-3.90288	9.50563e-05	0.0148638	PDE6H	phosphodiesterase 6H [Source:VGNC Symbol;Acc:VGNC:32684]
ENSBTAG00000021795	26.7147	3.79924	1.05151	-3.61313	0.000302525	0.0332077	HNF1A	HNF1 homeobox A [Source:VGNC Symbol;Acc:VGNC:29889]
ENSBTAG00000049582	8.92548	3.81465	1.08855	-3.50434	0.000457736	0.0411548	ENSBTAG00000049582
ENSBTAG00000046773	2937.92	3.85228	0.860333	-4.47766	7.54656e-06	0.00271343	MCOLN2	mucolipin TRP cation channel 2 [Source:VGNC Symbol;Acc:VGNC:31319]
ENSBTAG00000018280	866.004	3.88859	1.10595	-3.51605	0.000438025	0.0411548	SLC28A3	solute carrier family 28 member 3 [Source:VGNC Symbol;Acc:VGNC:34793]
ENSBTAG00000000936	673.003	3.96945	1.12484	-3.52892	0.000417266	0.0404455	SLC39A2	solute carrier family 39 member 2 [Source:VGNC Symbol;Acc:VGNC:34863]
ENSBTAG00000016982	1665.5	3.98604	0.782908	-5.09132	3.55571e-07	0.000294679	MCOLN3	mucolipin TRP cation channel 3 [Source:VGNC Symbol;Acc:VGNC:31320]
ENSBTAG00000016793	124.891	4.01217	0.889376	-4.51122	6.44551e-06	0.00245463	SLC35D3	solute carrier family 35 member D3 [Source:VGNC Symbol;Acc:VGNC:34829]
ENSBTAG00000021844	183.622	4.08516	0.921373	-4.43378	9.25955e-06	0.00306954	COCH	cochlin [Source:VGNC Symbol;Acc:VGNC:27545]
ENSBTAG00000012407	347.453	4.33357	1.04152	-4.1608	3.17132e-05	0.00750924	FOXA2	forkhead box A2 [Source:VGNC Symbol;Acc:VGNC:29078]
ENSBTAG00000038148	119.864	4.40555	0.988305	-4.45768	8.28513e-06	0.00280257	SOWAHB	sosondowah ankyrin repeat domain family member B [Source:VGNC Symbol;Acc:VGNC:35138]
ENSBTAG00000018657	1663.71	4.42114	1.00433	-4.40208	1.07219e-05	0.00323118	ATP13A5	ATPase 13A5 [Source:VGNC Symbol;Acc:VGNC:26281]
ENSBTAG00000004498	333.168	4.52056	0.990196	-4.56532	4.98736e-06	0.00201623	ESR2	estrogen receptor 2 [Source:VGNC Symbol;Acc:VGNC:28605]
ENSBTAG00000005772	79.682	4.65059	1.10087	-4.22446	2.39511e-05	0.00620296	SPDYC	speedy/RINGO cell cycle regulator family member C [Source:VGNC Symbol;Acc:VGNC:35199]
ENSBTAG00000020361	517.519	4.79697	1.01154	-4.74225	2.11354e-06	0.00106157	SLC35F3	solute carrier family 35 member F3 [Source:VGNC Symbol;Acc:VGNC:34833]
ENSBTAG00000011377	153.197	4.83712	1.20326	-4.02001	5.81955e-05	0.0113316	KCNMB2	potassium calcium-activated channel subfamily M regulatory beta subunit 2 [Source:NCBI gene (formerly Entrezgene);Acc:534568]
ENSBTAG00000019125	11312.8	4.89397	0.930474	-5.25965	1.44327e-07	0.000140719	SLC1A1	solute carrier family 1 member 1 [Source:VGNC Symbol;Acc:VGNC:34711]
ENSBTAG00000004197	33.2991	4.91401	1.24678	-3.94135	8.10255e-05	0.01343	B3GNT4	UDP-GlcNAc:betaGal beta-1,3-N-acetylglucosaminyltransferase 4 [Source:VGNC Symbol;Acc:VGNC:26380]
ENSBTAG00000004303	190.906	5.07249	1.16537	-4.35267	1.34487e-05	0.00384331	SLC27A2	solute carrier family 27 member 2 [Source:VGNC Symbol;Acc:VGNC:34786]
ENSBTAG00000016305	5270.09	5.0879	1.02701	-4.9541	7.26667e-07	0.000547477	ATP13A4	ATPase 13A4 [Source:VGNC Symbol;Acc:VGNC:26280]
ENSBTAG00000018543	173.69	5.12214	1.43648	-3.56576	0.000362798	0.0375836	VIL1	villin 1 [Source:VGNC Symbol;Acc:VGNC:36794]
ENSBTAG00000021522	8875.62	5.14371	0.964819	-5.33127	9.75269e-08	0.000101032	PLA2G10	group 10 secretory phospholipase A2 [Source:NCBI gene (formerly Entrezgene);Acc:613966]
ENSBTAG00000030367	151.767	5.16185	1.1704	-4.41033	1.03212e-05	0.00321169	RNF186	ring finger protein 186 [Source:VGNC Symbol;Acc:VGNC:34043]
ENSBTAG00000046058	37.0802	5.20775	1.3994	-3.7214	0.000198118	0.0248773	RNASE11	ribonuclease A family member 11 (inactive) [Source:NCBI gene (formerly Entrezgene);Acc:783426]
ENSBTAG00000033291	613.162	5.41791	1.03834	-5.21787	1.80988e-07	0.00016666	SPAG6	sperm associated antigen 6 [Source:VGNC Symbol;Acc:VGNC:35167]
ENSBTAG00000002070	24.7039	5.55956	1.16331	-4.77909	1.76089e-06	0.000923026	KLC3	kinesin light chain 3 [Source:VGNC Symbol;Acc:VGNC:30624]
ENSBTAG00000018570	1556.22	5.56201	1.12582	-4.94041	7.79579e-07	0.000561805	SDR16C5	short chain dehydrogenase/reductase family 16C member 5 [Source:VGNC Symbol;Acc:VGNC:34395]
ENSBTAG00000021216	3194.12	5.57945	0.97128	-5.74443	9.22328e-09	1.69862e-05	HECW1	HECT, C2 and WW domain containing E3 ubiquitin protein ligase 1 [Source:VGNC Symbol;Acc:VGNC:55052]
ENSBTAG00000006655	2118.78	5.6243	1.19072	-4.72345	2.31877e-06	0.0011304	PIP	prolactin induced protein [Source:NCBI gene (formerly Entrezgene);Acc:613853]
ENSBTAG00000004555	3088.78	5.63687	1.29651	-4.34774	1.37548e-05	0.00386416	LRP2	LDL receptor related protein 2 [Source:VGNC Symbol;Acc:VGNC:30990]
ENSBTAG00000008039	241.829	5.8265	1.69363	-3.44025	0.000581179	0.0481652	ACMSD	aminocarboxymuconate semialdehyde decarboxylase [Source:VGNC Symbol;Acc:VGNC:25544]
ENSBTAG00000002023	121.45	6.19953	1.25828	-4.92698	8.35104e-07	0.000576744	NOS1	nitric oxide synthase 1 [Source:VGNC Symbol;Acc:VGNC:32172]
ENSBTAG00000015493	860.513	6.25657	0.939005	-6.66298	2.68326e-11	9.19522e-08	ENSBTAG00000015493
ENSBTAG00000039820	1743.98	6.36591	1.38104	-4.60949	4.03653e-06	0.0017239	CLDN8	claudin 8 [Source:VGNC Symbol;Acc:VGNC:27419]
ENSBTAG00000020809	344.121	6.47482	1.61238	-4.01569	5.92718e-05	0.0113316	SLC36A2	solute carrier family 36 member 2 [Source:VGNC Symbol;Acc:VGNC:34839]
ENSBTAG00000015724	1617.06	6.62865	1.67978	-3.94614	7.94221e-05	0.0133827	BPIFB1	BPI fold containing family B member 1 [Source:VGNC Symbol;Acc:VGNC:26545]
ENSBTAG00000034077	35.1511	6.73955	1.01223	-6.6581	2.77382e-11	9.19522e-08	ASIP	agouti signaling protein [Source:VGNC Symbol;Acc:VGNC:26214]
ENSBTAG00000004754	17.1297	6.80897	1.73671	-3.92062	8.83216e-05	0.0142129	DSCAM	DS cell adhesion molecule [Source:VGNC Symbol;Acc:VGNC:28215]
ENSBTAG00000003006	264.991	6.94227	1.61979	-4.28592	1.81987e-05	0.00486523	ENSBTAG00000003006
ENSBTAG00000004924	52905.2	8.43433	1.527	-5.52348	3.32342e-08	4.59047e-05	PENK	proenkephalin [Source:VGNC Symbol;Acc:VGNC:32746]
ENSBTAG00000020391	2729.63	9.05355	1.41052	-6.41859	1.37545e-10	3.79969e-07	MEP1B	meprin A subunit beta [Source:VGNC Symbol;Acc:VGNC:31389]
ENSBTAG00000044009	11.9291	16.4438	3.73098	-4.40737	1.04634e-05	0.00321169	PPP1R1C	protein phosphatase 1 regulatory inhibitor subunit 1C [Source:VGNC Symbol;Acc:VGNC:33235]

## Sheet: GE
Lists of genes differently expressed in glandular epithelial cells from high and low progesterone cows
Gene stable ID	baseMean	log2FoldChange	lfcSE	stat	pvalue	padj	Gene name	Gene description
ENSBTAG00000052405	131.042	-22.5862	5.23418	4.31513	1.59508e-05	0.00401122	ENSBTAG00000052405
ENSBTAG00000040367	268.324	-22.5233	4.17895	5.38971	7.05702e-08	9.5211e-05	ENSBTAG00000040367
ENSBTAG00000047986	46.5531	-20.1514	2.63557	7.64591	2.07469e-14	3.35892e-10	ENSBTAG00000047986
ENSBTAG00000054120	23.036	-17.81	3.47719	5.12194	3.02404e-07	0.000222542	HPSE2	heparanase 2 (inactive) [Source:HGNC Symbol;Acc:HGNC:18374]
ENSBTAG00000020676	29.4414	-17.6822	3.09054	5.72138	1.05663e-08	2.16039e-05	MMP9	matrix metallopeptidase 9 [Source:VGNC Symbol;Acc:VGNC:31531]
ENSBTAG00000013090	10.2244	-17.4672	3.91926	4.45675	8.32119e-06	0.00244946	NODAL	nodal growth differentiation factor [Source:VGNC Symbol;Acc:VGNC:32152]
ENSBTAG00000050951	23.8422	-17.0596	3.30674	5.15904	2.48216e-07	0.000211507	ENSBTAG00000050951
ENSBTAG00000015059	66.3347	-16.4168	3.08381	5.32356	1.01754e-07	0.000117671	MMP13	matrix metallopeptidase 13 [Source:VGNC Symbol;Acc:VGNC:31518]
ENSBTAG00000026812	360.438	-12.0499	2.14135	5.62723	1.83124e-08	2.96478e-05	AOX2	aldehyde oxidase 2 [Source:NCBI gene (formerly Entrezgene);Acc:531699]
ENSBTAG00000021959	70.8894	-10.4755	1.8274	5.73243	9.90046e-09	2.16039e-05	CDC20B	cell division cycle 20B [Source:VGNC Symbol;Acc:VGNC:27061]
ENSBTAG00000031160	70.4564	-9.16598	2.78171	3.29509	0.000983895	0.0454933	ENSBTAG00000031160
ENSBTAG00000007302	249.899	-8.94678	2.5362	3.52764	0.000419286	0.0268483	SLC2A5	solute carrier family 2 (facilitated glucose/fructose transporter), member 5 [Source:NCBI gene (formerly Entrezgene);Acc:282868]
ENSBTAG00000011759	143.564	-7.13188	1.35484	5.26399	1.4096e-07	0.000138367	C1QL1	complement C1q like 1 [Source:VGNC Symbol;Acc:VGNC:26620]
ENSBTAG00000021807	304.533	-7.10249	1.4877	4.77414	1.80473e-06	0.00078969	TAC3	tachykinin precursor 3 [Source:VGNC Symbol;Acc:VGNC:35556]
ENSBTAG00000004503	2355.31	-7.08732	2.07369	3.41773	0.000631456	0.0351554	NPY	neuropeptide Y [Source:VGNC Symbol;Acc:VGNC:32222]
ENSBTAG00000046076	378.569	-7.03167	1.93137	3.64077	0.000271827	0.0211581	ENSBTAG00000046076
ENSBTAG00000008088	18.955	-6.94169	1.7705	3.92075	8.82753e-05	0.0110279	KIF18B	kinesin family member 18B [Source:VGNC Symbol;Acc:VGNC:30588]
ENSBTAG00000053635	1047.58	-6.87791	1.69535	4.05692	4.97231e-05	0.00762259	ENSBTAG00000053635	immunoglobulin heavy variable 4-59 [Source:NCBI gene (formerly Entrezgene);Acc:104968484]
ENSBTAG00000003163	21.3077	-6.72625	1.7237	3.90221	9.53188e-05	0.0112643	RBBP8NL	RBBP8 N-terminal like [Source:VGNC Symbol;Acc:VGNC:33774]
ENSBTAG00000047990	161.788	-6.61104	1.71956	3.84462	0.000120738	0.0130824	ENSBTAG00000047990	major allergen Equ c 1-like [Source:NCBI gene (formerly Entrezgene);Acc:783399]
ENSBTAG00000039504	54.1439	-6.60608	1.55489	4.24858	2.15127e-05	0.00460569	WFDC18	extracellular proteinase inhibitor [Source:NCBI gene (formerly Entrezgene);Acc:100336022]
ENSBTAG00000022514	38.1562	-6.52709	1.79959	3.62699	0.00028674	0.0221063	CD5L	CD5 molecule like [Source:VGNC Symbol;Acc:VGNC:54903]
ENSBTAG00000007638	9.0022	-6.51172	1.86001	3.50091	0.000463678	0.0285538	PIF1	PIF1 5'-to-3' DNA helicase [Source:VGNC Symbol;Acc:VGNC:32866]
ENSBTAG00000049190	6.63199	-6.32525	1.75471	3.60473	0.000312475	0.0227928	ENSBTAG00000049190
ENSBTAG00000047700	33631	-6.28703	1.64963	3.81118	0.000138306	0.0143537	ENSBTAG00000047700
ENSBTAG00000052689	931.115	-6.24619	1.72974	3.61105	0.000304961	0.0226483	ENSBTAG00000052689
ENSBTAG00000019076	30.8785	-6.21119	1.49971	4.14161	3.44883e-05	0.00617832	PAK6	p21 (RAC1) activated kinase 6 [Source:NCBI gene (formerly Entrezgene);Acc:539224]
ENSBTAG00000018214	357.877	-5.99194	1.14527	5.23189	1.67789e-07	0.000150917	SHISA2	shisa family member 2 [Source:VGNC Symbol;Acc:VGNC:34598]
ENSBTAG00000012290	66.8117	-5.97975	1.7657	3.38662	0.000707596	0.0366027	SCNN1B	sodium channel epithelial 1 subunit beta [Source:VGNC Symbol;Acc:VGNC:34356]
ENSBTAG00000050373	281.103	-5.94902	1.69344	3.51299	0.000443098	0.0276649	ENSBTAG00000050373
ENSBTAG00000000575	14326	-5.94901	1.02519	5.80285	6.51982e-09	2.11112e-05	TNC	tenascin C [Source:VGNC Symbol;Acc:VGNC:36152]
ENSBTAG00000010119	350.603	-5.92237	1.20359	4.92058	8.62903e-07	0.000481738	ALDH1A2	aldehyde dehydrogenase 1 family member A2 [Source:VGNC Symbol;Acc:VGNC:25809]
ENSBTAG00000015204	347.622	-5.889	1.39023	4.23599	2.27544e-05	0.00463039	SMPX	small muscle protein X-linked [Source:VGNC Symbol;Acc:VGNC:50572]
ENSBTAG00000047594	93.2535	-5.83985	1.4391	4.05799	4.94971e-05	0.00762259	CCNO	cyclin O [Source:VGNC Symbol;Acc:VGNC:26977]
ENSBTAG00000045757	46.0683	-5.79766	1.51062	3.83793	0.000124076	0.0132157	TNNC1	troponin C1, slow skeletal and cardiac type [Source:VGNC Symbol;Acc:VGNC:36189]
ENSBTAG00000050586	209.657	-5.78501	1.75509	3.29613	0.000980274	0.0454933	ENSBTAG00000050586
ENSBTAG00000008332	34.7801	-5.4813	1.66575	3.29059	0.000999757	0.0457234	ENPEP	glutamyl aminopeptidase [Source:VGNC Symbol;Acc:VGNC:28503]
ENSBTAG00000047996	62.9316	-5.38414	1.5641	3.44233	0.000576723	0.0335483	IFITM10	interferon induced transmembrane protein 10 [Source:VGNC Symbol;Acc:VGNC:30052]
ENSBTAG00000001010	146.863	-5.21905	1.12792	4.62714	3.70757e-06	0.00139594	ADAMTS18	ADAM metallopeptidase with thrombospondin type 1 motif 18 [Source:VGNC Symbol;Acc:VGNC:25622]
ENSBTAG00000040028	103.119	-5.10106	1.02601	4.97177	6.63452e-07	0.000413126	ENSBTAG00000040028
ENSBTAG00000004588	42.7865	-5.05175	1.47818	3.41755	0.000631885	0.0351554	KCNN4	potassium calcium-activated channel subfamily N member 4 [Source:VGNC Symbol;Acc:VGNC:30486]
ENSBTAG00000015298	82.9628	-5.04664	0.959723	5.25843	1.4529e-07	0.000138367	TNFRSF13B	TNF receptor superfamily member 13B [Source:VGNC Symbol;Acc:VGNC:57152]
ENSBTAG00000002981	173.99	-5.02269	1.29306	3.88433	0.000102611	0.0116173	PIMREG	PICALM interacting mitotic regulator [Source:VGNC Symbol;Acc:VGNC:32902]
ENSBTAG00000019158	24.2095	-4.93134	1.21703	4.05196	5.07908e-05	0.00768507	MEX3A	mex-3 RNA binding family member A [Source:VGNC Symbol;Acc:VGNC:31419]
ENSBTAG00000000828	974.96	-4.89285	1.36152	3.59367	0.00032605	0.0232544	CAPN6	calpain 6 [Source:VGNC Symbol;Acc:VGNC:26749]
ENSBTAG00000011873	435.737	-4.88804	0.73634	6.63829	3.17342e-11	1.71259e-07	KCNE3	potassium voltage-gated channel subfamily E regulatory subunit 3 [Source:VGNC Symbol;Acc:VGNC:30438]
ENSBTAG00000019460	244.625	-4.82363	1.19198	4.04674	5.19353e-05	0.00770564	MOXD1	monooxygenase DBH like 1 [Source:VGNC Symbol;Acc:VGNC:31568]
ENSBTAG00000001206	95.465	-4.81052	1.02465	4.69481	2.66849e-06	0.00110777	LCN15	lipocalin-15 [Source:NCBI gene (formerly Entrezgene);Acc:504893]
ENSBTAG00000053558	38.1154	-4.78612	1.15587	4.1407	3.46245e-05	0.00617832	NOTUM	notum, palmitoleoyl-protein carboxylesterase [Source:NCBI gene (formerly Entrezgene);Acc:525682]
ENSBTAG00000013100	291.812	-4.7737	1.21886	3.91653	8.9831e-05	0.0110279	SPAG5	sperm associated antigen 5 [Source:VGNC Symbol;Acc:VGNC:55873]
ENSBTAG00000021673	180.661	-4.75387	1.18315	4.01799	5.86974e-05	0.00833606	NDC80	NDC80 kinetochore complex component [Source:VGNC Symbol;Acc:VGNC:31931]
ENSBTAG00000017466	11.4287	-4.74102	1.44479	3.28146	0.00103271	0.0462685	HCN4	hyperpolarization activated cyclic nucleotide gated potassium channel 4 [Source:VGNC Symbol;Acc:VGNC:29779]
ENSBTAG00000020524	3100.5	-4.70611	1.39591	3.37136	0.000747984	0.038444	UPK3BL1	uroplakin 3B-like [Source:NCBI gene (formerly Entrezgene);Acc:617471]
ENSBTAG00000055118	71.9936	-4.69311	1.42842	3.28553	0.0010179	0.0460328	VPREB1	pre-B lymphocyte 1 [Source:NCBI gene (formerly Entrezgene);Acc:407114]
ENSBTAG00000018481	120.678	-4.67246	1.16288	4.01801	5.86927e-05	0.00833606	ENSBTAG00000018481	major allergen Equ c 1 [Source:NCBI gene (formerly Entrezgene);Acc:513329]
ENSBTAG00000014046	135.055	-4.66688	1.05775	4.41207	1.02386e-05	0.00290812	BPI	bactericidal permeability increasing protein [Source:VGNC Symbol;Acc:VGNC:97246]
ENSBTAG00000005377	231.459	-4.6375	1.12152	4.13504	3.549e-05	0.00617832	SOSTDC1	sclerostin domain containing 1 [Source:VGNC Symbol;Acc:VGNC:35136]
ENSBTAG00000009217	141.457	-4.57605	1.08605	4.21348	2.51464e-05	0.00490506	WNT10A	Wnt family member 10A [Source:VGNC Symbol;Acc:VGNC:36954]
ENSBTAG00000009819	531.617	-4.57017	0.919197	4.97192	6.62927e-07	0.000413126	CDC20	cell division cycle 20 [Source:VGNC Symbol;Acc:VGNC:27060]
ENSBTAG00000002444	597.28	-4.56621	1.16553	3.91772	8.93889e-05	0.0110279	MKI67	marker of proliferation Ki-67 [Source:VGNC Symbol;Acc:VGNC:55960]
ENSBTAG00000007492	88.5457	-4.55641	1.15788	3.93513	8.31508e-05	0.0107441	ADAMTSL2	ADAMTS like 2 [Source:VGNC Symbol;Acc:VGNC:25631]
ENSBTAG00000014326	172.644	-4.55636	1.14654	3.97402	7.0669e-05	0.00961454	CDCA8	cell division cycle associated 8 [Source:VGNC Symbol;Acc:VGNC:27088]
ENSBTAG00000007665	1064.57	-4.55272	1.257	3.62188	0.000292466	0.0221263	NPR3	natriuretic peptide receptor 3 [Source:NCBI gene (formerly Entrezgene);Acc:281358]
ENSBTAG00000000703	112.556	-4.54045	1.11345	4.07783	4.54587e-05	0.00728689	ST6GAL2	ST6 beta-galactoside alpha-2,6-sialyltransferase 2 [Source:VGNC Symbol;Acc:VGNC:35338]
ENSBTAG00000005104	236.096	-4.52526	0.966848	4.68043	2.86278e-06	0.00113694	MGAT5B	alpha-1,6-mannosylglycoprotein 6-beta-N-acetylglucosaminyltransferase B [Source:VGNC Symbol;Acc:VGNC:55847]
ENSBTAG00000003253	1927.73	-4.51094	1.15424	3.90816	9.30024e-05	0.0111725	NPPC	natriuretic peptide C [Source:VGNC Symbol;Acc:VGNC:32212]
ENSBTAG00000050066	49.3384	-4.42138	1.27427	3.46974	0.000520955	0.0313541	C15H11orf87	chromosome 15 C11orf87 homolog [Source:VGNC Symbol;Acc:VGNC:52634]
ENSBTAG00000007860	247.115	-4.41043	1.10293	3.99884	6.36534e-05	0.00896129	ASPM	assembly factor for spindle microtubules [Source:NCBI gene (formerly Entrezgene);Acc:534849]
ENSBTAG00000019262	1160.58	-4.40612	1.04898	4.20039	2.66452e-05	0.00509059	TOP2A	DNA topoisomerase II alpha [Source:VGNC Symbol;Acc:VGNC:49583]
ENSBTAG00000002772	64.4627	-4.40105	0.91212	4.82508	1.3995e-06	0.000629387	GAL3ST3	galactose-3-O-sulfotransferase 3 [Source:VGNC Symbol;Acc:VGNC:29215]
ENSBTAG00000011461	71.7894	-4.39892	0.954584	4.6082	4.0616e-06	0.00142951	ADORA1	adenosine A1 receptor [Source:VGNC Symbol;Acc:VGNC:25686]
ENSBTAG00000005456	175.887	-4.37613	1.24176	3.52414	0.000424862	0.0270807	TTK	TTK protein kinase [Source:VGNC Symbol;Acc:VGNC:36487]
ENSBTAG00000018585	81.8207	-4.36499	1.14725	3.80473	0.00014196	0.0146391	GABRB2	gamma-aminobutyric acid type A receptor subunit beta2 [Source:VGNC Symbol;Acc:VGNC:55210]
ENSBTAG00000002331	206.914	-4.35063	1.21628	3.577	0.00034756	0.0244652	DLGAP5	DLG associated protein 5 [Source:VGNC Symbol;Acc:VGNC:28091]
ENSBTAG00000009014	10407.3	-4.26865	1.04627	4.07989	4.50567e-05	0.00728689	UPK1B	uroplakin 1B [Source:VGNC Symbol;Acc:VGNC:36685]
ENSBTAG00000015307	1315.78	-4.22738	0.636621	6.64035	3.12939e-11	1.71259e-07	FBN2	fibrillin 2 [Source:VGNC Symbol;Acc:VGNC:52231]
ENSBTAG00000019772	4538.88	-4.21573	0.737062	5.71964	1.06752e-08	2.16039e-05	OXTR	oxytocin receptor [Source:VGNC Symbol;Acc:VGNC:32516]
ENSBTAG00000005269	326.984	-4.16265	0.957181	4.34886	1.36845e-05	0.00362971	CCNB2	cyclin B2 [Source:VGNC Symbol;Acc:VGNC:26960]
ENSBTAG00000039462	208.443	-4.15629	1.17709	3.531	0.000413998	0.0267037	PCLAF	PCNA clamp associated factor [Source:NCBI gene (formerly Entrezgene);Acc:540737]
ENSBTAG00000015362	148.018	-4.14939	0.974039	4.25999	2.04438e-05	0.00455795	BMP7	bone morphogenetic protein 7 [Source:VGNC Symbol;Acc:VGNC:26522]
ENSBTAG00000018520	156.311	-4.13258	1.09526	3.77317	0.000161189	0.0160102	SCN1A	sodium voltage-gated channel alpha subunit 1 [Source:VGNC Symbol;Acc:VGNC:34345]
ENSBTAG00000003568	7664.59	-4.11618	0.883475	4.65908	3.17619e-06	0.00122434	CLDN10	claudin 10 [Source:VGNC Symbol;Acc:VGNC:27403]
ENSBTAG00000008900	609.953	-4.07821	1.00337	4.06451	4.8134e-05	0.00756592	CELA1	chymotrypsin like elastase 1 [Source:VGNC Symbol;Acc:VGNC:27166]
ENSBTAG00000012246	16.8128	-4.07634	1.20367	3.3866	0.000707637	0.0366027	ANO2	anoctamin 2 [Source:VGNC Symbol;Acc:VGNC:25951]
ENSBTAG00000019777	381.756	-4.06536	1.05525	3.85251	0.000116912	0.0127893	CDCA3	cell division cycle associated 3 [Source:VGNC Symbol;Acc:VGNC:27084]
ENSBTAG00000021092	96.0599	-4.02791	0.937596	4.296	1.7391e-05	0.00414059	ATP6V0D2	ATPase H+ transporting V0 subunit d2 [Source:VGNC Symbol;Acc:VGNC:26313]
ENSBTAG00000003020	51.7699	-3.96049	1.20496	3.28683	0.00101322	0.0460328	SSC4D	scavenger receptor cysteine rich family member with 4 domains [Source:VGNC Symbol;Acc:VGNC:35309]
ENSBTAG00000021582	380.922	-3.93244	0.87025	4.51874	6.22085e-06	0.00193684	NCAPG	non-SMC condensin I complex subunit G [Source:VGNC Symbol;Acc:VGNC:31903]
ENSBTAG00000008758	531.632	-3.91187	1.04058	3.75931	0.000170382	0.0163224	KIF20A	kinesin family member 20A [Source:VGNC Symbol;Acc:VGNC:30594]
ENSBTAG00000035171	623.709	-3.87796	1.09936	3.52747	0.000419557	0.0268483	SERPINB12	serpin family B member 12 [Source:VGNC Symbol;Acc:VGNC:34471]
ENSBTAG00000024726	212.672	-3.87741	1.0542	3.67807	0.000235003	0.0199962	HJURP	Holliday junction recognition protein [Source:VGNC Symbol;Acc:VGNC:29863]
ENSBTAG00000024449	1254.49	-3.85808	0.966343	3.99245	6.53933e-05	0.00912688	CENPF	centromere protein F [Source:VGNC Symbol;Acc:VGNC:27176]
ENSBTAG00000015377	258.27	-3.85065	0.83451	4.61427	3.94488e-06	0.00142951	EPHB1	EPH receptor B1 [Source:VGNC Symbol;Acc:VGNC:50173]
ENSBTAG00000012621	152.878	-3.80071	1.10273	3.44663	0.000567622	0.0334174	RTN4RL2	reticulon 4 receptor like 2 [Source:VGNC Symbol;Acc:VGNC:34208]
ENSBTAG00000015685	376.034	-3.71331	0.862296	4.30631	1.65998e-05	0.00401122	KIF12	kinesin family member 12 [Source:VGNC Symbol;Acc:VGNC:30581]
ENSBTAG00000016746	888.526	-3.71122	0.911525	4.07144	4.67228e-05	0.0074161	UBE2C	ubiquitin conjugating enzyme E2 C [Source:VGNC Symbol;Acc:VGNC:36578]
ENSBTAG00000031107	605.486	-3.70625	0.804087	4.60927	4.04095e-06	0.00142951	HS3ST3A1	heparan sulfate-glucosamine 3-sulfotransferase 3A1 [Source:NCBI gene (formerly Entrezgene);Acc:521959]
ENSBTAG00000014149	132.639	-3.70248	0.975251	3.79644	0.000146791	0.0149468	LCN2	lipocalin 2 [Source:VGNC Symbol;Acc:VGNC:30814]
ENSBTAG00000012374	338.206	-3.64705	1.0754	3.39135	0.000695487	0.0362056	MAB21L4	mab-21 like 4 [Source:VGNC Symbol;Acc:VGNC:52718]
ENSBTAG00000044175	147.854	-3.61482	1.00665	3.59093	0.000329504	0.0233977	CENPK	centromere protein K [Source:VGNC Symbol;Acc:VGNC:27179]
ENSBTAG00000003060	50.336	-3.60839	1.02737	3.51228	0.00044428	0.0276649	NTRK1	neurotrophic receptor tyrosine kinase 1 [Source:VGNC Symbol;Acc:VGNC:32309]
ENSBTAG00000001717	600.187	-3.59595	0.735952	4.88611	1.02846e-06	0.000514059	AURKB	aurora kinase B [Source:VGNC Symbol;Acc:VGNC:26351]
ENSBTAG00000007237	323.561	-3.59101	1.03546	3.46804	0.000524263	0.0314364	BUB1B	BUB1 mitotic checkpoint serine/threonine kinase B [Source:VGNC Symbol;Acc:VGNC:26605]
ENSBTAG00000015280	159.109	-3.51007	1.06946	3.2821	0.00103038	0.0462685	KIF2C	kinesin family member 2C [Source:VGNC Symbol;Acc:VGNC:30601]
ENSBTAG00000008125	48.4958	-3.48216	0.703909	4.94689	7.54094e-07	0.000452177	KCNAB2	potassium voltage-gated channel subfamily A regulatory beta subunit 2 [Source:VGNC Symbol;Acc:VGNC:30428]
ENSBTAG00000021013	1575.7	-3.47934	0.583016	5.96783	2.40435e-09	9.7316e-06	TUBB4A	tubulin beta 4A class IVa [Source:VGNC Symbol;Acc:VGNC:36507]
ENSBTAG00000016931	61.1578	-3.47277	0.863534	4.02158	5.78096e-05	0.00833606	E2F7	E2F transcription factor 7 [Source:VGNC Symbol;Acc:VGNC:28291]
ENSBTAG00000012184	379.938	-3.46315	0.886318	3.90734	9.33174e-05	0.0111725	PTTG1	PTTG1 regulator of sister chromatid separation, securin [Source:NCBI gene (formerly Entrezgene);Acc:508043]
ENSBTAG00000002224	685.302	-3.43167	0.96672	3.54981	0.000385513	0.0262246	UHRF1	ubiquitin like with PHD and ring finger domains 1 [Source:VGNC Symbol;Acc:VGNC:36654]
ENSBTAG00000016963	1299.03	-3.41984	0.830748	4.11657	3.84547e-05	0.00658492	ADAMTS6	ADAM metallopeptidase with thrombospondin type 1 motif 6 [Source:VGNC Symbol;Acc:VGNC:25628]
ENSBTAG00000005433	633.594	-3.38525	0.783631	4.31996	1.56061e-05	0.00401051	SSUH2	ssu-2 homolog [Source:VGNC Symbol;Acc:VGNC:59163]
ENSBTAG00000008216	558.253	-3.36335	1.01615	3.30989	0.000933335	0.0440545	RRM2	ribonucleotide reductase regulatory subunit M2 [Source:VGNC Symbol;Acc:VGNC:34165]
ENSBTAG00000017188	140.447	-3.33801	0.77853	4.28758	1.80629e-05	0.00423825	ISM1	isthmin 1 [Source:VGNC Symbol;Acc:VGNC:30300]
ENSBTAG00000014498	212.748	-3.32483	0.966324	3.4407	0.000580206	0.0335483	UNC93A	unc-93 homolog A [Source:VGNC Symbol;Acc:VGNC:97323]
ENSBTAG00000005670	101.423	-3.29126	0.829062	3.96986	7.19162e-05	0.0097027	ARHGEF19	Rho guanine nucleotide exchange factor 19 [Source:VGNC Symbol;Acc:VGNC:26110]
ENSBTAG00000019437	217.935	-3.27863	0.989197	3.31444	0.000918269	0.0437864	SLFN11	schlafen family member 11 [Source:NCBI gene (formerly Entrezgene);Acc:521795]
ENSBTAG00000026971	42.9727	-3.26264	0.829389	3.93379	8.36171e-05	0.0107441	CDCA5	cell division cycle associated 5 [Source:VGNC Symbol;Acc:VGNC:56261]
ENSBTAG00000016726	147.732	-3.21849	0.964127	3.33824	0.000843098	0.0417424	KIF15	kinesin family member 15 [Source:VGNC Symbol;Acc:VGNC:30584]
ENSBTAG00000010774	586.909	-3.19085	0.890418	3.58354	0.000338968	0.0239646	NUSAP1	nucleolar and spindle associated protein 1 [Source:VGNC Symbol;Acc:VGNC:32370]
ENSBTAG00000012443	96.2104	-3.16458	0.927269	3.4128	0.000643002	0.0355297	DIAPH3	diaphanous related formin 3 [Source:VGNC Symbol;Acc:VGNC:28062]
ENSBTAG00000031217	202.394	-3.14973	0.738175	4.26692	1.98192e-05	0.00451934	MYL6B	myosin light chain 6B [Source:VGNC Symbol;Acc:VGNC:31803]
ENSBTAG00000011171	303.717	-3.13991	0.841097	3.73311	0.000189129	0.0175977	PIEZO2	piezo type mechanosensitive ion channel component 2 [Source:VGNC Symbol;Acc:VGNC:32865]
ENSBTAG00000021162	722.528	-3.13474	0.734003	4.27075	1.94813e-05	0.00450575	CKAP2	cytoskeleton associated protein 2 [Source:VGNC Symbol;Acc:VGNC:27380]
ENSBTAG00000010837	180.178	-3.09226	0.941079	3.28587	0.00101669	0.0460328	HTR4	5-hydroxytryptamine receptor 4 [Source:VGNC Symbol;Acc:VGNC:30000]
ENSBTAG00000004943	301.239	-3.08648	0.854589	3.61165	0.000304252	0.0226483	CCNA2	cyclin A2 [Source:VGNC Symbol;Acc:VGNC:26957]
ENSBTAG00000020590	292.798	-3.0794	0.60036	5.12925	2.90897e-07	0.000222542	FZD2	frizzled class receptor 2 [Source:VGNC Symbol;Acc:VGNC:29167]
ENSBTAG00000012861	250.409	-3.05265	0.847535	3.6018	0.000316026	0.0229438	KIF4A	kinesin family member 4A [Source:NCBI gene (formerly Entrezgene);Acc:537127]
ENSBTAG00000017738	670.158	-3.03579	0.533479	5.69055	1.26628e-08	2.27789e-05	EMID1	EMI domain containing 1 [Source:VGNC Symbol;Acc:VGNC:28472]
ENSBTAG00000049426	84.1546	-2.95429	0.759563	3.88947	0.000100465	0.0115899	ENSBTAG00000049426	phosphatidylcholine transfer protein [Source:NCBI gene (formerly Entrezgene);Acc:781298]
ENSBTAG00000000638	80.163	-2.94841	0.695525	4.23912	2.24401e-05	0.00463039	CDT1	chromatin licensing and DNA replication factor 1 [Source:VGNC Symbol;Acc:VGNC:27158]
ENSBTAG00000007740	19890.1	-2.9367	0.673316	4.36155	1.29145e-05	0.00360491	MDK	midkine [Source:VGNC Symbol;Acc:VGNC:49556]
ENSBTAG00000045902	322.91	-2.9311	0.56977	5.14436	2.68432e-07	0.000217295	EPHB2	EPH receptor B2 [Source:VGNC Symbol;Acc:VGNC:54424]
ENSBTAG00000051604	41.3709	-2.92776	0.828652	3.53316	0.00041063	0.0267037	ENSBTAG00000051604
ENSBTAG00000018808	251.639	-2.91424	0.762336	3.82278	0.000131955	0.013783	SLC25A35	solute carrier family 25 member 35 [Source:VGNC Symbol;Acc:VGNC:34761]
ENSBTAG00000023374	187.22	-2.91378	0.796094	3.6601	0.000252118	0.0206627	FUT1	fucosyltransferase 1 [Source:VGNC Symbol;Acc:VGNC:49145]
ENSBTAG00000018643	774.541	-2.90923	0.815051	3.56939	0.000357812	0.0247873	PRC1	protein regulator of cytokinesis 1 [Source:VGNC Symbol;Acc:VGNC:33285]
ENSBTAG00000000281	121.114	-2.90238	0.77198	3.75965	0.000170152	0.0163224	MND1	meiotic nuclear divisions 1 [Source:VGNC Symbol;Acc:VGNC:31538]
ENSBTAG00000003580	155.804	-2.8894	0.795334	3.63293	0.000280218	0.0217068	PSD	pleckstrin and Sec7 domain containing [Source:NCBI gene (formerly Entrezgene);Acc:523124]
ENSBTAG00000019382	2202.54	-2.83428	0.581205	4.87655	1.07956e-06	0.000514059	PKDCC	protein kinase domain containing, cytoplasmic [Source:VGNC Symbol;Acc:VGNC:32938]
ENSBTAG00000050190	61.0462	-2.82518	0.746141	3.78639	0.00015285	0.0154198	ENSBTAG00000050190
ENSBTAG00000003314	226.218	-2.77964	0.758432	3.66498	0.000247355	0.020532	SKA3	spindle and kinetochore associated complex subunit 3 [Source:VGNC Symbol;Acc:VGNC:34645]
ENSBTAG00000012351	1659.26	-2.77061	0.5742	4.82516	1.39893e-06	0.000629387	ARNT2	aryl hydrocarbon receptor nuclear translocator 2 [Source:NCBI gene (formerly Entrezgene);Acc:533445]
ENSBTAG00000012892	36.6293	-2.69338	0.793024	3.39633	0.000682951	0.0358029	C17H22orf31	chromosome 17 C22orf31 homolog [Source:VGNC Symbol;Acc:VGNC:52647]
ENSBTAG00000000604	3833.17	-2.69119	0.786743	3.42067	0.00062466	0.0351554	GPNMB	glycoprotein nmb [Source:VGNC Symbol;Acc:VGNC:29541]
ENSBTAG00000006031	64.7365	-2.67843	0.812999	3.29451	0.000985937	0.0454933	ADGRV1	adhesion G protein-coupled receptor V1 [Source:VGNC Symbol;Acc:VGNC:25673]
ENSBTAG00000009218	198.423	-2.66067	0.72833	3.65311	0.000259082	0.0206627	ANLN	anillin actin binding protein [Source:VGNC Symbol;Acc:VGNC:25950]
ENSBTAG00000021181	478.422	-2.63583	0.806773	3.26712	0.00108646	0.0471578	BUB1	BUB1 mitotic checkpoint serine/threonine kinase [Source:VGNC Symbol;Acc:VGNC:26604]
ENSBTAG00000001631	301.583	-2.63417	0.790307	3.3331	0.000858834	0.0420076	KIFC1	kinesin family member C1 [Source:VGNC Symbol;Acc:VGNC:30611]
ENSBTAG00000005716	1521.21	-2.61088	0.712627	3.66373	0.000248565	0.020532	CRABP2	cellular retinoic acid binding protein 2 [Source:VGNC Symbol;Acc:VGNC:27686]
ENSBTAG00000013669	502.596	-2.58188	0.748564	3.44911	0.000562432	0.0333545	KIF22	kinesin family member 22 [Source:VGNC Symbol;Acc:VGNC:30596]
ENSBTAG00000011044	419.944	-2.56314	0.633678	4.04486	5.23546e-05	0.00770564	TACC3	transforming acidic coiled-coil containing protein 3 [Source:VGNC Symbol;Acc:VGNC:53778]
ENSBTAG00000012295	340.482	-2.55464	0.715511	3.57037	0.00035648	0.0247873	NKD1	NKD inhibitor of WNT signaling pathway 1 [Source:VGNC Symbol;Acc:VGNC:32093]
ENSBTAG00000012036	42.5783	-2.55397	0.778066	3.28245	0.00102908	0.0462685	HR	HR lysine demethylase and nuclear receptor corepressor [Source:VGNC Symbol;Acc:VGNC:29950]
ENSBTAG00000008180	161.055	-2.53399	0.730126	3.47062	0.000519252	0.0313541	SPDL1	spindle apparatus coiled-coil protein 1 [Source:VGNC Symbol;Acc:VGNC:50114]
ENSBTAG00000000707	1501.81	-2.49696	0.758226	3.29316	0.000990664	0.0454933	CCN4	cellular communication network factor 4 [Source:VGNC Symbol;Acc:VGNC:36944]
ENSBTAG00000015326	129.872	-2.47384	0.69933	3.53744	0.000404027	0.0267037	GSDME	gasdermin E [Source:VGNC Symbol;Acc:VGNC:28019]
ENSBTAG00000020257	33.4898	-2.47121	0.754975	3.27324	0.00106323	0.0466292	PTPN5	protein tyrosine phosphatase non-receptor type 5 [Source:VGNC Symbol;Acc:VGNC:33540]
ENSBTAG00000026704	114.64	-2.45711	0.722874	3.39909	0.000676103	0.0358029	CENPW	centromere protein W [Source:VGNC Symbol;Acc:VGNC:27187]
ENSBTAG00000001938	655.598	-2.44852	0.575214	4.25672	2.07445e-05	0.00455795	CKS2	CDC28 protein kinase regulatory subunit 2 [Source:VGNC Symbol;Acc:VGNC:27388]
ENSBTAG00000009230	311.567	-2.41903	0.654838	3.69409	0.000220673	0.019208	FBLN7	fibulin 7 [Source:VGNC Symbol;Acc:VGNC:28884]
ENSBTAG00000003829	368.358	-2.40723	0.741669	3.24569	0.00117165	0.049657	HPN	hepsin [Source:VGNC Symbol;Acc:VGNC:29942]
ENSBTAG00000010384	131.887	-2.39948	0.735338	3.2631	0.001102	0.0473247	CDC6	cell division cycle 6 [Source:VGNC Symbol;Acc:VGNC:27081]
ENSBTAG00000011527	1285.68	-2.39102	0.591091	4.04509	5.23031e-05	0.00770564	NT5C	5', 3'-nucleotidase, cytosolic [Source:VGNC Symbol;Acc:VGNC:32289]
ENSBTAG00000014906	3029.26	-2.38605	0.718582	3.3205	0.000898557	0.0434258	VCAN	versican [Source:VGNC Symbol;Acc:VGNC:36778]
ENSBTAG00000006860	59.9289	-2.36654	0.677368	3.49373	0.000476326	0.0291008	VWA2	von Willebrand factor A domain containing 2 [Source:VGNC Symbol;Acc:VGNC:36851]
ENSBTAG00000009513	4608.6	-2.35252	0.720815	3.2637	0.00109968	0.0473247	TGFBI	transforming growth factor beta induced [Source:VGNC Symbol;Acc:VGNC:52886]
ENSBTAG00000003130	378.146	-2.327	0.697596	3.33574	0.000850729	0.0418641	CHRNA3	cholinergic receptor nicotinic alpha 3 subunit [Source:VGNC Symbol;Acc:VGNC:27325]
ENSBTAG00000012180	238.245	-2.31555	0.672881	3.44124	0.000579052	0.0335483	BMF	Bcl2 modifying factor [Source:VGNC Symbol;Acc:VGNC:26513]
ENSBTAG00000011578	1213.56	-2.293	0.547124	4.19101	2.77712e-05	0.00516799	CD44	CD44 molecule [Source:VGNC Symbol;Acc:VGNC:54629]
ENSBTAG00000011454	3140.74	-2.26853	0.570439	3.97682	6.98439e-05	0.00958282	FKBP10	FKBP prolyl isomerase 10 [Source:VGNC Symbol;Acc:VGNC:29017]
ENSBTAG00000009086	2911.1	-2.22741	0.651256	3.42017	0.00062582	0.0351554	LOXL1	lysyl oxidase like 1 [Source:VGNC Symbol;Acc:VGNC:30952]
ENSBTAG00000020644	151.713	-2.22376	0.616796	3.60535	0.000311737	0.0227928	GPC4	glypican 4 [Source:VGNC Symbol;Acc:VGNC:29526]
ENSBTAG00000007047	987.259	-2.22102	0.628998	3.53104	0.000413926	0.0267037	FZD10	frizzled class receptor 10 [Source:VGNC Symbol;Acc:VGNC:29166]
ENSBTAG00000008295	69.0927	-2.21798	0.589103	3.76501	0.000166544	0.0161458	ACTL6B	actin like 6B [Source:VGNC Symbol;Acc:VGNC:25576]
ENSBTAG00000006036	72.669	-2.21131	0.600152	3.68458	0.000229078	0.0197275	ERP27	endoplasmic reticulum protein 27 [Source:VGNC Symbol;Acc:VGNC:56198]
ENSBTAG00000018186	2182.37	-2.20641	0.586028	3.76502	0.000166533	0.0161458	PDXK	pyridoxal kinase [Source:VGNC Symbol;Acc:VGNC:50243]
ENSBTAG00000014670	804.828	-2.1776	0.465373	4.67925	2.87921e-06	0.00113694	BEX5	brain expressed X-linked 5 [Source:VGNC Symbol;Acc:VGNC:50553]
ENSBTAG00000017866	450.456	-2.16762	0.654832	3.31019	0.000932343	0.0440545	CD36	CD36 molecule [Source:NCBI gene (formerly Entrezgene);Acc:281052]
ENSBTAG00000016603	47.2978	-2.14351	0.510765	4.19667	2.70872e-05	0.00509932	ENSBTAG00000016603	RIKEN cDNA 1700001K19-like [Source:NCBI gene (formerly Entrezgene);Acc:786914]
ENSBTAG00000001481	547.647	-2.12473	0.618893	3.43312	0.000596683	0.0342564	IGSF9	immunoglobulin superfamily member 9 [Source:VGNC Symbol;Acc:VGNC:30097]
ENSBTAG00000022293	294.656	-2.11885	0.46789	4.52852	5.93973e-06	0.00191993	CSKMT	citrate synthase lysine methyltransferase [Source:VGNC Symbol;Acc:VGNC:31402]
ENSBTAG00000047265	2257.25	-2.11649	0.568993	3.71971	0.00019945	0.018141	ENSBTAG00000047265	protein phosphatase 1 regulatory inhibitor subunit 14B [Source:NCBI gene (formerly Entrezgene);Acc:617154]
ENSBTAG00000008583	147.934	-2.11641	0.542836	3.89881	9.66671e-05	0.0113409	PALD1	phosphatase domain containing paladin 1 [Source:VGNC Symbol;Acc:VGNC:50088]
ENSBTAG00000001835	10060.5	-2.0667	0.637187	3.24347	0.00118082	0.0497403	GJA1	gap junction protein alpha 1 [Source:VGNC Symbol;Acc:VGNC:29370]
ENSBTAG00000010793	11020.2	-2.03233	0.550396	3.69249	0.000222066	0.019226	CCDC80	coiled-coil domain containing 80 [Source:VGNC Symbol;Acc:VGNC:26918]
ENSBTAG00000007550	2709.85	-2.02978	0.524822	3.86756	0.000109931	0.0122744	OLFM2	olfactomedin 2 [Source:VGNC Symbol;Acc:VGNC:32418]
ENSBTAG00000050840	313.882	-2.02588	0.453945	4.46284	8.08806e-06	0.00242492	ENSBTAG00000050840
ENSBTAG00000015961	583.399	-2.02518	0.618955	3.27194	0.00106813	0.0466292	TSPAN2	tetraspanin 2 [Source:VGNC Symbol;Acc:VGNC:36435]
ENSBTAG00000021992	80.4683	-2.00955	0.569017	3.53162	0.000413029	0.0267037	CAVIN4	caveolae associated protein 4 [Source:VGNC Symbol;Acc:VGNC:26805]
ENSBTAG00000022036	238.274	-2.00696	0.461017	4.35332	1.34089e-05	0.00362971	ZNRF3	zinc and ring finger 3 [Source:VGNC Symbol;Acc:VGNC:55766]
ENSBTAG00000048125	198.857	-2.00651	0.616558	3.25437	0.00113644	0.0486744	ENTPD2	ectonucleoside triphosphate diphosphohydrolase 2 [Source:VGNC Symbol;Acc:VGNC:28509]
ENSBTAG00000015510	531.058	-2.00633	0.601883	3.33342	0.000857865	0.0420076	EPHB6	EPH receptor B6 [Source:NCBI gene (formerly Entrezgene);Acc:529800]
ENSBTAG00000048077	2584.39	-1.99195	0.485689	4.10128	4.10864e-05	0.00683946	MAGED4B	melanoma antigen family D, 4B [Source:NCBI gene (formerly Entrezgene);Acc:100125231]
ENSBTAG00000024162	608.371	-1.98784	0.403475	4.92679	8.35913e-07	0.000481738	SLC19A1	solute carrier family 19 member 1 [Source:VGNC Symbol;Acc:VGNC:34709]
ENSBTAG00000046862	5631.34	-1.98131	0.479105	4.13544	3.54271e-05	0.00617832	MARCKSL1	MARCKS like 1 [Source:VGNC Symbol;Acc:VGNC:31245]
ENSBTAG00000046235	66.5871	-1.97924	0.541351	3.65612	0.000256064	0.0206627	SRSF12	serine and arginine rich splicing factor 12 [Source:VGNC Symbol;Acc:VGNC:35300]
ENSBTAG00000021787	132.227	-1.9724	0.580597	3.3972	0.000680799	0.0358029	PAQR7	progestin and adipoQ receptor family member 7 [Source:VGNC Symbol;Acc:VGNC:32579]
ENSBTAG00000030162	237.528	-1.9692	0.504152	3.90596	9.38514e-05	0.0111725	AXIN2	axin 2 [Source:VGNC Symbol;Acc:VGNC:26365]
ENSBTAG00000020699	1045.51	-1.92879	0.585267	3.29557	0.000982232	0.0454933	TSPAN11	tetraspanin 11 [Source:VGNC Symbol;Acc:VGNC:36426]
ENSBTAG00000037404	85.9894	-1.9218	0.409334	4.69495	2.66668e-06	0.00110777	LRFN4	leucine rich repeat and fibronectin type III domain containing 4 [Source:VGNC Symbol;Acc:VGNC:30978]
ENSBTAG00000004826	1212.98	-1.92019	0.485116	3.95821	7.55146e-05	0.010104	ACP5	acid phosphatase 5, tartrate resistant [Source:VGNC Symbol;Acc:VGNC:25556]
ENSBTAG00000002738	505.73	-1.91471	0.485368	3.94487	7.98437e-05	0.0105956	S1PR2	sphingosine-1-phosphate receptor 2 [Source:VGNC Symbol;Acc:VGNC:34253]
ENSBTAG00000012225	2715.14	-1.90946	0.417688	4.5715	4.84235e-06	0.00163329	KPNA2	karyopherin subunit alpha 2 [Source:VGNC Symbol;Acc:VGNC:30701]
ENSBTAG00000006081	131.161	-1.89427	0.556317	3.40502	0.000661585	0.0358029	PPM1J	protein phosphatase, Mg2+/Mn2+ dependent 1J [Source:VGNC Symbol;Acc:VGNC:54471]
ENSBTAG00000026111	1691.82	-1.87308	0.383854	4.87967	1.06265e-06	0.000514059	LBH	LBH regulator of WNT signaling pathway [Source:VGNC Symbol;Acc:VGNC:102824]
ENSBTAG00000013337	646.989	-1.86567	0.428839	4.35051	1.3582e-05	0.00362971	DHDH	dihydrodiol dehydrogenase [Source:VGNC Symbol;Acc:VGNC:28036]
ENSBTAG00000054197	123.875	-1.85838	0.562033	3.30653	0.000944608	0.044457	PCDHGC4	protocadherin gamma subfamily C, 4 [Source:HGNC Symbol;Acc:HGNC:8717]
ENSBTAG00000018281	1329.67	-1.85457	0.524268	3.53745	0.000404017	0.0267037	GPX7	glutathione peroxidase 7 [Source:VGNC Symbol;Acc:VGNC:29621]
ENSBTAG00000040190	50.3155	-1.84804	0.563415	3.28008	0.00103779	0.0462685	CCDC88B	coiled-coil domain containing 88B [Source:VGNC Symbol;Acc:VGNC:26928]
ENSBTAG00000006969	21053.5	-1.82309	0.463425	3.93396	8.35567e-05	0.0107441	TUBB	tubulin beta class I [Source:NCBI gene (formerly Entrezgene);Acc:615087]
ENSBTAG00000050602	351.893	-1.79972	0.546375	3.29393	0.000987977	0.0454933	HAS3	hyaluronan synthase 3 [Source:NCBI gene (formerly Entrezgene);Acc:286824]
ENSBTAG00000007823	42.2741	-1.7536	0.511198	3.43037	0.000602757	0.0344828	TG	thyroglobulin [Source:VGNC Symbol;Acc:VGNC:35798]
ENSBTAG00000037929	857.605	-1.75161	0.521529	3.35861	0.000783354	0.0399676	ADAM28	ADAM-like, decysin 1 [Source:NCBI gene (formerly Entrezgene);Acc:505890]
ENSBTAG00000014731	39218	-1.73011	0.451195	3.83451	0.000125812	0.0133131	GAPDH	glyceraldehyde-3-phosphate dehydrogenase [Source:VGNC Symbol;Acc:VGNC:97273]
ENSBTAG00000016041	167.765	-1.728	0.526731	3.28062	0.00103578	0.0462685	B3GNT8	UDP-GlcNAc:betaGal beta-1,3-N-acetylglucosaminyltransferase 8 [Source:VGNC Symbol;Acc:VGNC:26384]
ENSBTAG00000019901	713.942	-1.68893	0.476856	3.5418	0.000397404	0.026697	RAD54L	RAD54 like [Source:VGNC Symbol;Acc:VGNC:49567]
ENSBTAG00000016175	112.016	-1.67561	0.407705	4.10986	3.95891e-05	0.00667654	SPNS3	sphingolipid transporter 3 (putative) [Source:HGNC Symbol;Acc:HGNC:28433]
ENSBTAG00000024928	2140.76	-1.67051	0.429621	3.88833	0.000100937	0.0115899	TNFRSF1B	TNF receptor superfamily member 1B [Source:VGNC Symbol;Acc:VGNC:36165]
ENSBTAG00000001793	465.897	-1.65219	0.431552	3.82849	0.000128933	0.0135547	HSD11B1L	hydroxysteroid 11-beta dehydrogenase 1 like [Source:VGNC Symbol;Acc:VGNC:29966]
ENSBTAG00000049493	270.318	-1.64812	0.402996	4.08967	4.31986e-05	0.0070645	ENSBTAG00000049493	protocadherin beta-4-like [Source:NCBI gene (formerly Entrezgene);Acc:104968820]
ENSBTAG00000006026	1682.84	-1.62713	0.44393	3.66527	0.000247073	0.020532	BEX3	brain expressed X-linked 3 [Source:VGNC Symbol;Acc:VGNC:50552]
ENSBTAG00000018116	601.482	-1.62276	0.386399	4.1997	2.67264e-05	0.00509059	MTFP1	mitochondrial fission process 1 [Source:VGNC Symbol;Acc:VGNC:31725]
ENSBTAG00000017882	597.617	-1.59278	0.476222	3.34462	0.00082395	0.0412996	LRRC3	leucine rich repeat containing 3 [Source:VGNC Symbol;Acc:VGNC:31008]
ENSBTAG00000012244	57147.4	-1.59251	0.468384	3.40001	0.000673839	0.0358029	TUBA1B	tubulin, alpha 1b [Source:NCBI gene (formerly Entrezgene);Acc:539882]
ENSBTAG00000017790	1157.62	-1.58484	0.488979	3.24112	0.0011906	0.0499373	B9D1	B9 domain containing 1 [Source:VGNC Symbol;Acc:VGNC:26396]
ENSBTAG00000013699	2281.95	-1.5798	0.419261	3.76805	0.000164528	0.0161458	TBC1D1	TBC1 domain family member 1 [Source:VGNC Symbol;Acc:VGNC:35623]
ENSBTAG00000002745	9041.62	-1.57393	0.346558	4.54161	5.58251e-06	0.00184451	APEX1	apurinic/apyrimidinic endodeoxyribonuclease 1 [Source:VGNC Symbol;Acc:VGNC:26011]
ENSBTAG00000001609	593.201	-1.56985	0.433313	3.62289	0.000291328	0.0221263	MAP2K6	mitogen-activated protein kinase kinase 6 [Source:VGNC Symbol;Acc:VGNC:31187]
ENSBTAG00000007159	2912.42	-1.56472	0.381683	4.09952	4.14001e-05	0.00683946	ESR1	estrogen receptor 1 [Source:VGNC Symbol;Acc:VGNC:53791]
ENSBTAG00000009907	626.708	-1.55686	0.344081	4.52471	6.04796e-06	0.00191993	MAPK4	mitogen-activated protein kinase 4 [Source:VGNC Symbol;Acc:VGNC:31220]
ENSBTAG00000025124	202.981	-1.52856	0.468158	3.26506	0.0010944	0.0473247	ZNF300	zinc finger protein 300 [Source:VGNC Symbol;Acc:VGNC:49995]
ENSBTAG00000020931	863.476	-1.52751	0.395956	3.85778	0.00011442	0.0126017	CHN2	chimerin 2 [Source:VGNC Symbol;Acc:VGNC:50060]
ENSBTAG00000019150	3455.01	-1.52623	0.446527	3.418	0.000630835	0.0351554	PLD3	phospholipase D family member 3 [Source:VGNC Symbol;Acc:VGNC:32997]
ENSBTAG00000005339	617.348	-1.51443	0.386154	3.92184	8.78745e-05	0.0110279	VEGFA	vascular endothelial growth factor A [Source:VGNC Symbol;Acc:VGNC:55927]
ENSBTAG00000012007	1339.42	-1.4968	0.41634	3.59514	0.00032422	0.0232544	SOCS2	suppressor of cytokine signaling 2 [Source:VGNC Symbol;Acc:VGNC:35120]
ENSBTAG00000008227	386.731	-1.47447	0.441465	3.33996	0.000837917	0.0416131	LIPT2	lipoyl(octanoyl) transferase 2 [Source:VGNC Symbol;Acc:VGNC:54633]
ENSBTAG00000014806	453.537	-1.44844	0.389605	3.71771	0.000201034	0.0181829	ATP2A3	ATPase sarcoplasmic/endoplasmic reticulum Ca2+ transporting 3 [Source:VGNC Symbol;Acc:VGNC:26292]
ENSBTAG00000006209	604.422	-1.44742	0.411001	3.52169	0.000428812	0.0272253	EXT1	exostosin glycosyltransferase 1 [Source:VGNC Symbol;Acc:VGNC:28665]
ENSBTAG00000001489	65811.5	-1.41401	0.410089	3.44807	0.000564613	0.0333616	TUBA1A	tubulin, alpha 1a [Source:NCBI gene (formerly Entrezgene);Acc:404053]
ENSBTAG00000001116	4569.76	-1.40892	0.41508	3.39435	0.000687925	0.0359274	P4HA2	prolyl 4-hydroxylase subunit alpha 2 [Source:VGNC Symbol;Acc:VGNC:32536]
ENSBTAG00000021442	2212.83	-1.40838	0.385138	3.65683	0.000255352	0.0206627	CRTAP	cartilage associated protein [Source:VGNC Symbol;Acc:VGNC:27727]
ENSBTAG00000005340	817.856	-1.38434	0.275626	5.02255	5.09906e-07	0.000343974	SERGEF	secretion regulating guanine nucleotide exchange factor [Source:VGNC Symbol;Acc:VGNC:50043]
ENSBTAG00000011400	7253.57	-1.35922	0.383666	3.54272	0.000396019	0.026697	DBN1	drebrin 1 [Source:VGNC Symbol;Acc:VGNC:27890]
ENSBTAG00000006966	1043.53	-1.3473	0.391533	3.44109	0.000579375	0.0335483	NRM	nurim [Source:VGNC Symbol;Acc:VGNC:49560]
ENSBTAG00000048664	668.832	-1.32158	0.398615	3.31542	0.000915056	0.0437864	CDK14	cyclin dependent kinase 14 [Source:NCBI gene (formerly Entrezgene);Acc:784403]
ENSBTAG00000015580	237.241	-1.31721	0.384243	3.42807	0.000607898	0.034616	TLE3	TLE family member 3, transcriptional corepressor [Source:VGNC Symbol;Acc:VGNC:35891]
ENSBTAG00000012062	30059.9	-1.28339	0.377813	3.39688	0.000681585	0.0358029	PRDX2	peroxiredoxin 2 [Source:VGNC Symbol;Acc:VGNC:33300]
ENSBTAG00000031242	160.178	-1.27429	0.384511	3.31405	0.000919541	0.0437864	CDCA4	cell division cycle associated 4 [Source:VGNC Symbol;Acc:VGNC:27085]
ENSBTAG00000008175	99.4189	-1.25604	0.369115	3.40283	0.000666911	0.0358029	ZNF713	zinc finger protein 713 [Source:VGNC Symbol;Acc:VGNC:37338]
ENSBTAG00000045550	4924.98	-1.24435	0.365269	3.40665	0.000657645	0.0358029	TSPAN6	tetraspanin 6 [Source:VGNC Symbol;Acc:VGNC:36441]
ENSBTAG00000015678	72.3349	-1.23562	0.333195	3.70839	0.000208583	0.0185511	NEMP2	nuclear envelope integral membrane protein 2 [Source:VGNC Symbol;Acc:VGNC:32005]
ENSBTAG00000015986	1391.13	-1.23223	0.325504	3.7856	0.00015334	0.0154198	NDE1	nudE neurodevelopment protein 1 [Source:VGNC Symbol;Acc:VGNC:31932]
ENSBTAG00000007490	8189.77	-1.20362	0.354394	3.39628	0.000683085	0.0358029	SULF2	sulfatase 2 [Source:VGNC Symbol;Acc:VGNC:35466]
ENSBTAG00000002108	16423.5	-1.20261	0.332038	3.62192	0.000292425	0.0221263	YWHAQ	tyrosine 3-monooxygenase/tryptophan 5-monooxygenase activation protein theta [Source:VGNC Symbol;Acc:VGNC:37047]
ENSBTAG00000015609	307.897	-1.18393	0.340741	3.47457	0.000511666	0.0310257	PREX1	phosphatidylinositol-3,4,5-trisphosphate dependent Rac exchange factor 1 [Source:VGNC Symbol;Acc:VGNC:57017]
ENSBTAG00000017580	389.97	-1.15403	0.328314	3.51503	0.000439706	0.0276649	RFX5	regulatory factor X5 [Source:VGNC Symbol;Acc:VGNC:33897]
ENSBTAG00000015978	38768.3	-1.13787	0.349751	3.25338	0.00114042	0.048704	ANXA1	annexin A1 [Source:VGNC Symbol;Acc:VGNC:50196]
ENSBTAG00000018725	3860.35	-1.11781	0.316354	3.53343	0.000410211	0.0267037	FBLIM1	filamin binding LIM protein 1 [Source:VGNC Symbol;Acc:VGNC:28880]
ENSBTAG00000051755	2850.49	-1.10894	0.338534	3.27571	0.00105399	0.046623	ARF3	ADP ribosylation factor 3 [Source:NCBI gene (formerly Entrezgene);Acc:510994]
ENSBTAG00000046129	7476.35	-1.09485	0.321144	3.40921	0.000651519	0.0357743	RAB34	RAB34, member RAS oncogene family [Source:NCBI gene (formerly Entrezgene);Acc:282028]
ENSBTAG00000003222	1145.61	-1.04056	0.31601	3.29281	0.000991918	0.0454933	ASNS	asparagine synthetase (glutamine-hydrolyzing) [Source:NCBI gene (formerly Entrezgene);Acc:514209]
ENSBTAG00000019648	19994.5	-1.02458	0.315935	3.24299	0.00118283	0.0497403	RACK1	receptor for activated C kinase 1 [Source:VGNC Symbol;Acc:VGNC:33676]
ENSBTAG00000012471	8391.01	-1.01092	0.303656	3.32916	0.000871079	0.0424782	ILF2	interleukin enhancer binding factor 2 [Source:VGNC Symbol;Acc:VGNC:30175]
ENSBTAG00000004328	954.606	-0.978413	0.29647	3.3002	0.000966145	0.0453388	CHST10	carbohydrate sulfotransferase 10 [Source:VGNC Symbol;Acc:VGNC:27338]
ENSBTAG00000009504	678.121	-0.97737	0.292427	3.34227	0.000830956	0.0415222	REEP4	receptor accessory protein 4 [Source:VGNC Symbol;Acc:VGNC:33854]
ENSBTAG00000008435	2989.95	-0.940202	0.252459	3.72418	0.000195953	0.0179483	DELE1	DAP3 binding cell death enhancer 1 [Source:VGNC Symbol;Acc:VGNC:50135]
ENSBTAG00000017747	1319.18	-0.921746	0.281722	3.27183	0.00106853	0.0466292	PLSCR3	phospholipid scramblase 3 [Source:VGNC Symbol;Acc:VGNC:55863]
ENSBTAG00000026327	29797.2	-0.913055	0.273312	3.34071	0.000835652	0.0416131	RPL8	ribosomal protein L8 [Source:NCBI gene (formerly Entrezgene);Acc:535056]
ENSBTAG00000018910	3186.01	-0.911548	0.247899	3.6771	0.000235904	0.0199962	WDR6	WD repeat domain 6 [Source:VGNC Symbol;Acc:VGNC:36908]
ENSBTAG00000013187	2901.44	-0.897533	0.26728	3.35802	0.000785034	0.0399676	DLG5	discs large MAGUK scaffold protein 5 [Source:VGNC Symbol;Acc:VGNC:28087]
ENSBTAG00000007743	513.129	-0.894569	0.272784	3.27941	0.00104026	0.0462685	PUS7	pseudouridine synthase 7 [Source:VGNC Symbol;Acc:VGNC:54567]
ENSBTAG00000011554	529.721	-0.838142	0.246134	3.40522	0.000661105	0.0358029	SURF6	surfeit 6 [Source:VGNC Symbol;Acc:VGNC:35485]
ENSBTAG00000006165	5153.88	-0.815364	0.24623	3.31139	0.000928327	0.0440545	PRDX4	peroxiredoxin 4 [Source:VGNC Symbol;Acc:VGNC:33302]
ENSBTAG00000011843	20997.2	-0.809977	0.224546	3.60717	0.000309557	0.0227928	EEF1G	eukaryotic translation elongation factor 1 gamma [Source:VGNC Symbol;Acc:VGNC:28334]
ENSBTAG00000012289	2461.18	-0.800055	0.203108	3.93906	8.18023e-05	0.0107441	AKR7A2	aldo-keto reductase family 7 member A2 [Source:NCBI gene (formerly Entrezgene);Acc:511996]
ENSBTAG00000016846	22401.7	-0.734664	0.222912	3.29576	0.000981548	0.0454933	YWHAB	tyrosine 3-monooxygenase/tryptophan 5-monooxygenase activation protein beta [Source:VGNC Symbol;Acc:VGNC:37044]
ENSBTAG00000027059	2067.15	-0.725054	0.21272	3.40849	0.000653235	0.0357743	ARPIN	actin related protein 2/3 complex inhibitor [Source:NCBI gene (formerly Entrezgene);Acc:613997]
ENSBTAG00000014017	763.107	-0.714167	0.191783	3.72383	0.000196223	0.0179483	PCGF3	polycomb group ring finger 3 [Source:VGNC Symbol;Acc:VGNC:97295]
ENSBTAG00000047418	8206.03	-0.684588	0.20912	3.27367	0.00106161	0.0466292	SLC25A6	solute carrier family 25 member 6 [Source:VGNC Symbol;Acc:VGNC:49967]
ENSBTAG00000015806	5008.02	-0.634676	0.175532	3.61573	0.0002995	0.0224486	OAZ2	ornithine decarboxylase antizyme 2 [Source:VGNC Symbol;Acc:VGNC:32393]
ENSBTAG00000014181	795.404	0.501732	0.137737	-3.64268	0.000269812	0.0211027	RNF111	ring finger protein 111 [Source:VGNC Symbol;Acc:VGNC:34010]
ENSBTAG00000007370	1818.38	0.592728	0.162099	-3.65658	0.000255599	0.0206627	EIF2AK1	eukaryotic translation initiation factor 2 alpha kinase 1 [Source:VGNC Symbol;Acc:VGNC:28380]
ENSBTAG00000017061	1450.37	0.609685	0.168257	-3.62353	0.000290608	0.0221263	SMARCAD1	SWI/SNF-related, matrix-associated actin-dependent regulator of chromatin, subfamily a, containing DEAD/H box 1 [Source:VGNC Symbol;Acc:VGNC:34989]
ENSBTAG00000000252	5130.64	0.659973	0.186794	-3.53315	0.000410634	0.0267037	POLE3	DNA polymerase epsilon 3, accessory subunit [Source:VGNC Symbol;Acc:VGNC:33120]
ENSBTAG00000010871	944.845	0.663073	0.181944	-3.64438	0.000268038	0.0210657	ENSBTAG00000010871
ENSBTAG00000003579	560.834	0.66608	0.186926	-3.56334	0.000366165	0.0251359	FBXW4	F-box and WD repeat domain containing 4 [Source:VGNC Symbol;Acc:VGNC:28924]
ENSBTAG00000007192	735.635	0.672667	0.188472	-3.56906	0.00035826	0.0247873	SIDT2	SID1 transmembrane family member 2 [Source:VGNC Symbol;Acc:VGNC:34615]
ENSBTAG00000020546	946.454	0.690922	0.194867	-3.54562	0.000391697	0.0265338	TRDMT1	tRNA aspartic acid methyltransferase 1 [Source:VGNC Symbol;Acc:VGNC:36296]
ENSBTAG00000007476	1107.27	0.700045	0.209784	-3.33697	0.00084696	0.0418058	BTRC	beta-transducin repeat containing E3 ubiquitin protein ligase [Source:VGNC Symbol;Acc:VGNC:26603]
ENSBTAG00000021209	2993.69	0.709662	0.189965	-3.73574	0.000187161	0.0175153	UBR5	ubiquitin protein ligase E3 component n-recognin 5 [Source:VGNC Symbol;Acc:VGNC:36619]
ENSBTAG00000050920	486.698	0.744998	0.222384	-3.35005	0.000807972	0.040751	ENSBTAG00000050920	zinc finger protein OZF [Source:NCBI gene (formerly Entrezgene);Acc:787554]
ENSBTAG00000016211	1132.36	0.751646	0.230056	-3.26723	0.00108605	0.0471578	GCDH	glutaryl-CoA dehydrogenase [Source:VGNC Symbol;Acc:VGNC:29282]
ENSBTAG00000008728	2422.54	0.758422	0.226124	-3.35401	0.000796495	0.040424	MRTFB	myocardin related transcription factor B [Source:VGNC Symbol;Acc:VGNC:31489]
ENSBTAG00000001160	724.821	0.780863	0.237598	-3.28649	0.00101443	0.0460328	GMEB1	glucocorticoid modulatory element binding protein 1 [Source:VGNC Symbol;Acc:VGNC:29432]
ENSBTAG00000006712	2347.87	0.797594	0.184991	-4.31154	1.62121e-05	0.00401122	ECPAS	Ecm29 proteasome adaptor and scaffold [Source:VGNC Symbol;Acc:VGNC:30551]
ENSBTAG00000023416	943.342	0.799284	0.238563	-3.35041	0.000806917	0.040751	PPP2R3A	protein phosphatase 2 regulatory subunit B''alpha [Source:VGNC Symbol;Acc:VGNC:33258]
ENSBTAG00000001888	1856.08	0.806368	0.235554	-3.42328	0.000618697	0.0350234	MED13L	mediator complex subunit 13L [Source:VGNC Symbol;Acc:VGNC:31351]
ENSBTAG00000008388	7532.33	0.816436	0.222155	-3.67507	0.000237782	0.0200504	THOC2	THO complex 2 [Source:NCBI gene (formerly Entrezgene);Acc:507738]
ENSBTAG00000038251	476.31	0.825032	0.229551	-3.59411	0.000325506	0.0232544	NAA16	N-alpha-acetyltransferase 16, NatA auxiliary subunit [Source:VGNC Symbol;Acc:VGNC:53828]
ENSBTAG00000012741	4509.03	0.825291	0.224842	-3.67054	0.000242039	0.0203036	CCPG1	cell cycle progression 1 [Source:VGNC Symbol;Acc:VGNC:26982]
ENSBTAG00000005503	1516.44	0.828638	0.241768	-3.42741	0.000609361	0.034616	PRMT2	protein arginine methyltransferase 2 [Source:VGNC Symbol;Acc:VGNC:33348]
ENSBTAG00000001552	1046.32	0.831933	0.19938	-4.1726	3.01143e-05	0.00554035	EPC1	enhancer of polycomb homolog 1 [Source:VGNC Symbol;Acc:VGNC:28527]
ENSBTAG00000017676	485.173	0.83748	0.229458	-3.64982	0.000262419	0.0207247	TPK1	thiamin pyrophosphokinase 1 [Source:VGNC Symbol;Acc:VGNC:36251]
ENSBTAG00000006449	956.403	0.853836	0.227777	-3.74855	0.000177857	0.0168392	REXO5	RNA exonuclease 5 [Source:VGNC Symbol;Acc:VGNC:58611]
ENSBTAG00000012820	1274.82	0.878787	0.255397	-3.44086	0.000579865	0.0335483	STX3	syntaxin 3 [Source:VGNC Symbol;Acc:VGNC:35439]
ENSBTAG00000023172	1375.46	0.899916	0.221869	-4.05606	4.9907e-05	0.00762259	ITSN2	intersectin 2 [Source:VGNC Symbol;Acc:VGNC:30353]
ENSBTAG00000052708	1326.52	0.908042	0.250926	-3.61876	0.000296023	0.0222912	RC3H1	ring finger and CCCH-type domains 1 [Source:NCBI gene (formerly Entrezgene);Acc:100336754]
ENSBTAG00000049591	641.658	0.908829	0.248638	-3.65523	0.000256956	0.0206627	ENSBTAG00000049591
ENSBTAG00000009879	685.609	0.92722	0.279593	-3.31633	0.000912094	0.0437864	PCGF6	polycomb group ring finger 6 [Source:VGNC Symbol;Acc:VGNC:97296]
ENSBTAG00000007847	3234.57	1.01957	0.287176	-3.55034	0.00038473	0.0262246	EED	embryonic ectoderm development [Source:VGNC Symbol;Acc:VGNC:28332]
ENSBTAG00000020629	3352.81	1.02228	0.292775	-3.4917	0.000479956	0.0292124	UTP18	UTP18 small subunit processome component [Source:VGNC Symbol;Acc:VGNC:36743]
ENSBTAG00000019362	853.342	1.03218	0.268541	-3.84367	0.000121209	0.0130824	NOA1A	nitric oxide associated 1 A [Source:VGNC Symbol;Acc:VGNC:56755]
ENSBTAG00000018097	2812.32	1.03907	0.310474	-3.34674	0.000817686	0.0411128	PARN	poly(A)-specific ribonuclease [Source:NCBI gene (formerly Entrezgene);Acc:524155]
ENSBTAG00000017053	997.693	1.04994	0.307634	-3.41296	0.000642625	0.0355297	ABCB10	ATP binding cassette subfamily B member 10 [Source:VGNC Symbol;Acc:VGNC:25462]
ENSBTAG00000012833	620.482	1.06209	0.283789	-3.74252	0.000182183	0.0171485	ATG2B	autophagy related 2B [Source:VGNC Symbol;Acc:VGNC:26255]
ENSBTAG00000007935	14545.6	1.08387	0.221512	-4.89303	9.92934e-07	0.000514059	CALCOCO2	calcium binding and coiled-coil domain 2 [Source:VGNC Symbol;Acc:VGNC:26703]
ENSBTAG00000002630	72.801	1.09461	0.309346	-3.53846	0.000402475	0.0267037	MRTFA	myocardin related transcription factor A [Source:VGNC Symbol;Acc:VGNC:55393]
ENSBTAG00000046670	2092.01	1.09734	0.305197	-3.59551	0.000323759	0.0232544	MLX	MAX dimerization protein MLX [Source:VGNC Symbol;Acc:VGNC:31508]
ENSBTAG00000017371	113.929	1.10064	0.298967	-3.68148	0.000231886	0.0198637	RELL2	RELT like 2 [Source:VGNC Symbol;Acc:VGNC:33861]
ENSBTAG00000020735	1702.9	1.10847	0.260462	-4.25577	2.08331e-05	0.00455795	SMG1	SMG1 nonsense mediated mRNA decay associated PI3K related kinase [Source:VGNC Symbol;Acc:VGNC:35010]
ENSBTAG00000005913	1287.64	1.10853	0.284947	-3.89032	0.000100111	0.0115899	PATL1	PAT1 homolog 1, processing body mRNA decay factor [Source:VGNC Symbol;Acc:VGNC:32593]
ENSBTAG00000002836	727.393	1.11782	0.288457	-3.87515	0.000106558	0.0119804	TAF3	TATA-box binding protein associated factor 3 [Source:VGNC Symbol;Acc:VGNC:35574]
ENSBTAG00000016717	127.933	1.12884	0.304625	-3.70567	0.000210834	0.0185511	CEP68	centrosomal protein 68 [Source:VGNC Symbol;Acc:VGNC:27210]
ENSBTAG00000021853	4726.9	1.14809	0.327533	-3.50525	0.00045617	0.0282965	IP6K2	inositol hexakisphosphate kinase 2 [Source:VGNC Symbol;Acc:VGNC:30238]
ENSBTAG00000011640	15961.3	1.14987	0.327267	-3.51355	0.00044216	0.0276649	PLPP3	phospholipid phosphatase 3 [Source:VGNC Symbol;Acc:VGNC:33046]
ENSBTAG00000013145	1450.85	1.15735	0.32481	-3.56317	0.000366404	0.0251359	DDHD2	DDHD domain containing 2 [Source:VGNC Symbol;Acc:VGNC:27944]
ENSBTAG00000011596	7435.55	1.16654	0.356042	-3.27642	0.00105132	0.046623	SRSF5	serine and arginine rich splicing factor 5 [Source:VGNC Symbol;Acc:VGNC:52831]
ENSBTAG00000020315	378.012	1.16743	0.313445	-3.72451	0.000195698	0.0179483	DENND5B	DENN domain containing 5B [Source:VGNC Symbol;Acc:VGNC:28002]
ENSBTAG00000049397	726.561	1.18016	0.313225	-3.76778	0.000164709	0.0161458	CAV2	caveolin 2 [Source:NCBI gene (formerly Entrezgene);Acc:493642]
ENSBTAG00000006570	119.735	1.19625	0.36659	-3.26318	0.00110171	0.0473247	SEC22C	SEC22 homolog C, vesicle trafficking protein [Source:VGNC Symbol;Acc:VGNC:34409]
ENSBTAG00000010292	1030.46	1.21426	0.357538	-3.39618	0.000683328	0.0358029	SYNRG	synergin gamma [Source:VGNC Symbol;Acc:VGNC:35533]
ENSBTAG00000010351	411.965	1.21794	0.346539	-3.51458	0.00044045	0.0276649	SNX25	sorting nexin 25 [Source:VGNC Symbol;Acc:VGNC:35104]
ENSBTAG00000047649	364.337	1.2226	0.32589	-3.75156	0.000175738	0.0167365	AUH	AU RNA binding methylglutaconyl-CoA hydratase [Source:NCBI gene (formerly Entrezgene);Acc:614716]
ENSBTAG00000000137	1956.27	1.22355	0.297305	-4.11547	3.86391e-05	0.00658492	FRYL	FRY like transcription coactivator [Source:VGNC Symbol;Acc:VGNC:29123]
ENSBTAG00000004427	2276.81	1.22395	0.31167	-3.92707	8.59872e-05	0.0109617	OSBPL8	oxysterol binding protein like 8 [Source:VGNC Symbol;Acc:VGNC:32466]
ENSBTAG00000033669	1613.3	1.22682	0.288836	-4.24747	2.16203e-05	0.00460569	IL17RC	interleukin 17 receptor C [Source:VGNC Symbol;Acc:VGNC:30123]
ENSBTAG00000001861	2946.81	1.24335	0.368775	-3.37157	0.000747404	0.038444	SESTD1	SEC14 and spectrin domain containing 1 [Source:VGNC Symbol;Acc:VGNC:56146]
ENSBTAG00000039888	19210.2	1.25077	0.342641	-3.65038	0.000261858	0.0207247	MAGED2	MAGE family member D2 [Source:VGNC Symbol;Acc:VGNC:56926]
ENSBTAG00000009709	603.016	1.25203	0.314824	-3.97694	6.98073e-05	0.00958282	TAF5	TATA-box binding protein associated factor 5 [Source:VGNC Symbol;Acc:VGNC:35576]
ENSBTAG00000018317	1829.75	1.25238	0.246293	-5.08491	3.6781e-07	0.000258906	PPP2R2A	protein phosphatase 2 regulatory subunit Balpha [Source:VGNC Symbol;Acc:VGNC:33255]
ENSBTAG00000013353	386.774	1.26993	0.324267	-3.91631	8.99128e-05	0.0110279	ZNF274	zinc finger protein 274 [Source:VGNC Symbol;Acc:VGNC:37235]
ENSBTAG00000015974	1040.08	1.2829	0.345757	-3.71039	0.000206939	0.0185102	FLVCR1	FLVCR heme transporter 1 [Source:VGNC Symbol;Acc:VGNC:82540]
ENSBTAG00000019808	414.756	1.28299	0.395459	-3.24431	0.00117735	0.0497403	CCSER1	coiled-coil serine rich protein 1 [Source:VGNC Symbol;Acc:VGNC:26993]
ENSBTAG00000004168	1221.31	1.28406	0.386292	-3.32406	0.000887179	0.0431334	STON1	stonin 1 [Source:NCBI gene (formerly Entrezgene);Acc:100140704]
ENSBTAG00000008124	194.296	1.31404	0.345922	-3.79864	0.000145491	0.0149082	GK	glycerol kinase [Source:NCBI gene (formerly Entrezgene);Acc:505987]
ENSBTAG00000047341	60.6657	1.31423	0.338193	-3.88604	0.000101891	0.011617	ENSBTAG00000047341	THO complex subunit 2 [Source:NCBI gene (formerly Entrezgene);Acc:100299503]
ENSBTAG00000001123	595.698	1.31637	0.302931	-4.34543	1.39001e-05	0.00362971	SNRNP48	small nuclear ribonucleoprotein U11/U12 subunit 48 [Source:VGNC Symbol;Acc:VGNC:35072]
ENSBTAG00000024822	5053.8	1.32528	0.320248	-4.13828	3.49919e-05	0.00617832	SETX	senataxin [Source:VGNC Symbol;Acc:VGNC:34501]
ENSBTAG00000025856	483.322	1.33608	0.392669	-3.40256	0.000667579	0.0358029	JMY	junction mediating and regulatory protein, p53 cofactor [Source:VGNC Symbol;Acc:VGNC:30378]
ENSBTAG00000011684	104.531	1.35484	0.413851	-3.27375	0.00106132	0.0466292	RAB11FIP1	RAB11 family interacting protein 1 [Source:VGNC Symbol;Acc:VGNC:33616]
ENSBTAG00000000668	1642.51	1.36313	0.411135	-3.31554	0.000914674	0.0437864	SLC22A5	solute carrier family 22 member 5 [Source:VGNC Symbol;Acc:VGNC:34730]
ENSBTAG00000005144	665.014	1.37695	0.309986	-4.44198	8.91331e-06	0.0025769	PNPLA2	patatin like phospholipase domain containing 2 [Source:VGNC Symbol;Acc:VGNC:33091]
ENSBTAG00000039374	5448.21	1.38928	0.282769	-4.91311	8.96436e-07	0.000483776	IPO5	importin 5 [Source:VGNC Symbol;Acc:VGNC:30243]
ENSBTAG00000001186	79.18	1.41881	0.411288	-3.44967	0.000561273	0.0333545	SH2D4A	SH2 domain containing 4A [Source:VGNC Symbol;Acc:VGNC:34560]
ENSBTAG00000038617	175.614	1.43617	0.410779	-3.4962	0.000471927	0.0289413	SH3D21	SH3 domain containing 21 [Source:VGNC Symbol;Acc:VGNC:34571]
ENSBTAG00000010286	2441.16	1.4481	0.435983	-3.32146	0.000895464	0.0434059	NPAT	nuclear protein, coactivator of histone transcription [Source:VGNC Symbol;Acc:VGNC:50617]
ENSBTAG00000000291	1668.96	1.46826	0.36395	-4.03424	5.478e-05	0.00798998	DHTKD1	dehydrogenase E1 and transketolase domain containing 1 [Source:VGNC Symbol;Acc:VGNC:28047]
ENSBTAG00000020089	660.049	1.47987	0.385217	-3.84165	0.000122212	0.0131034	USP32	ubiquitin specific peptidase 32 [Source:VGNC Symbol;Acc:VGNC:36722]
ENSBTAG00000021521	5068.69	1.51656	0.358844	-4.22624	2.37625e-05	0.00474957	BFAR	bifunctional apoptosis regulator [Source:VGNC Symbol;Acc:VGNC:26477]
ENSBTAG00000007578	410.186	1.53547	0.362589	-4.23475	2.28802e-05	0.00463039	SHTN1	shootin 1 [Source:VGNC Symbol;Acc:VGNC:34611]
ENSBTAG00000049039	66.3802	1.55495	0.444168	-3.50081	0.000463845	0.0285538	ENSBTAG00000049039
ENSBTAG00000013284	574.805	1.56067	0.479807	-3.2527	0.00114315	0.048704	SGK3	serum/glucocorticoid regulated kinase family, member 3 [Source:NCBI gene (formerly Entrezgene);Acc:504480]
ENSBTAG00000016448	1118.4	1.57476	0.349978	-4.49958	6.80871e-06	0.00207987	ZBTB40	zinc finger and BTB domain containing 40 [Source:VGNC Symbol;Acc:VGNC:37079]
ENSBTAG00000003555	1031.8	1.58911	0.42087	-3.77578	0.00015951	0.0159412	THADA	THADA armadillo repeat containing [Source:VGNC Symbol;Acc:VGNC:35817]
ENSBTAG00000055158	2187.12	1.59708	0.464381	-3.43917	0.000583507	0.0336192	TP53INP1	tumor protein p53 inducible nuclear protein 1 [Source:NCBI gene (formerly Entrezgene);Acc:782667]
ENSBTAG00000017567	1103.8	1.65926	0.310538	-5.34319	9.1323e-08	0.000113732	ACACA	acetyl-CoA carboxylase alpha [Source:VGNC Symbol;Acc:VGNC:25519]
ENSBTAG00000037964	120.245	1.68738	0.519379	-3.24884	0.00115878	0.0492407	H2AW	H2A.W histone [Source:VGNC Symbol;Acc:VGNC:83612]
ENSBTAG00000032260	378.292	1.74519	0.328972	-5.30497	1.12689e-07	0.000121629	DCUN1D3	defective in cullin neddylation 1 domain containing 3 [Source:VGNC Symbol;Acc:VGNC:27937]
ENSBTAG00000005958	291.859	1.75832	0.487787	-3.60468	0.000312539	0.0227928	PTK2B	protein tyrosine kinase 2 beta [Source:VGNC Symbol;Acc:VGNC:33519]
ENSBTAG00000006771	1400.79	1.77398	0.385669	-4.59975	4.23008e-06	0.00145713	FRY	FRY microtubule binding protein [Source:VGNC Symbol;Acc:VGNC:29122]
ENSBTAG00000018559	395.899	1.80967	0.324162	-5.5826	2.36947e-08	3.48742e-05	LYRM1	LYR motif containing 1 [Source:VGNC Symbol;Acc:VGNC:31108]
ENSBTAG00000037735	295.145	1.8434	0.548695	-3.3596	0.000780554	0.0399676	C5AR2	complement component 5a receptor 2 [Source:VGNC Symbol;Acc:VGNC:26642]
ENSBTAG00000023843	517.256	1.86758	0.483444	-3.86307	0.000111972	0.0124166	RALGPS1	Ral GEF with PH domain and SH3 binding motif 1 [Source:VGNC Symbol;Acc:VGNC:33704]
ENSBTAG00000015195	1344.16	1.8728	0.506867	-3.69485	0.000220015	0.019208	NPC1	NPC intracellular cholesterol transporter 1 [Source:VGNC Symbol;Acc:VGNC:32194]
ENSBTAG00000008269	1584.06	1.94692	0.459589	-4.23621	2.27321e-05	0.00463039	RNF149	ring finger protein 149 [Source:VGNC Symbol;Acc:VGNC:34029]
ENSBTAG00000051072	870.817	2.03909	0.588668	-3.46391	0.000532388	0.0318058	AQP4	aquaporin 4 [Source:NCBI gene (formerly Entrezgene);Acc:281008]
ENSBTAG00000032277	70.1073	2.05123	0.580664	-3.53256	0.000411552	0.0267037	KYNU	kynureninase [Source:VGNC Symbol;Acc:VGNC:30759]
ENSBTAG00000010785	735.841	2.13665	0.626924	-3.40815	0.000654058	0.0357743	FAS	Fas cell surface death receptor [Source:VGNC Symbol;Acc:VGNC:28869]
ENSBTAG00000003291	3205.77	2.17286	0.504293	-4.30872	1.64199e-05	0.00401122	RIMKLB	ribosomal modification protein rimK like family member B [Source:VGNC Symbol;Acc:VGNC:33971]
ENSBTAG00000016685	635.501	2.32762	0.684438	-3.40078	0.000671947	0.0358029	FMO4	flavin containing dimethylaniline monoxygenase 4 [Source:VGNC Symbol;Acc:VGNC:29052]
ENSBTAG00000016622	64.3072	2.50211	0.593073	-4.21888	2.45515e-05	0.00484743	TCAIM	T cell activation inhibitor, mitochondrial [Source:VGNC Symbol;Acc:VGNC:35677]
ENSBTAG00000020527	6796.98	2.55653	0.68984	-3.70598	0.000210579	0.0185511	IDH1	isocitrate dehydrogenase (NADP(+)) 1 [Source:NCBI gene (formerly Entrezgene);Acc:281235]
ENSBTAG00000044183	38.1749	2.67145	0.719053	-3.71524	0.00020301	0.0182597	SPINK7	serine peptidase inhibitor Kazal type 7 [Source:VGNC Symbol;Acc:VGNC:82546]
ENSBTAG00000007898	2350.65	3.04198	0.832622	-3.6535	0.000258692	0.0206627	CYBRD1	cytochrome b reductase 1 [Source:VGNC Symbol;Acc:VGNC:49050]
ENSBTAG00000015493	860.513	3.68868	0.943161	-3.91097	9.19251e-05	0.0111725	ENSBTAG00000015493
ENSBTAG00000008807	122.743	4.02226	1.12616	-3.57166	0.000354722	0.0247873	FBXL22	F-box and leucine rich repeat protein 22 [Source:NCBI gene (formerly Entrezgene);Acc:513821]

## Sheet: LE
Lists of genes differently expressed in luminal epithelial cells from high and low progesterone cows
Gene stable ID	baseMean	log2FoldChange	lfcSE	stat	pvalue	padj	Gene name	Gene description
ENSBTAG00000015059	66.3347	-36.8621	4.88805	7.54127	4.65412e-14	3.8571e-10	MMP13	matrix metallopeptidase 13 [Source:VGNC Symbol;Acc:VGNC:31518]
ENSBTAG00000050951	23.8422	-35.8655	5.23971	6.84495	7.65043e-12	3.17015e-08	ENSBTAG00000050951
ENSBTAG00000054120	23.036	-34.5581	5.5085	6.2736	3.52795e-10	9.74598e-07	HPSE2	heparanase 2 (inactive) [Source:HGNC Symbol;Acc:HGNC:18374]
ENSBTAG00000040367	268.324	-30.7055	6.5992	4.65291	3.27287e-06	0.00339049	ENSBTAG00000040367
ENSBTAG00000007302	249.899	-21.6751	4.36625	4.96423	6.89741e-07	0.000952704	SLC2A5	solute carrier family 2 (facilitated glucose/fructose transporter), member 5 [Source:NCBI gene (formerly Entrezgene);Acc:282868]
ENSBTAG00000021739	20.0084	-21.2366	4.70721	4.5115	6.43704e-06	0.00544058	NPPB	natriuretic peptide B [Source:VGNC Symbol;Acc:VGNC:32211]
ENSBTAG00000047529	55.7415	-21.1377	4.69361	4.50351	6.6841e-06	0.00544058	ENSBTAG00000047529
ENSBTAG00000011985	75.1732	-21.0204	5.6844	3.69791	0.00021738	0.0388031	ENSBTAG00000011985
ENSBTAG00000026437	112.832	-20.7441	4.36449	4.75294	2.00484e-06	0.00255617	ENSBTAG00000026437
ENSBTAG00000049599	23.3732	-19.5173	3.76103	5.18935	2.11027e-07	0.000388642	FAM163A	family with sequence similarity 163 member A [Source:NCBI gene (formerly Entrezgene);Acc:613476]
ENSBTAG00000025535	8.39646	-17.2514	4.3195	3.99385	6.50077e-05	0.0198329	GLYATL3	glycine-N-acyltransferase like 3 [Source:VGNC Symbol;Acc:VGNC:29428]
ENSBTAG00000013100	291.812	-11.9593	2.77296	4.31282	1.61182e-05	0.00890533	SPAG5	sperm associated antigen 5 [Source:VGNC Symbol;Acc:VGNC:55873]
ENSBTAG00000006676	107.582	-10.2025	2.5391	4.01816	5.86538e-05	0.0198048	FIBIN	fin bud initiation factor homolog [Source:VGNC Symbol;Acc:VGNC:56527]
ENSBTAG00000018810	884.644	-9.77892	1.87807	5.20691	1.92011e-07	0.000388642	THBS2	thrombospondin 2 [Source:VGNC Symbol;Acc:VGNC:35829]
ENSBTAG00000001382	37.3109	-9.31632	2.53864	3.6698	0.000242738	0.0423513	SLC26A9	solute carrier family 26 member 9 [Source:VGNC Symbol;Acc:VGNC:34784]
ENSBTAG00000049426	84.1546	-8.43007	2.32774	3.62156	0.000292827	0.0476086	ENSBTAG00000049426	phosphatidylcholine transfer protein [Source:NCBI gene (formerly Entrezgene);Acc:781298]
ENSBTAG00000014326	172.644	-7.79602	2.0185	3.86229	0.00011233	0.0258593	CDCA8	cell division cycle associated 8 [Source:VGNC Symbol;Acc:VGNC:27088]
ENSBTAG00000032372	89.6119	-7.31585	1.85672	3.94021	8.14114e-05	0.0221373	HASPIN	histone H3 associated protein kinase [Source:VGNC Symbol;Acc:VGNC:55834]
ENSBTAG00000009014	10407.3	-7.3123	1.63621	4.46906	7.85641e-06	0.00566174	UPK1B	uroplakin 1B [Source:VGNC Symbol;Acc:VGNC:36685]
ENSBTAG00000006563	108.845	-7.23385	1.98341	3.64717	0.000265144	0.0453068	KLHL40	kelch like family member 40 [Source:VGNC Symbol;Acc:VGNC:30665]
ENSBTAG00000009618	329.057	-7.01246	1.76564	3.97162	7.13865e-05	0.0204005	NEK2	NIMA related kinase 2 [Source:VGNC Symbol;Acc:VGNC:31993]
ENSBTAG00000007958	725.704	-6.50486	1.49677	4.34594	1.38679e-05	0.00820931	TNS4	tensin 4 [Source:VGNC Symbol;Acc:VGNC:36210]
ENSBTAG00000013369	560.073	-6.47462	1.29254	5.00921	5.46542e-07	0.000905894	COL14A1	collagen type XIV alpha 1 chain [Source:VGNC Symbol;Acc:VGNC:53851]
ENSBTAG00000044175	147.854	-6.42507	1.70301	3.77277	0.000161445	0.0311157	CENPK	centromere protein K [Source:VGNC Symbol;Acc:VGNC:27179]
ENSBTAG00000009819	531.617	-6.41605	1.47368	4.35376	1.33822e-05	0.00820931	CDC20	cell division cycle 20 [Source:VGNC Symbol;Acc:VGNC:27060]
ENSBTAG00000019262	1160.58	-6.28679	1.65482	3.79908	0.000145232	0.0283203	TOP2A	DNA topoisomerase II alpha [Source:VGNC Symbol;Acc:VGNC:49583]
ENSBTAG00000010774	586.909	-6.04879	1.42051	4.25817	2.06109e-05	0.0110202	NUSAP1	nucleolar and spindle associated protein 1 [Source:VGNC Symbol;Acc:VGNC:32370]
ENSBTAG00000022244	77.3916	-5.97566	1.66451	3.59004	0.000330627	0.0498399	ACTN3	actinin alpha 3 [Source:VGNC Symbol;Acc:VGNC:53654]
ENSBTAG00000005670	101.423	-5.9242	1.63246	3.629	0.000284519	0.0476086	ARHGEF19	Rho guanine nucleotide exchange factor 19 [Source:VGNC Symbol;Acc:VGNC:26110]
ENSBTAG00000012861	250.409	-5.63699	1.38238	4.07774	4.54754e-05	0.0171308	KIF4A	kinesin family member 4A [Source:NCBI gene (formerly Entrezgene);Acc:537127]
ENSBTAG00000021069	169.491	-5.4725	1.5122	3.61891	0.000295848	0.0476086	PBK	PDZ binding kinase [Source:VGNC Symbol;Acc:VGNC:59199]
ENSBTAG00000002062	436.997	-5.46419	1.38684	3.94003	8.14708e-05	0.0221373	TRPA1	transient receptor potential cation channel subfamily A member 1 [Source:VGNC Symbol;Acc:VGNC:36380]
ENSBTAG00000050137	168.073	-5.43342	1.48404	3.66124	0.000251001	0.0433368	ENSBTAG00000050137
ENSBTAG00000013960	4398.27	-5.13	1.27712	4.01685	5.898e-05	0.0198048	PSAT1	phosphoserine aminotransferase 1 [Source:VGNC Symbol;Acc:VGNC:55075]
ENSBTAG00000018142	111.475	-4.91344	1.28808	3.81454	0.000136438	0.0279192	DTL	denticleless E3 ubiquitin protein ligase homolog [Source:VGNC Symbol;Acc:VGNC:28230]
ENSBTAG00000003956	130.17	-4.82551	1.32467	3.64281	0.000269683	0.0456121	SGCA	sarcoglycan alpha [Source:VGNC Symbol;Acc:VGNC:34535]
ENSBTAG00000019788	108.053	-4.79431	1.15669	4.14486	3.40017e-05	0.0145085	TEAD4	TEA domain transcription factor 4 [Source:VGNC Symbol;Acc:VGNC:35727]
ENSBTAG00000007783	246.97	-4.76577	1.08275	4.40155	1.0748e-05	0.00712596	MYBL2	MYB proto-oncogene like 2 [Source:VGNC Symbol;Acc:VGNC:31779]
ENSBTAG00000048173	282.765	-4.67656	1.25109	3.73799	0.000185498	0.0341626	SMIM10	small integral membrane protein 10 [Source:NCBI gene (formerly Entrezgene);Acc:100302527]
ENSBTAG00000005586	1191.46	-4.59153	1.17716	3.90051	9.59891e-05	0.0244772	GATM	glycine amidinotransferase [Source:VGNC Symbol;Acc:VGNC:29274]
ENSBTAG00000007772	62.9632	-4.56984	1.14265	3.99933	6.35223e-05	0.0198329	SLC29A4	solute carrier family 29 member 4 [Source:VGNC Symbol;Acc:VGNC:34795]
ENSBTAG00000012708	165.276	-4.54134	1.19292	3.8069	0.000140718	0.0281012	SERPINI1	serpin family I member 1 [Source:VGNC Symbol;Acc:VGNC:34481]
ENSBTAG00000018318	349.025	-4.19231	0.897252	4.67239	2.9772e-06	0.0032898	DNAJB5	DnaJ heat shock protein family (Hsp40) member B5 [Source:VGNC Symbol;Acc:VGNC:56945]
ENSBTAG00000017582	269.443	-4.03417	0.897087	4.49696	6.89305e-06	0.00544058	CHEK1	checkpoint kinase 1 [Source:VGNC Symbol;Acc:VGNC:50058]
ENSBTAG00000007763	1130.54	-3.80024	1.05858	3.58993	0.000330763	0.0498399	SLC1A4	solute carrier family 1 member 4 [Source:VGNC Symbol;Acc:VGNC:34714]
ENSBTAG00000021210	279.782	-3.76498	0.97817	3.84901	0.000118597	0.0265642	HES2	hes family bHLH transcription factor 2 [Source:VGNC Symbol;Acc:VGNC:29819]
ENSBTAG00000016272	409.604	-3.70709	1.03183	3.59272	0.000327245	0.0498399	TEX11	testis expressed 11 [Source:VGNC Symbol;Acc:VGNC:35760]
ENSBTAG00000003196	115.792	-3.54553	0.949594	3.73373	0.000188663	0.0343636	PAPSS2	3'-phosphoadenosine 5'-phosphosulfate synthase 2 [Source:VGNC Symbol;Acc:VGNC:32574]
ENSBTAG00000045727	3119.6	-3.53832	0.84074	4.20858	2.56984e-05	0.0127299	EPPK1	epiplakin 1 [Source:NCBI gene (formerly Entrezgene);Acc:100337278]
ENSBTAG00000002882	572.855	-3.45641	0.828026	4.17428	2.98931e-05	0.0137767	LMNB1	lamin B1 [Source:VGNC Symbol;Acc:VGNC:30930]
ENSBTAG00000019203	1921.17	-3.40488	0.854067	3.98667	6.70072e-05	0.0198329	S100A4	S100 calcium binding protein A4 [Source:VGNC Symbol;Acc:VGNC:34244]
ENSBTAG00000027051	214.934	-3.22139	0.845334	3.81079	0.000138522	0.0280001	PTAFR	platelet activating factor receptor [Source:VGNC Symbol;Acc:VGNC:33488]
ENSBTAG00000017767	442.122	-3.16558	0.829589	3.81584	0.000135718	0.0279192	GPR173	G protein-coupled receptor 173 [Source:VGNC Symbol;Acc:VGNC:29570]
ENSBTAG00000012525	710.028	-3.13744	0.768373	4.08322	4.44162e-05	0.0171308	ABO	ABO, alpha 1-3-N-acetylgalactosaminyltransferase and alpha 1-3-galactosyltransferase [Source:VGNC Symbol;Acc:VGNC:25510]
ENSBTAG00000001473	165.374	-3.13548	0.693006	4.52447	6.05479e-06	0.00544058	ARVCF	ARVCF delta catenin family member [Source:VGNC Symbol;Acc:VGNC:49535]
ENSBTAG00000009579	280.993	-3.02958	0.731781	4.14	3.47299e-05	0.0145085	CEP85	centrosomal protein 85 [Source:VGNC Symbol;Acc:VGNC:27216]
ENSBTAG00000033486	354.761	-3.02938	0.730462	4.14721	3.36557e-05	0.0145085	C17H4orf46	chromosome 17 C4orf46 homolog [Source:VGNC Symbol;Acc:VGNC:52650]
ENSBTAG00000011154	1220.96	-2.93635	0.812107	3.61572	0.000299515	0.0477352	SDC1	syndecan 1 [Source:VGNC Symbol;Acc:VGNC:34378]
ENSBTAG00000014773	506.33	-2.82755	0.73873	3.82758	0.000129411	0.0272884	HMMR	hyaluronan mediated motility receptor [Source:VGNC Symbol;Acc:VGNC:29884]
ENSBTAG00000047219	85.2141	-2.6756	0.739084	3.62015	0.000294427	0.0476086	ZNF793	zinc finger protein 793 [Source:VGNC Symbol;Acc:VGNC:37349]
ENSBTAG00000003581	161.174	-2.51012	0.656011	3.82634	0.000130062	0.0272884	SETD7	SET domain containing 7, histone lysine methyltransferase [Source:VGNC Symbol;Acc:VGNC:34497]
ENSBTAG00000004727	119.823	-2.50366	0.681312	3.67476	0.000238072	0.0419793	PAQR4	progestin and adipoQ receptor family member 4 [Source:VGNC Symbol;Acc:VGNC:32576]
ENSBTAG00000015841	1465.02	-2.43774	0.54922	4.43856	9.05648e-06	0.00625463	CCDC115	coiled-coil domain containing 115 [Source:NCBI gene (formerly Entrezgene);Acc:513406]
ENSBTAG00000025161	292.777	-2.4195	0.571969	4.23013	2.33559e-05	0.0120976	AGPAT2	1-acylglycerol-3-phosphate O-acyltransferase 2 [Source:VGNC Symbol;Acc:VGNC:25735]
ENSBTAG00000014685	2039	-2.35357	0.604785	3.89158	9.95955e-05	0.0245207	HPRT1	hypoxanthine phosphoribosyltransferase 1 [Source:NCBI gene (formerly Entrezgene);Acc:281229]
ENSBTAG00000009022	46.7564	-2.2093	0.590965	3.73846	0.000185149	0.0341626	DNAJC30	DnaJ heat shock protein family (Hsp40) member C30 [Source:NCBI gene (formerly Entrezgene);Acc:617118]
ENSBTAG00000009646	2154.4	-2.05342	0.52847	3.8856	0.000102077	0.0245207	ALDH7A1	aldehyde dehydrogenase 7 family member A1 [Source:VGNC Symbol;Acc:VGNC:25818]
ENSBTAG00000014958	1155.56	-2.02947	0.560264	3.62235	0.000291939	0.0476086	PRKAR2B	protein kinase cAMP-dependent type II regulatory subunit beta [Source:VGNC Symbol;Acc:VGNC:33326]
ENSBTAG00000007520	1347.96	-1.44669	0.360711	4.01065	6.05519e-05	0.0198048	MAPRE2	microtubule associated protein RP/EB family member 2 [Source:VGNC Symbol;Acc:VGNC:31233]
ENSBTAG00000011258	1318.44	-1.18868	0.294332	4.03856	5.37808e-05	0.0198048	ACOT9	acyl-CoA thioesterase 9 [Source:VGNC Symbol;Acc:VGNC:25551]
ENSBTAG00000002698	1626.83	1.03084	0.268409	-3.84054	0.000122764	0.0267739	UBE3B	ubiquitin protein ligase E3B [Source:VGNC Symbol;Acc:VGNC:36600]
ENSBTAG00000013916	3034.61	1.0812	0.268701	-4.0238	5.72663e-05	0.0198048	HERC2	HECT and RLD domain containing E3 ubiquitin protein ligase 2 [Source:VGNC Symbol;Acc:VGNC:59172]
ENSBTAG00000015566	3478.19	1.17131	0.296092	-3.95589	7.62499e-05	0.0214211	CTR9	CTR9 homolog, Paf1/RNA polymerase II complex component [Source:VGNC Symbol;Acc:VGNC:27810]
ENSBTAG00000005071	749.308	1.47368	0.353056	-4.17406	2.99222e-05	0.0137767	SLC49A4	solute carrier family 49 member 4 [Source:VGNC Symbol;Acc:VGNC:57883]
ENSBTAG00000018067	2279.47	1.47831	0.409766	-3.6077	0.000308926	0.0487661	S100PBP	S100P binding protein [Source:VGNC Symbol;Acc:VGNC:34250]
ENSBTAG00000002422	714.034	1.50549	0.267978	-5.61795	1.93238e-08	4.57559e-05	BCL9	BCL9 transcription coactivator [Source:VGNC Symbol;Acc:VGNC:58092]
ENSBTAG00000008388	7532.33	1.57313	0.347623	-4.52539	6.02843e-06	0.00544058	THOC2	THO complex 2 [Source:NCBI gene (formerly Entrezgene);Acc:507738]
ENSBTAG00000005221	4539.75	1.59178	0.397491	-4.00456	6.21328e-05	0.0198048	WNK1	WNK lysine deficient protein kinase 1 [Source:VGNC Symbol;Acc:VGNC:36949]
ENSBTAG00000008293	3407.58	1.65135	0.414106	-3.98776	6.67003e-05	0.0198329	GPCPD1	glycerophosphocholine phosphodiesterase 1 [Source:VGNC Symbol;Acc:VGNC:29528]
ENSBTAG00000022721	1094.18	1.72126	0.383779	-4.48502	7.29067e-06	0.00549285	SLC25A38	solute carrier family 25 member 38 [Source:VGNC Symbol;Acc:VGNC:34763]
ENSBTAG00000019989	1858.28	1.73862	0.442106	-3.93257	8.4041e-05	0.0224674	PXK	PX domain containing serine/threonine kinase like [Source:VGNC Symbol;Acc:VGNC:33583]
ENSBTAG00000004636	4887.94	1.73882	0.461586	-3.76705	0.000165187	0.031471	PLEKHA1	pleckstrin homology domain containing A1 [Source:VGNC Symbol;Acc:VGNC:33003]
ENSBTAG00000021853	4726.9	1.84487	0.512549	-3.59941	0.000318944	0.0498399	IP6K2	inositol hexakisphosphate kinase 2 [Source:VGNC Symbol;Acc:VGNC:30238]
ENSBTAG00000002823	3352.6	1.87421	0.465524	-4.02603	5.67265e-05	0.0198048	MPZL1	myelin protein zero like 1 [Source:VGNC Symbol;Acc:VGNC:31592]
ENSBTAG00000013326	651.635	1.93408	0.411242	-4.70302	2.56343e-06	0.00303492	ANAPC10	anaphase promoting complex subunit 10 [Source:VGNC Symbol;Acc:VGNC:25880]
ENSBTAG00000005861	532.296	1.97089	0.468706	-4.20496	2.61127e-05	0.0127299	CCNT1	cyclin T1 [Source:VGNC Symbol;Acc:VGNC:26978]
ENSBTAG00000016696	144.642	2.07828	0.476901	-4.35789	1.31321e-05	0.00820931	NCDN	neurochondrin [Source:VGNC Symbol;Acc:VGNC:31910]
ENSBTAG00000001826	585.565	2.10249	0.508077	-4.13814	3.50131e-05	0.0145085	SASH1	SAM and SH3 domain containing 1 [Source:VGNC Symbol;Acc:VGNC:34293]
ENSBTAG00000006082	3062.3	2.12846	0.427474	-4.97916	6.38615e-07	0.000952704	DNASE2	deoxyribonuclease 2, lysosomal [Source:VGNC Symbol;Acc:VGNC:28136]
ENSBTAG00000017077	10653.1	2.2702	0.585538	-3.87712	0.000105699	0.0250279	CTSV	cathepsin V [Source:NCBI gene (formerly Entrezgene);Acc:281108]
ENSBTAG00000009075	541.428	2.41475	0.630024	-3.83279	0.0001267	0.0272735	RNF207	ring finger protein 207 [Source:VGNC Symbol;Acc:VGNC:34048]
ENSBTAG00000004710	780.818	2.41537	0.616866	-3.91556	9.01961e-05	0.0233594	HNF1B	HNF1 homeobox B [Source:VGNC Symbol;Acc:VGNC:29890]
ENSBTAG00000013755	5175.51	2.43729	0.627126	-3.88645	0.000101722	0.0245207	ITGB5	integrin subunit beta 5 [Source:VGNC Symbol;Acc:VGNC:30330]
ENSBTAG00000010423	1009.4	2.44293	0.63381	-3.85436	0.000116034	0.0263461	LIFR	LIF receptor subunit alpha [Source:VGNC Symbol;Acc:VGNC:30881]
ENSBTAG00000025856	483.322	2.45866	0.61393	-4.00479	6.20719e-05	0.0198048	JMY	junction mediating and regulatory protein, p53 cofactor [Source:VGNC Symbol;Acc:VGNC:30378]
ENSBTAG00000031238	84.8018	2.85073	0.698444	-4.08154	4.47381e-05	0.0171308	SHCBP1L	SHC binding and spindle associated 1 like [Source:VGNC Symbol;Acc:VGNC:34593]
ENSBTAG00000001387	1496.87	2.94458	0.787449	-3.7394	0.000184463	0.0341626	WDR73	WD repeat domain 73 [Source:VGNC Symbol;Acc:VGNC:36917]
ENSBTAG00000022288	185.984	2.97786	0.46826	-6.35942	2.02516e-10	6.7134e-07	AMMECR1	AMMECR nuclear protein 1 [Source:VGNC Symbol;Acc:VGNC:96541]
ENSBTAG00000046979	8491.19	3.0209	0.785872	-3.84401	0.00012104	0.0267499	LGMN	legumain [Source:VGNC Symbol;Acc:VGNC:30860]
ENSBTAG00000054085	5512.11	3.10529	0.79196	-3.92103	8.81726e-05	0.0231978	SELENOP	selenoprotein P [Source:NCBI gene (formerly Entrezgene);Acc:282066]
ENSBTAG00000012050	1175.61	3.13693	0.726378	-4.31859	1.5703e-05	0.00890533	ORAI2	ORAI calcium release-activated calcium modulator 2 [Source:VGNC Symbol;Acc:VGNC:32444]
ENSBTAG00000002194	464.408	3.2251	0.811784	-3.97285	7.10178e-05	0.0204005	MYZAP	myocardial zonula adherens protein [Source:VGNC Symbol;Acc:VGNC:55127]
ENSBTAG00000002663	631.806	3.52738	0.507147	-6.95533	3.51727e-12	1.94329e-08	BCAS3	BCAS3 microtubule associated cell migration factor [Source:VGNC Symbol;Acc:VGNC:26438]
ENSBTAG00000022886	322.631	3.90388	1.02701	-3.8012	0.000143999	0.0283203	RYR2	ryanodine receptor 2 [Source:VGNC Symbol;Acc:VGNC:34234]
ENSBTAG00000001852	503.703	3.97206	0.969153	-4.09849	4.15863e-05	0.016812	BREH1	retinyl ester hydrolase type 1 [Source:NCBI gene (formerly Entrezgene);Acc:497207]
ENSBTAG00000007417	9.615	4.18765	1.0752	-3.89477	9.82905e-05	0.0245207	GDF11	growth differentiation factor 11 [Source:VGNC Symbol;Acc:VGNC:29300]
ENSBTAG00000003608	31.3473	4.25101	1.09785	-3.87213	0.000107889	0.0251868	SYCP2	synaptonemal complex protein 2 [Source:VGNC Symbol;Acc:VGNC:35509]
ENSBTAG00000001649	98.6078	4.36839	1.18144	-3.69752	0.000217719	0.0388031	ZFPM2	zinc finger protein, FOG family member 2 [Source:VGNC Symbol;Acc:VGNC:54515]
ENSBTAG00000015358	87.088	5.2769	0.466397	-11.3142	1.11646e-29	1.85053e-25	ALDOB	aldolase, fructose-bisphosphate B [Source:VGNC Symbol;Acc:VGNC:25822]
ENSBTAG00000003140	171.166	5.93617	1.65225	-3.59278	0.000327166	0.0498399	CRYGS	crystallin gamma S [Source:VGNC Symbol;Acc:VGNC:27743]

## Sheet: interactionST_GEpval0.05
Lists of genes with a significant interaction between stroma and glandular epithelial cells from high and low progesterone cows
Gene stable ID	Gene name	baseMean	log2FoldChange	lfcSE	stat	pvalue	padj	Gene description
ENSBTAG00000037768	MMP3	2683.99	22.2653	3.7	6.01763	1.76985e-09	3.13687e-05	matrix metallopeptidase 3 [Source:NCBI gene (formerly Entrezgene);Acc:281309]
ENSBTAG00000050594		42.0878	-19.4781	3.74547	-5.20044	1.9882e-07	0.00176194
ENSBTAG00000006036	ERP27	72.669	-3.83744	0.839643	-4.57032	4.86979e-06	0.0236187	endoplasmic reticulum protein 27 [Source:VGNC Symbol;Acc:VGNC:56198]
ENSBTAG00000040028		103.119	-6.87366	1.51025	-4.55135	5.33034e-06	0.0236187
ENSBTAG00000008124	GK	194.296	2.12602	0.482688	4.40455	1.06006e-05	0.0365505	glycerol kinase [Source:NCBI gene (formerly Entrezgene);Acc:505987]
ENSBTAG00000003408		1219.63	9.15489	2.09451	4.37091	1.23732e-05	0.0365505
ENSBTAG00000000638	CDT1	80.163	-3.93648	0.968002	-4.0666	4.77034e-05	0.0992216	chromatin licensing and DNA replication factor 1 [Source:VGNC Symbol;Acc:VGNC:27158]
ENSBTAG00000011463	MID1IP1	815.612	-1.78967	0.440493	-4.06289	4.84691e-05	0.0992216	MID1 interacting protein 1 [Source:VGNC Symbol;Acc:VGNC:31465]
ENSBTAG00000017738	EMID1	670.158	-2.99839	0.742033	-4.04077	5.3275e-05	0.0992216	EMI domain containing 1 [Source:VGNC Symbol;Acc:VGNC:28472]
ENSBTAG00000050197	C10orf99	207.91	14.4926	3.59694	4.02914	5.59815e-05	0.0992216	chromosome 10 open reading frame 99 [Source:HGNC Symbol;Acc:HGNC:31428]
ENSBTAG00000046957	DOK6	66.7799	-3.60328	0.915929	-3.93401	8.35396e-05	0.118687	docking protein 6 [Source:VGNC Symbol;Acc:VGNC:28169]
ENSBTAG00000000804	MOB3B	1000.1	-2.05693	0.524122	-3.92453	8.68994e-05	0.118687	MOB kinase activator 3B [Source:VGNC Symbol;Acc:VGNC:31545]
ENSBTAG00000034077	ASIP	35.1511	-5.49772	1.40735	-3.90644	9.36655e-05	0.118687	agouti signaling protein [Source:VGNC Symbol;Acc:VGNC:26214]
ENSBTAG00000032260	DCUN1D3	378.292	1.79646	0.459898	3.90622	9.37498e-05	0.118687	defective in cullin neddylation 1 domain containing 3 [Source:VGNC Symbol;Acc:VGNC:27937]
ENSBTAG00000021959	CDC20B	70.8894	-9.07841	2.35814	-3.84982	0.000118206	0.137019	cell division cycle 20B [Source:VGNC Symbol;Acc:VGNC:27061]
ENSBTAG00000020546	TRDMT1	946.454	1.04309	0.271789	3.83787	0.000124107	0.137019	tRNA aspartic acid methyltransferase 1 [Source:VGNC Symbol;Acc:VGNC:36296]
ENSBTAG00000011759	C1QL1	143.564	-6.85461	1.79263	-3.82378	0.000131422	0.137019	complement C1q like 1 [Source:VGNC Symbol;Acc:VGNC:26620]
ENSBTAG00000011780	SLITRK4	69.4932	-7.01144	1.85691	-3.77586	0.000159456	0.14973	SLIT and NTRK like family member 4 [Source:VGNC Symbol;Acc:VGNC:34965]
ENSBTAG00000010954	ART3	172.958	-3.04784	0.808801	-3.76834	0.000164334	0.14973	ADP-ribosyltransferase 3 (inactive) [Source:VGNC Symbol;Acc:VGNC:26180]
ENSBTAG00000008125	KCNAB2	48.4958	-3.3949	0.904215	-3.75453	0.000173664	0.14973	potassium voltage-gated channel subfamily A regulatory beta subunit 2 [Source:VGNC Symbol;Acc:VGNC:30428]
ENSBTAG00000005433	SSUH2	633.594	-4.08619	1.08989	-3.74919	0.000177405	0.14973	ssu-2 homolog [Source:VGNC Symbol;Acc:VGNC:59163]
ENSBTAG00000021420	EPHA7	186.943	-5.08338	1.36457	-3.72527	0.000195105	0.150661	EPH receptor A7 [Source:VGNC Symbol;Acc:VGNC:28537]
ENSBTAG00000000781	HIP1	367.808	-2.05877	0.552727	-3.72475	0.000195509	0.150661	huntingtin interacting protein 1 [Source:VGNC Symbol;Acc:VGNC:29857]
ENSBTAG00000016793	SLC35D3	124.891	-4.82881	1.30932	-3.68804	0.000225989	0.166893	solute carrier family 35 member D3 [Source:VGNC Symbol;Acc:VGNC:34829]
ENSBTAG00000026812	AOX2	360.438	-10.2195	2.79856	-3.65172	0.000260494	0.18468	aldehyde oxidase 2 [Source:NCBI gene (formerly Entrezgene);Acc:531699]
ENSBTAG00000047986		46.5531	-13.3565	3.67733	-3.63212	0.000281104	0.189678
ENSBTAG00000022036	ZNRF3	238.274	-2.31933	0.640631	-3.62038	0.000294169	0.189678	zinc and ring finger 3 [Source:VGNC Symbol;Acc:VGNC:55766]
ENSBTAG00000044009	PPP1R1C	11.9291	-18.7637	5.19057	-3.61495	0.000300406	0.189678	protein phosphatase 1 regulatory inhibitor subunit 1C [Source:VGNC Symbol;Acc:VGNC:33235]
ENSBTAG00000033291	SPAG6	613.162	-5.1727	1.43427	-3.6065	0.000310351	0.189678	sperm associated antigen 6 [Source:VGNC Symbol;Acc:VGNC:35167]
ENSBTAG00000007823	TG	42.2741	-2.49862	0.696271	-3.58857	0.000332495	0.196438	thyroglobulin [Source:VGNC Symbol;Acc:VGNC:35798]
ENSBTAG00000006726	CCDC102B	24.0422	-3.20062	0.896493	-3.57015	0.000356771	0.203981	coiled-coil domain containing 102B [Source:VGNC Symbol;Acc:VGNC:56364]
ENSBTAG00000021013	TUBB4A	1575.7	-2.86186	0.810652	-3.53032	0.000415056	0.229889	tubulin beta 4A class IVa [Source:VGNC Symbol;Acc:VGNC:36507]
ENSBTAG00000002023	NOS1	121.45	-6.07868	1.73837	-3.49678	0.000470915	0.252924	nitric oxide synthase 1 [Source:VGNC Symbol;Acc:VGNC:32172]
ENSBTAG00000011873	KCNE3	435.737	-3.5972	1.03431	-3.47786	0.000505427	0.263476	potassium voltage-gated channel subfamily E regulatory subunit 3 [Source:VGNC Symbol;Acc:VGNC:30438]
ENSBTAG00000014707	ISG15	1192.78	-3.71093	1.07216	-3.46115	0.000537867	0.272376	ISG15 ubiquitin like modifier [Source:VGNC Symbol;Acc:VGNC:30293]
ENSBTAG00000017676	TPK1	485.173	1.10653	0.32084	3.44885	0.000562986	0.273952	thiamin pyrophosphokinase 1 [Source:VGNC Symbol;Acc:VGNC:36251]
ENSBTAG00000023374	FUT1	187.22	-3.8025	1.10617	-3.43753	0.000587051	0.273952	fucosyltransferase 1 [Source:VGNC Symbol;Acc:VGNC:49145]
ENSBTAG00000010875	MSX1	11870.9	-2.7273	0.793421	-3.43739	0.000587348	0.273952	msh homeobox 1 [Source:VGNC Symbol;Acc:VGNC:31711]
ENSBTAG00000015978	ANXA1	38768.3	-1.65829	0.48622	-3.41057	0.000648284	0.29462	annexin A1 [Source:VGNC Symbol;Acc:VGNC:50196]
ENSBTAG00000039888	MAGED2	19210.2	1.61283	0.476489	3.38482	0.000712249	0.305893	MAGE family member D2 [Source:VGNC Symbol;Acc:VGNC:56926]
ENSBTAG00000000569	HES1	908.748	-1.83228	0.542255	-3.37901	0.000727481	0.305893	hes family bHLH transcription factor 1 [Source:VGNC Symbol;Acc:VGNC:29818]
ENSBTAG00000020931	CHN2	863.476	-1.86159	0.551416	-3.37601	0.000735455	0.305893	chimerin 2 [Source:VGNC Symbol;Acc:VGNC:50060]
ENSBTAG00000018819	TENM1	1505.56	-3.36557	0.997642	-3.37352	0.000742124	0.305893	teneurin transmembrane protein 1 [Source:VGNC Symbol;Acc:VGNC:35741]
ENSBTAG00000018481		120.678	-5.37691	1.60703	-3.34586	0.000820275	0.324131
ENSBTAG00000039374	IPO5	5448.21	1.31348	0.393362	3.33912	0.000840451	0.324131	importin 5 [Source:VGNC Symbol;Acc:VGNC:30243]
ENSBTAG00000007638	PIF1	9.0022	-7.87155	2.35756	-3.33886	0.000841234	0.324131	PIF1 5'-to-3' DNA helicase [Source:VGNC Symbol;Acc:VGNC:32866]
ENSBTAG00000053558	NOTUM	38.1154	-4.80625	1.45602	-3.30095	0.000963564	0.356135	notum, palmitoleoyl-protein carboxylesterase [Source:HGNC Symbol;Acc:HGNC:27106]
ENSBTAG00000011713		127.849	-3.79789	1.15063	-3.30069	0.000964483	0.356135
ENSBTAG00000052518	TUBB4B	9597.67	-1.3561	0.412149	-3.29032	0.00100073	0.36198	tubulin beta 4B class IVb [Source:NCBI gene (formerly Entrezgene);Acc:539149]
ENSBTAG00000053908		8.40463	3.99513	1.21854	3.27864	0.0010431	0.366426
ENSBTAG00000001093	KLHL23	159.492	-2.0195	0.617696	-3.26941	0.0010777	0.366426	kelch like family member 23 [Source:VGNC Symbol;Acc:VGNC:56126]
ENSBTAG00000010119	ALDH1A2	350.603	-5.31051	1.6244	-3.26921	0.00107846	0.366426	aldehyde dehydrogenase 1 family member A2 [Source:VGNC Symbol;Acc:VGNC:25809]
ENSBTAG00000003568	CLDN10	7664.59	-4.01292	1.22918	-3.26472	0.00109572	0.366426	claudin 10 [Source:VGNC Symbol;Acc:VGNC:27403]
ENSBTAG00000004066	PARP8	403.727	-1.87962	0.578872	-3.24704	0.00116613	0.382751	poly(ADP-ribose) polymerase family member 8 [Source:NCBI gene (formerly Entrezgene);Acc:511595]
ENSBTAG00000020789	STS	6.41272	6.22546	1.9272	3.23031	0.00123654	0.392618	steroid sulfatase [Source:VGNC Symbol;Acc:VGNC:49976]
ENSBTAG00000047594	CCNO	93.2535	-6.71427	2.07911	-3.2294	0.0012405	0.392618	cyclin O [Source:VGNC Symbol;Acc:VGNC:26977]
ENSBTAG00000013054	MFSD2A	1805.09	-2.72734	0.846144	-3.22326	0.00126742	0.394101	major facilitator superfamily domain containing 2A [Source:VGNC Symbol;Acc:VGNC:31435]
ENSBTAG00000051611		80.4742	7.90851	2.45984	3.21506	0.00130419	0.398541
ENSBTAG00000015377	EPHB1	258.27	-3.68969	1.15135	-3.20467	0.00135219	0.405233	EPH receptor B1 [Source:VGNC Symbol;Acc:VGNC:50173]
ENSBTAG00000015307	FBN2	1315.78	-2.81914	0.881935	-3.19654	0.00139085	0.405233	fibrillin 2 [Source:VGNC Symbol;Acc:VGNC:52231]
ENSBTAG00000006287	NEDD9	7019.2	-1.41619	0.443147	-3.19575	0.00139467	0.405233	neural cell expressed, developmentally down-regulated 9 [Source:VGNC Symbol;Acc:VGNC:31984]
ENSBTAG00000047520	MPV17L	4.83699	5.80662	1.82298	3.18524	0.00144636	0.413473	MPV17 mitochondrial inner membrane protein like [Source:NCBI gene (formerly Entrezgene);Acc:617491]
ENSBTAG00000020159	NKAIN1	62.1103	3.89422	1.23759	3.14662	0.00165172	0.464683	sodium/potassium transporting ATPase interacting 1 [Source:VGNC Symbol;Acc:VGNC:32091]
ENSBTAG00000005772	SPDYC	79.682	-4.61652	1.47161	-3.13705	0.00170655	0.468688	speedy/RINGO cell cycle regulator family member C [Source:VGNC Symbol;Acc:VGNC:35199]
ENSBTAG00000010718	RALGPS2	728.851	1.49096	0.476235	3.13072	0.00174376	0.468688	Ral GEF with PH domain and SH3 binding motif 2 [Source:VGNC Symbol;Acc:VGNC:33705]
ENSBTAG00000002630	MRTFA	72.801	1.35698	0.433475	3.13047	0.00174528	0.468688	myocardin related transcription factor A [Source:VGNC Symbol;Acc:VGNC:55393]
ENSBTAG00000050951		23.8422	-13.9679	4.47503	-3.12129	0.00180062	0.476332
ENSBTAG00000019460	MOXD1	244.625	-5.10986	1.64125	-3.11341	0.00184941	0.482045	monooxygenase DBH like 1 [Source:VGNC Symbol;Acc:VGNC:31568]
ENSBTAG00000015986	NDE1	1391.13	-1.4023	0.451809	-3.10374	0.00191088	0.490847	nudE neurodevelopment protein 1 [Source:VGNC Symbol;Acc:VGNC:31932]
ENSBTAG00000019362	NOA1A	853.342	1.1524	0.374299	3.07882	0.00207821	0.50586	nitric oxide associated 1 A [Source:VGNC Symbol;Acc:VGNC:56755]
ENSBTAG00000007306	RAB3C	9.13435	5.98041	1.94253	3.07867	0.00207925	0.50586	RAB3C, member RAS onco family [Source:VGNC Symbol;Acc:VGNC:33651]
ENSBTAG00000008293	GPCPD1	3407.58	-1.13237	0.368017	-3.07695	0.00209131	0.50586	glycerophosphocholine phosphodiesterase 1 [Source:VGNC Symbol;Acc:VGNC:29528]
ENSBTAG00000019964	GAS6	3261.1	-1.57102	0.510945	-3.07474	0.00210688	0.50586	growth arrest specific 6 [Source:VGNC Symbol;Acc:VGNC:29261]
ENSBTAG00000021522	PLA2G10	8875.62	-4.25588	1.38704	-3.06832	0.00215265	0.50586	phospholipase A2 group X [Source:HGNC Symbol;Acc:HGNC:9029]
ENSBTAG00000021992	CAVIN4	80.4683	-2.39148	0.779766	-3.06692	0.00216273	0.50586	caveolae associated protein 4 [Source:VGNC Symbol;Acc:VGNC:26805]
ENSBTAG00000001282	RALGAPA1	2548.72	-1.22342	0.399162	-3.06496	0.00217698	0.50586	Ral GTPase activating protein catalytic subunit alpha 1 [Source:VGNC Symbol;Acc:VGNC:33701]
ENSBTAG00000020374	THSD1	210.664	-1.972	0.645319	-3.05586	0.0022442	0.50586	thrombospondin type 1 domain containing 1 [Source:VGNC Symbol;Acc:VGNC:35849]
ENSBTAG00000002772	GAL3ST3	64.4627	-3.73628	1.22864	-3.04099	0.00235805	0.50586	galactose-3-O-sulfotransferase 3 [Source:VGNC Symbol;Acc:VGNC:29215]
ENSBTAG00000003901	DNMT3B	60.049	-1.92996	0.635151	-3.03858	0.00237694	0.50586	DNA methyltransferase 3 beta [Source:VGNC Symbol;Acc:VGNC:28147]
ENSBTAG00000003693	SUN2	1073.78	-1.02723	0.339217	-3.02824	0.0024598	0.50586	Sad1 and UNC84 domain containing 2 [Source:VGNC Symbol;Acc:VGNC:35474]
ENSBTAG00000004168	STON1	1221.31	1.62644	0.537319	3.02695	0.00247035	0.50586	stonin 1 [Source:NCBI gene (formerly Entrezgene);Acc:100140704]
ENSBTAG00000005748	SOX17	5243.4	-1.79388	0.593986	-3.02006	0.00252721	0.50586	SRY-box transcription factor 17 [Source:VGNC Symbol;Acc:VGNC:35144]
ENSBTAG00000014340	KERA	249.069	-3.50517	1.16099	-3.01912	0.00253513	0.50586	keratocan [Source:VGNC Symbol;Acc:VGNC:30539]
ENSBTAG00000022777	CDC42BPA	1564.58	-0.945335	0.313328	-3.01707	0.00255228	0.50586	CDC42 binding protein kinase alpha [Source:VGNC Symbol;Acc:VGNC:27069]
ENSBTAG00000009418	FAM131B	15.759	3.18192	1.05776	3.00816	0.00262833	0.50586	family with sequence similarity 131 member B [Source:VGNC Symbol;Acc:VGNC:28728]
ENSBTAG00000002355		14.2749	-4.03415	1.34111	-3.00806	0.00262924	0.50586
ENSBTAG00000019679	SYNE4	534.617	-2.96787	0.987495	-3.00545	0.00265188	0.50586	spectrin repeat containing nuclear envelope family member 4 [Source:VGNC Symbol;Acc:VGNC:52255]
ENSBTAG00000014252	SPTLC3	102.142	-2.59879	0.865423	-3.00291	0.0026741	0.50586	serine palmitoyltransferase long chain base subunit 3 [Source:VGNC Symbol;Acc:VGNC:35258]
ENSBTAG00000012351	ARNT2	1659.26	-2.39424	0.797913	-3.00062	0.00269428	0.50586	aryl hydrocarbon receptor nuclear translocator 2 [Source:NCBI gene (formerly Entrezgene);Acc:533445]
ENSBTAG00000030650	TST	7454.62	-2.9456	0.9819	-2.9999	0.00270071	0.50586	thiosulfate sulfurtransferase [Source:VGNC Symbol;Acc:VGNC:36449]
ENSBTAG00000052622		3.5659	6.74183	2.24792	2.99914	0.00270739	0.50586
ENSBTAG00000024928	TNFRSF1B	2140.76	-1.79061	0.5971	-2.99884	0.00271013	0.50586	TNF receptor superfamily member 1B [Source:VGNC Symbol;Acc:VGNC:36165]
ENSBTAG00000021582	NCAPG	380.922	-3.62499	1.2091	-2.9981	0.0027167	0.50586	non-SMC condensin I complex subunit G [Source:VGNC Symbol;Acc:VGNC:31903]
ENSBTAG00000045567	PRR15	501.132	-2.65143	0.88482	-2.99657	0.00273032	0.50586	proline rich 15 [Source:VGNC Symbol;Acc:VGNC:33393]
ENSBTAG00000053910		247.908	1.13882	0.380215	2.99519	0.00274274	0.50586
ENSBTAG00000005503	PRMT2	1516.44	1.00659	0.336433	2.99196	0.00277195	0.50586	protein arginine methyltransferase 2 [Source:VGNC Symbol;Acc:VGNC:33348]
ENSBTAG00000018280	SLC28A3	866.004	-4.75344	1.58917	-2.99115	0.00277929	0.50586	solute carrier family 28 member 3 [Source:VGNC Symbol;Acc:VGNC:34793]
ENSBTAG00000002298	CKAP2L	378.154	-2.79086	0.933645	-2.98921	0.00279702	0.50586	cytoskeleton associated protein 2 like [Source:VGNC Symbol;Acc:VGNC:27381]
ENSBTAG00000012443	DIAPH3	96.2104	-3.76837	1.26282	-2.98409	0.0028442	0.509198	diaphanous related formin 3 [Source:VGNC Symbol;Acc:VGNC:28062]
ENSBTAG00000053482	SAMD13	37.4583	2.83925	0.954568	2.97438	0.00293581	0.518705	sterile alpha motif domain containing 13 [Source:HGNC Symbol;Acc:HGNC:24582]
ENSBTAG00000018559	LYRM1	395.899	1.34531	0.452615	2.97229	0.00295583	0.518705	LYR motif containing 1 [Source:VGNC Symbol;Acc:VGNC:31108]
ENSBTAG00000004154	SKIL	685.776	-1.64918	0.55616	-2.9653	0.00302392	0.525451	SKI like proto-onco [Source:VGNC Symbol;Acc:VGNC:34648]
ENSBTAG00000006655	PIP	2118.78	-5.04822	1.70489	-2.96102	0.00306619	0.527623	prolactin induced protein [Source:NCBI gene (formerly Entrezgene);Acc:613853]
ENSBTAG00000054058	RNF182	89.4653	4.16433	1.4109	2.95153	0.00316199	0.538877	ring finger protein 182 [Source:NCBI gene (formerly Entrezgene);Acc:518996]
ENSBTAG00000053199	CNIH3	104.541	-3.17573	1.07959	-2.94162	0.00326501	0.543575	cornichon family AMPA receptor auxiliary protein 3 [Source:NCBI gene (formerly Entrezgene);Acc:615236]
ENSBTAG00000038878	AOX4	76.905	-5.63117	1.91681	-2.93779	0.00330562	0.543575	aldehyde oxidase 1-like [Source:NCBI gene (formerly Entrezgene);Acc:518393]
ENSBTAG00000015059	MMP13	66.3347	-12.3744	4.21398	-2.93651	0.00331926	0.543575	matrix metallopeptidase 13 [Source:VGNC Symbol;Acc:VGNC:31518]
ENSBTAG00000012295	NKD1	340.482	-2.90937	0.993149	-2.92944	0.0033957	0.543575	NKD inhibitor of WNT signaling pathway 1 [Source:VGNC Symbol;Acc:VGNC:32093]
ENSBTAG00000016175	SPNS3	112.016	-1.60248	0.547026	-2.92944	0.00339574	0.543575	sphingolipid transporter 3 (putative) [Source:HGNC Symbol;Acc:HGNC:28433]
ENSBTAG00000012225	KPNA2	2715.14	-1.70051	0.580504	-2.92937	0.00339652	0.543575	karyopherin subunit alpha 2 [Source:VGNC Symbol;Acc:VGNC:30701]
ENSBTAG00000005871	MECOM	5815.1	-1.63505	0.559217	-2.92382	0.00345765	0.543575	MDS1 and EVI1 complex locus [Source:VGNC Symbol;Acc:VGNC:31343]
ENSBTAG00000017112	CDYL2	135.757	-1.54688	0.529128	-2.92346	0.00346168	0.543575	chromodomain Y like 2 [Source:VGNC Symbol;Acc:VGNC:27160]
ENSBTAG00000007192	SIDT2	735.635	0.766896	0.262357	2.92311	0.00346558	0.543575	SID1 transmembrane family member 2 [Source:VGNC Symbol;Acc:VGNC:34615]
ENSBTAG00000008227	LIPT2	386.731	-1.79463	0.615096	-2.91764	0.00352689	0.547841	lipoyl(octanoyl) transferase 2 [Source:VGNC Symbol;Acc:VGNC:54633]
ENSBTAG00000000177	MSLN	914.544	-3.40346	1.16749	-2.9152	0.0035546	0.547841	mesothelin [Source:NCBI gene (formerly Entrezgene);Acc:516237]
ENSBTAG00000017580	RFX5	389.97	-1.32141	0.454124	-2.9098	0.00361658	0.552588	regulatory factor X5 [Source:VGNC Symbol;Acc:VGNC:33897]
ENSBTAG00000001595	MT1E	311.116	-3.78915	1.30682	-2.89951	0.00373748	0.56618	metallothionein 1E [Source:NCBI gene (formerly Entrezgene);Acc:613358]
ENSBTAG00000012653	CAMK2B	133.284	-4.45835	1.54121	-2.89276	0.00381868	0.572685	calcium/calmodulin dependent protein kinase II beta [Source:VGNC Symbol;Acc:VGNC:26722]
ENSBTAG00000006031	ADGRV1	64.7365	-3.26557	1.13204	-2.88469	0.00391803	0.572685	adhesion G protein-coupled receptor V1 [Source:VGNC Symbol;Acc:VGNC:25673]
ENSBTAG00000055296	LGALSL	283.405	-1.23404	0.428289	-2.88132	0.00396008	0.572685	galectin like [Source:NCBI gene (formerly Entrezgene);Acc:516629]
ENSBTAG00000003006		264.991	-6.39337	2.21912	-2.88104	0.0039636	0.572685
ENSBTAG00000017567	ACACA	1103.8	1.24357	0.432292	2.8767	0.00401857	0.572685	acetyl-CoA carboxylase alpha [Source:VGNC Symbol;Acc:VGNC:25519]
ENSBTAG00000020361	SLC35F3	517.519	-4.13592	1.43932	-2.87353	0.0040591	0.572685	solute carrier family 35 member F3 [Source:VGNC Symbol;Acc:VGNC:34833]
ENSBTAG00000007111	STEAP3	511.53	1.35881	0.472877	2.8735	0.00405955	0.572685	STEAP3 metalloreductase [Source:VGNC Symbol;Acc:VGNC:35380]
ENSBTAG00000021991	TMEFF1	177.738	-2.02628	0.70563	-2.87159	0.00408414	0.572685	transmembrane protein with EGF like and two follistatin like domains 1 [Source:NCBI gene (formerly Entrezgene);Acc:100139803]
ENSBTAG00000008807	FBXL22	122.743	4.48847	1.56495	2.86812	0.00412913	0.572685	F-box and leucine rich repeat protein 22 [Source:NCBI gene (formerly Entrezgene);Acc:513821]
ENSBTAG00000007492	ADAMTSL2	88.5457	-4.3665	1.52339	-2.8663	0.00415299	0.572685	ADAMTS like 2 [Source:VGNC Symbol;Acc:VGNC:25631]
ENSBTAG00000054414		65.7149	-5.85199	2.04233	-2.86535	0.00416542	0.572685
ENSBTAG00000050855	OR5W32P	15.8224	-4.85951	1.69608	-2.86515	0.00416816	0.572685	olfactory receptor family 5 subfamily W member 32, pseudo [Source:VGNC Symbol;Acc:VGNC:101649]
ENSBTAG00000003446	EPHB4	340.862	-1.30343	0.456209	-2.8571	0.00427537	0.576542	EPH receptor B4 [Source:VGNC Symbol;Acc:VGNC:28540]
ENSBTAG00000004600	OTUD5	1401.05	0.71406	0.250201	2.85394	0.00431807	0.576542	OTU deubiquitinase 5 [Source:VGNC Symbol;Acc:VGNC:32496]
ENSBTAG00000015272	TSC22D4	396.239	0.868106	0.30441	2.85176	0.00434774	0.576542	TSC22 domain family member 4 [Source:NCBI gene (formerly Entrezgene);Acc:524543]
ENSBTAG00000037929	ADAM28	857.605	-2.10598	0.738938	-2.85001	0.00437178	0.576542	ADAM metallopeptidase domain 28 [Source:HGNC Symbol;Acc:HGNC:206]
ENSBTAG00000011644	THSD4	1027.25	-1.0735	0.376805	-2.84896	0.00438619	0.576542	thrombospondin type 1 domain containing 4 [Source:NCBI gene (formerly Entrezgene);Acc:540939]
ENSBTAG00000016782	SLC39A10	3916.9	-1.11579	0.391699	-2.84859	0.0043914	0.576542	solute carrier family 39 member 10 [Source:VGNC Symbol;Acc:VGNC:34858]
ENSBTAG00000021795	HNF1A	26.7147	-3.63869	1.27847	-2.84614	0.00442525	0.576714	HNF1 homeobox A [Source:VGNC Symbol;Acc:VGNC:29889]
ENSBTAG00000012246	ANO2	16.8128	-4.36742	1.53641	-2.84261	0.00447454	0.578882	anoctamin 2 [Source:VGNC Symbol;Acc:VGNC:25951]
ENSBTAG00000027081	ATP10A	216.72	-1.78115	0.62816	-2.83551	0.0045753	0.587627	ATPase phospholipid transporting 10A (putative) [Source:HGNC Symbol;Acc:HGNC:13542]
ENSBTAG00000021162	CKAP2	722.528	-2.87802	1.01936	-2.82335	0.00475242	0.59776	cytoskeleton associated protein 2 [Source:VGNC Symbol;Acc:VGNC:27380]
ENSBTAG00000013699	TBC1D1	2281.95	-1.64535	0.582849	-2.82295	0.00475835	0.59776	TBC1 domain family member 1 [Source:VGNC Symbol;Acc:VGNC:35623]
ENSBTAG00000010550	EIF5A2	22.0644	-1.75724	0.622882	-2.82114	0.00478535	0.59776	eukaryotic translation initiation factor 5A2 [Source:VGNC Symbol;Acc:VGNC:28419]
ENSBTAG00000031679	HSD17B13	729.572	-2.75282	0.97587	-2.82089	0.0047891	0.59776	hydroxysteroid 17-beta dehydrogenase 13 [Source:VGNC Symbol;Acc:VGNC:29971]
ENSBTAG00000030162	AXIN2	237.528	-1.96074	0.698181	-2.80836	0.00497944	0.616498	axin 2 [Source:VGNC Symbol;Acc:VGNC:26365]
ENSBTAG00000026971	CDCA5	42.9727	-3.19995	1.1402	-2.80647	0.00500879	0.616498	cell division cycle associated 5 [Source:VGNC Symbol;Acc:VGNC:56261]
ENSBTAG00000012621	RTN4RL2	152.878	-4.31216	1.54147	-2.79743	0.00515116	0.623593	reticulon 4 receptor like 2 [Source:VGNC Symbol;Acc:VGNC:34208]
ENSBTAG00000045757	TNNC1	46.0683	-4.98789	1.7832	-2.79716	0.00515537	0.623593	troponin C1, slow skeletal and cardiac type [Source:VGNC Symbol;Acc:VGNC:36189]
ENSBTAG00000049091	SIX4	166.596	-1.79331	0.641415	-2.79586	0.00517623	0.623593	SIX homeobox 4 [Source:HGNC Symbol;Acc:HGNC:10890]
ENSBTAG00000011336	OTOGL	13.6122	-5.47357	1.96132	-2.79076	0.00525837	0.623593	otogelin like [Source:VGNC Symbol;Acc:VGNC:32486]
ENSBTAG00000021190	CDH2	359.54	-2.28326	0.81815	-2.79076	0.00525851	0.623593	cadherin 2 [Source:VGNC Symbol;Acc:VGNC:27098]
ENSBTAG00000019252	KDF1	535.703	-3.35928	1.20507	-2.78763	0.00530955	0.623593	keratinocyte differentiation factor 1 [Source:VGNC Symbol;Acc:VGNC:30521]
ENSBTAG00000004259	HPCAL1	375.854	-1.41686	0.508471	-2.78652	0.00532774	0.623593	hippocalcin like 1 [Source:VGNC Symbol;Acc:VGNC:29937]
ENSBTAG00000004197	B3GNT4	33.2991	-4.55087	1.63389	-2.7853	0.0053479	0.623593	UDP-GlcNAc:betaGal beta-1,3-N-acetylglucosaminyltransferase 4 [Source:VGNC Symbol;Acc:VGNC:26380]
ENSBTAG00000031532	DACT2	545.583	-2.62585	0.94617	-2.77524	0.00551602	0.63575	dishevelled binding antagonist of beta catenin 2 [Source:VGNC Symbol;Acc:VGNC:27868]
ENSBTAG00000012212	CYP26B1	34.3363	4.72464	1.70271	2.77478	0.00552389	0.63575	cytochrome P450, family 26, subfamily B, polypeptide 1 [Source:NCBI gene (formerly Entrezgene);Acc:540868]
ENSBTAG00000044126	SNTB1	166.089	-1.84424	0.665293	-2.77206	0.00557022	0.636946	syntrophin beta 1 [Source:VGNC Symbol;Acc:VGNC:59366]
ENSBTAG00000038148	SOWAHB	119.864	-3.4986	1.26325	-2.76952	0.00561396	0.637832	sosondowah ankyrin repeat domain family member B [Source:VGNC Symbol;Acc:VGNC:35138]
ENSBTAG00000016959	LAPTM4B	3704.41	-0.88918	0.321856	-2.76266	0.00573319	0.646643	lysosomal protein transmembrane 4 beta [Source:NCBI gene (formerly Entrezgene);Acc:404155]
ENSBTAG00000003555	THADA	1031.8	1.61925	0.586496	2.76089	0.00576447	0.646643	THADA armadillo repeat containing [Source:VGNC Symbol;Acc:VGNC:35817]
ENSBTAG00000008739	SAMD11	68.3202	-2.88383	1.04733	-2.75351	0.005896	0.65386	sterile alpha motif domain containing 11 [Source:VGNC Symbol;Acc:VGNC:59361]
ENSBTAG00000017404	SEC14L2	86.4643	-1.28604	0.467116	-2.75314	0.0059026	0.65386	SEC14 like lipid binding 2 [Source:NCBI gene (formerly Entrezgene);Acc:282469]
ENSBTAG00000013175	GARRE1	1129.61	-1.02358	0.372107	-2.75077	0.00594553	0.654201	granule associated Rac and RHOG effector 1 [Source:VGNC Symbol;Acc:VGNC:30550]
ENSBTAG00000020041	FAM13B	1085.48	-1.72564	0.627757	-2.7489	0.0059795	0.654201	family with sequence similarity 13 member B [Source:VGNC Symbol;Acc:VGNC:55222]
ENSBTAG00000020099	STMN2	374.312	-2.67759	0.975379	-2.74518	0.00604784	0.657619	stathmin 2 [Source:VGNC Symbol;Acc:VGNC:35404]
ENSBTAG00000008089	AMMECR1L	1110.63	0.781624	0.286078	2.73221	0.00629117	0.674533	AMMECR1 like [Source:VGNC Symbol;Acc:VGNC:25868]
ENSBTAG00000047129	B3GNT6	19.3168	-3.7312	1.36631	-2.73086	0.00631694	0.674533	UDP-GlcNAc:betaGal beta-1,3-N-acetylglucosaminyltransferase 6 [Source:VGNC Symbol;Acc:VGNC:26382]
ENSBTAG00000045902	EPHB2	322.91	-2.13906	0.783302	-2.73083	0.00631756	0.674533	EPH receptor B2 [Source:VGNC Symbol;Acc:VGNC:54424]
ENSBTAG00000009677	PARP10	593.062	-1.79816	0.660628	-2.7219	0.00649086	0.688886	poly(ADP-ribose) polymerase family member 10 [Source:HGNC Symbol;Acc:HGNC:25895]
ENSBTAG00000013686	WSCD2	12.2323	-3.58298	1.31821	-2.71805	0.00656673	0.689472	WSC domain containing 2 [Source:VGNC Symbol;Acc:VGNC:36973]
ENSBTAG00000005340	SERGEF	817.856	-1.04168	0.383298	-2.71768	0.00657418	0.689472	secretion regulating guanine nucleotide exchange factor [Source:VGNC Symbol;Acc:VGNC:50043]
ENSBTAG00000016247	TACR3	1049.15	2.70533	0.996785	2.71406	0.00664644	0.69295	tachykinin receptor 3 [Source:VGNC Symbol;Acc:VGNC:35562]
ENSBTAG00000013001	ZNF84	225.116	-1.54802	0.571244	-2.70992	0.00673001	0.697266	zinc finger protein 84 [Source:HGNC Symbol;Acc:HGNC:13159]
ENSBTAG00000003366	DDX58	1163.23	-2.75105	1.01585	-2.70812	0.00676652	0.697266	DExD/H-box helicase 58 [Source:VGNC Symbol;Acc:VGNC:27979]
ENSBTAG00000017205	CCN6	108.578	-4.34999	1.6122	-2.69818	0.00697203	0.706132	cellular communication network factor 6 [Source:VGNC Symbol;Acc:VGNC:36946]
ENSBTAG00000032277	KYNU	70.1073	2.20618	0.818296	2.69607	0.00701639	0.706132	kynureninase [Source:VGNC Symbol;Acc:VGNC:30759]
ENSBTAG00000012180	BMF	238.245	-2.50312	0.928544	-2.69575	0.00702309	0.706132	Bcl2 modifying factor [Source:VGNC Symbol;Acc:VGNC:26513]
ENSBTAG00000047990		161.788	-6.3775	2.36603	-2.69544	0.0070295	0.706132
ENSBTAG00000046862	MARCKSL1	5631.34	-1.79298	0.665827	-2.69286	0.00708411	0.706132	MARCKS like 1 [Source:VGNC Symbol;Acc:VGNC:31245]
ENSBTAG00000009328	NWD1	13.2499	-4.29418	1.59486	-2.69251	0.0070916	0.706132	NACHT and WD repeat domain containing 1 [Source:VGNC Symbol;Acc:VGNC:32373]
ENSBTAG00000010832	JAGN1	2388.97	1.00505	0.374224	2.68568	0.00723822	0.708993	jagunal homolog 1 [Source:VGNC Symbol;Acc:VGNC:30363]
ENSBTAG00000006947	ROPN1	654.443	-3.4789	1.29623	-2.68385	0.0072779	0.708993	rhophilin associated tail protein 1 [Source:NCBI gene (formerly Entrezgene);Acc:527583]
ENSBTAG00000008138	HOXA2	162.112	-2.54141	0.947123	-2.68329	0.00729007	0.708993	homeobox A2 [Source:VGNC Symbol;Acc:VGNC:29910]
ENSBTAG00000019382	PKDCC	2202.54	-2.16814	0.80816	-2.68281	0.00730055	0.708993	protein kinase domain containing, cytoplasmic [Source:VGNC Symbol;Acc:VGNC:32938]
ENSBTAG00000008139	HOXA3	37.5415	-2.40053	0.895446	-2.68082	0.00734415	0.708993	homeobox A3 [Source:VGNC Symbol;Acc:VGNC:29911]
ENSBTAG00000006468	PIWIL1	4.55517	-8.55776	3.19309	-2.68009	0.00736034	0.708993	piwi like RNA-mediated silencing 1 [Source:VGNC Symbol;Acc:VGNC:32927]
ENSBTAG00000006449	REXO5	956.403	0.849042	0.31781	2.67154	0.00755041	0.720389	RNA exonuclease 5 [Source:VGNC Symbol;Acc:VGNC:58611]
ENSBTAG00000007850	ITIH4	2637.23	-4.19652	1.57278	-2.66821	0.00762562	0.720389	inter-alpha-trypsin inhibitor heavy chain 4 [Source:VGNC Symbol;Acc:VGNC:30336]
ENSBTAG00000021346	CCDC34	337.926	-1.24097	0.465129	-2.66801	0.00763021	0.720389	coiled-coil domain containing 34 [Source:VGNC Symbol;Acc:VGNC:54860]
ENSBTAG00000001462	FLT4	32.634	-2.71179	1.0166	-2.66752	0.00764123	0.720389	fms related receptor tyrosine kinase 4 [Source:VGNC Symbol;Acc:VGNC:29044]
ENSBTAG00000001060	CXCR4	2691.95	-1.83127	0.688119	-2.66127	0.0077846	0.730022	C-X-C motif chemokine receptor 4 [Source:VGNC Symbol;Acc:VGNC:27856]
ENSBTAG00000006039	ARHGDIB	13059.4	-1.60482	0.60406	-2.65673	0.00789028	0.730641	Rho GDP dissociation inhibitor beta [Source:VGNC Symbol;Acc:VGNC:26102]
ENSBTAG00000010367	TTC13	225.27	-1.0374	0.390734	-2.65501	0.00793049	0.730641	tetratricopeptide repeat domain 13 [Source:VGNC Symbol;Acc:VGNC:36455]
ENSBTAG00000015678	NEMP2	72.3349	-1.1543	0.43494	-2.65393	0.00795606	0.730641	nuclear envelope integral membrane protein 2 [Source:VGNC Symbol;Acc:VGNC:32005]
ENSBTAG00000004040	UGT2A1	44.0807	-4.63665	1.74709	-2.65393	0.00795609	0.730641	UDP glucuronosyltransferase family 2 member A1 complex locus [Source:NCBI gene (formerly Entrezgene);Acc:511743]
ENSBTAG00000050602	HAS3	351.893	-2.0111	0.758673	-2.65081	0.00802991	0.733619	hyaluronan synthase 3 [Source:NCBI gene (formerly Entrezgene);Acc:286824]
ENSBTAG00000012601	TEKT4	96.4927	-4.15269	1.56916	-2.64644	0.00813448	0.737981	tektin 4 [Source:VGNC Symbol;Acc:VGNC:99678]
ENSBTAG00000008373	ITGA10	272.657	-1.10976	0.419516	-2.64534	0.00816093	0.737981	integrin subunit alpha 10 [Source:VGNC Symbol;Acc:VGNC:30311]
ENSBTAG00000010351	SNX25	411.965	1.2749	0.482667	2.64136	0.00825741	0.742916	sorting nexin 25 [Source:VGNC Symbol;Acc:VGNC:35104]
ENSBTAG00000006128	DYNLT4	85.6057	-3.24874	1.23347	-2.63383	0.00844289	0.750017	dynein light chain Tctex-type 4 [Source:VGNC Symbol;Acc:VGNC:35707]
ENSBTAG00000008900	CELA1	609.953	-3.68578	1.39957	-2.63351	0.00845068	0.750017	chymotrypsin like elastase 1 [Source:VGNC Symbol;Acc:VGNC:27166]
ENSBTAG00000001918	STXBP5L	7.17169	-4.1537	1.5783	-2.63175	0.00849459	0.750017	syntaxin binding protein 5 like [Source:VGNC Symbol;Acc:VGNC:35449]
ENSBTAG00000009191	TUSC3	2185.39	1.41125	0.536521	2.63037	0.00852917	0.750017	tumor suppressor candidate 3 [Source:NCBI gene (formerly Entrezgene);Acc:615007]
ENSBTAG00000000599	CCNI	9872.68	0.977491	0.371872	2.62857	0.00857454	0.750017	cyclin I [Source:VGNC Symbol;Acc:VGNC:26971]
ENSBTAG00000007047	FZD10	987.259	-2.30329	0.876462	-2.62794	0.00859024	0.750017	frizzled class receptor 10 [Source:VGNC Symbol;Acc:VGNC:29166]
ENSBTAG00000009964	DNASE1L2	34.3032	-4.46509	1.70082	-2.62525	0.00865862	0.750327	deoxyribonuclease 1 like 2 [Source:VGNC Symbol;Acc:VGNC:28134]
ENSBTAG00000021092	ATP6V0D2	96.0599	-3.29207	1.25438	-2.62447	0.00867846	0.750327	ATPase H+ transporting V0 subunit d2 [Source:VGNC Symbol;Acc:VGNC:26313]
ENSBTAG00000016433	FANCB	5.99557	-8.45101	3.22684	-2.61897	0.00881947	0.753154	FA complementation group B [Source:VGNC Symbol;Acc:VGNC:28853]
ENSBTAG00000016398	DNAJC22	56.7799	5.15743	1.97125	2.61632	0.00888833	0.753154	DnaJ heat shock protein family (Hsp40) member C22 [Source:NCBI gene (formerly Entrezgene);Acc:515215]
ENSBTAG00000050837	DEAF1	639.259	-0.856685	0.327693	-2.61429	0.0089412	0.753154	DEAF1 transcription factor [Source:HGNC Symbol;Acc:HGNC:14677]
ENSBTAG00000018645	DLX5	3002.17	-2.34025	0.895879	-2.61224	0.0089952	0.753154	distal-less homeobox 5 [Source:VGNC Symbol;Acc:VGNC:28101]
ENSBTAG00000004498	ESR2	333.168	-3.6564	1.4016	-2.60873	0.00908792	0.753154	estrogen receptor 2 [Source:VGNC Symbol;Acc:VGNC:28605]
ENSBTAG00000005913	PATL1	1287.64	1.03432	0.396957	2.60562	0.00917089	0.753154	PAT1 homolog 1, processing body mRNA decay factor [Source:VGNC Symbol;Acc:VGNC:32593]
ENSBTAG00000002281	ZNF354C	231.363	-1.26646	0.486051	-2.60561	0.0091712	0.753154	zinc finger protein 354C [Source:VGNC Symbol;Acc:VGNC:37256]
ENSBTAG00000012039	PHACTR1	660.891	-1.82003	0.698782	-2.60457	0.00919886	0.753154	phosphatase and actin regulator 1 [Source:VGNC Symbol;Acc:VGNC:32804]
ENSBTAG00000016622	TCAIM	64.3072	2.14212	0.822636	2.60397	0.00921513	0.753154	T cell activation inhibitor, mitochondrial [Source:VGNC Symbol;Acc:VGNC:35677]
ENSBTAG00000043953	SPIB	35.0075	4.30775	1.65934	2.59606	0.0094299	0.753154	Spi-B transcription factor [Source:NCBI gene (formerly Entrezgene);Acc:784460]
ENSBTAG00000047319		5185.66	1.17809	0.454009	2.59487	0.00946279	0.753154
ENSBTAG00000001609	MAP2K6	593.201	-1.5616	0.60191	-2.5944	0.00947551	0.753154	mitogen-activated protein kinase kinase 6 [Source:VGNC Symbol;Acc:VGNC:31187]
ENSBTAG00000033679	HLCS	736.81	-1.11337	0.429265	-2.59366	0.00949598	0.753154	holocarboxylase synthetase [Source:VGNC Symbol;Acc:VGNC:50274]
ENSBTAG00000016656	PARP14	1383.93	-1.89465	0.731105	-2.59149	0.00955626	0.753154	poly(ADP-ribose) polymerase family member 14 [Source:NCBI gene (formerly Entrezgene);Acc:540789]
ENSBTAG00000046022	PYY	32.2153	1.61367	0.62277	2.59112	0.00956653	0.753154	peptide YY [Source:NCBI gene (formerly Entrezgene);Acc:615800]
ENSBTAG00000001393	MTF2	1193.87	-0.642215	0.247916	-2.59045	0.00958504	0.753154	metal response element binding transcription factor 2 [Source:VGNC Symbol;Acc:VGNC:31723]
ENSBTAG00000012334	FLACC1	18.471	4.73723	1.82922	2.58976	0.00960441	0.753154	flagellum associated containing coiled-coil domains 1 [Source:VGNC Symbol;Acc:VGNC:58911]
ENSBTAG00000012941	IFT46	1331.17	-0.786163	0.303665	-2.58891	0.00962798	0.753154	intraflagellar transport 46 [Source:VGNC Symbol;Acc:VGNC:30069]
ENSBTAG00000013455	SPOPL	178.674	-1.28844	0.498016	-2.58715	0.00967728	0.753154	speckle type BTB/POZ protein like [Source:VGNC Symbol;Acc:VGNC:35230]
ENSBTAG00000001123	SNRNP48	595.698	1.0907	0.421651	2.58673	0.00968916	0.753154	small nuclear ribonucleoprotein U11/U12 subunit 48 [Source:VGNC Symbol;Acc:VGNC:35072]
ENSBTAG00000013406	CSRP2	2170.98	1.72479	0.66694	2.58613	0.00970616	0.753154	cysteine and glycine rich protein 2 [Source:VGNC Symbol;Acc:VGNC:27774]
ENSBTAG00000016534	BCL11A	8.15545	4.0116	1.55441	2.58079	0.00985755	0.753154	BAF chromatin remodeling complex subunit BCL11A [Source:VGNC Symbol;Acc:VGNC:59205]
ENSBTAG00000046320	CXCR5	52.3354	4.52964	1.75551	2.58024	0.00987323	0.753154	C-X-C motif chemokine receptor 5 [Source:VGNC Symbol;Acc:VGNC:27857]
ENSBTAG00000004076	OXER1	2.06534	7.60782	2.9491	2.57971	0.00988829	0.753154	oxoeicosanoid receptor 1 [Source:VGNC Symbol;Acc:VGNC:32509]
ENSBTAG00000012073	VOPP1	239.18	1.46674	0.568687	2.57917	0.00990391	0.753154	VOPP1 WW domain binding protein [Source:VGNC Symbol;Acc:VGNC:49588]
ENSBTAG00000005104	MGAT5B	236.096	-3.39157	1.31523	-2.57869	0.00991772	0.753154	alpha-1,6-mannosylglycoprotein 6-beta-N-acetylglucosaminyltransferase B [Source:VGNC Symbol;Acc:VGNC:55847]
ENSBTAG00000033747	SIL1	3405.94	0.894172	0.346873	2.57781	0.00994291	0.753154	SIL1 nucleotide exchange factor [Source:VGNC Symbol;Acc:VGNC:34622]
ENSBTAG00000014806	ATP2A3	453.537	-1.41138	0.547595	-2.57741	0.00995439	0.753154	ATPase sarcoplasmic/endoplasmic reticulum Ca2+ transporting 3 [Source:VGNC Symbol;Acc:VGNC:26292]
ENSBTAG00000022007	SAMHD1	1428.17	1.53182	0.59446	2.57683	0.00997102	0.753154	SAM and HD domain containing deoxynucleoside triphosphate triphosphohydrolase 1 [Source:VGNC Symbol;Acc:VGNC:34277]
ENSBTAG00000006821	PECR	1689.03	-1.4195	0.550981	-2.57632	0.00998596	0.753154	peroxisomal trans-2-enoyl-CoA reductase [Source:VGNC Symbol;Acc:VGNC:32738]
ENSBTAG00000006447	ACSM3	877.376	-2.88078	1.11963	-2.57299	0.0100825	0.75466	acyl-CoA synthetase medium chain family member 3 [Source:VGNC Symbol;Acc:VGNC:49960]
ENSBTAG00000049323		33.1224	-1.734	0.674	-2.57269	0.0100911	0.75466
ENSBTAG00000006675	PCSK6	1573.76	-1.80342	0.702109	-2.56857	0.0102119	0.757465	proprotein convertase subtilisin/kexin type 6 [Source:VGNC Symbol;Acc:VGNC:57161]
ENSBTAG00000049582		8.92548	-3.40379	1.32695	-2.56511	0.0103142	0.757465
ENSBTAG00000000267	SMG6	824.667	0.778872	0.303691	2.56469	0.0103269	0.757465	SMG6 nonsense mediated mRNA decay factor [Source:VGNC Symbol;Acc:VGNC:35011]
ENSBTAG00000018657	ATP13A5	1663.71	-3.68939	1.43869	-2.56441	0.010335	0.757465	ATPase 13A5 [Source:VGNC Symbol;Acc:VGNC:26281]
ENSBTAG00000007916	FOXJ1	509.44	-2.93617	1.14508	-2.56416	0.0103425	0.757465	forkhead box J1 [Source:VGNC Symbol;Acc:VGNC:29089]
ENSBTAG00000013333	GYS2	6.42538	-6.0334	2.35428	-2.56274	0.010385	0.757465	glycogen synthase 2 [Source:VGNC Symbol;Acc:VGNC:29731]
ENSBTAG00000016931	E2F7	61.1578	-3.30346	1.29098	-2.55887	0.0105014	0.762818	E2F transcription factor 7 [Source:VGNC Symbol;Acc:VGNC:28291]
ENSBTAG00000014498	UNC93A	212.748	-3.43419	1.34384	-2.5555	0.0106034	0.765428	unc-93 homolog A [Source:VGNC Symbol;Acc:VGNC:97323]
ENSBTAG00000003990	ITPRIP	724.533	-1.23093	0.4823	-2.55221	0.0107041	0.765428	inositol 1,4,5-trisphosphate receptor interacting protein [Source:VGNC Symbol;Acc:VGNC:30349]
ENSBTAG00000001176	LRRN1	3418.16	-4.38701	1.71969	-2.55105	0.01074	0.765428	leucine rich repeat neuronal 1 [Source:VGNC Symbol;Acc:VGNC:31039]
ENSBTAG00000005021	SEMA5A	1068.32	-1.84188	0.722111	-2.55068	0.0107512	0.765428	semaphorin 5A [Source:VGNC Symbol;Acc:VGNC:34439]
ENSBTAG00000054600		124.558	-3.71777	1.45806	-2.54981	0.0107782	0.765428
ENSBTAG00000007704	ELOVL7	215.543	-2.23632	0.877256	-2.54922	0.0107965	0.765428	ELOVL fatty acid elongase 7 [Source:VGNC Symbol;Acc:VGNC:28453]
ENSBTAG00000005958	PTK2B	291.859	1.73202	0.680227	2.54624	0.0108891	0.768915	protein tyrosine kinase 2 beta [Source:VGNC Symbol;Acc:VGNC:33519]
ENSBTAG00000004263	ATP6V0A4	874.522	-3.94076	1.54898	-2.5441	0.0109558	0.770559	ATPase H+ transporting V0 subunit a4 [Source:VGNC Symbol;Acc:VGNC:26309]
ENSBTAG00000017882	LRRC3	597.617	-1.679	0.660987	-2.54013	0.011081	0.776283	leucine rich repeat containing 3 [Source:VGNC Symbol;Acc:VGNC:31008]
ENSBTAG00000006086	MMP28	950.785	-2.2437	0.884754	-2.53596	0.0112139	0.782502	matrix metallopeptidase 28 [Source:VGNC Symbol;Acc:VGNC:31528]
ENSBTAG00000003079	TIGD3	14.1194	-4.09055	1.61681	-2.53002	0.0114056	0.792753	tigger transposable element derived 3 [Source:VGNC Symbol;Acc:VGNC:35865]
ENSBTAG00000003291	RIMKLB	3205.77	1.76983	0.701438	2.52315	0.0116308	0.801152	ribosomal modification protein rimK like family member B [Source:VGNC Symbol;Acc:VGNC:33971]
ENSBTAG00000008587	GSTT2	732.977	-3.03127	1.20201	-2.52183	0.0116747	0.801152	glutathione S-transferase theta 2 [Source:NCBI gene (formerly Entrezgene);Acc:516190]
ENSBTAG00000012710	GHRH	70.9779	-6.34379	2.51635	-2.52103	0.0117011	0.801152	growth hormone releasing hormone [Source:VGNC Symbol;Acc:VGNC:29349]
ENSBTAG00000021216	HECW1	3194.12	-3.51269	1.39385	-2.52013	0.0117312	0.801152	HECT, C2 and WW domain containing E3 ubiquitin protein ligase 1 [Source:VGNC Symbol;Acc:VGNC:55052]
ENSBTAG00000037404	LRFN4	85.9894	-1.42318	0.565134	-2.5183	0.0117924	0.801152	leucine rich repeat and fibronectin type III domain containing 4 [Source:VGNC Symbol;Acc:VGNC:30978]
ENSBTAG00000016694	KIAA0319L	759.996	1.26056	0.501807	2.51203	0.0120039	0.801152	KIAA0319 like [Source:VGNC Symbol;Acc:VGNC:30549]
ENSBTAG00000012976	WLS	7477.61	1.2728	0.506693	2.51197	0.0120061	0.801152	Wnt ligand secretion mediator [Source:VGNC Symbol;Acc:VGNC:36948]
ENSBTAG00000020489	SEMA6A	464.203	-2.05854	0.819673	-2.51141	0.0120249	0.801152	semaphorin 6A [Source:VGNC Symbol;Acc:VGNC:34441]
ENSBTAG00000016169	ID1	13413	-1.76701	0.703732	-2.51092	0.0120418	0.801152	inhibitor of DNA binding 1, HLH protein [Source:VGNC Symbol;Acc:VGNC:30031]
ENSBTAG00000010677	LIMCH1	570.154	-1.3805	0.549841	-2.51072	0.0120484	0.801152	LIM and calponin homology domains 1 [Source:VGNC Symbol;Acc:VGNC:30887]
ENSBTAG00000000859	SLC38A1	193.932	1.71962	0.685013	2.51035	0.0120611	0.801152	solute carrier family 38 member 1 [Source:VGNC Symbol;Acc:VGNC:34846]
ENSBTAG00000019251	EPB41L3	1671.23	-1.43719	0.572558	-2.51013	0.0120688	0.801152	erythrocyte membrane protein band 4.1 like 3 [Source:VGNC Symbol;Acc:VGNC:28522]
ENSBTAG00000007508	SRBD1	1979.87	0.634109	0.253416	2.50225	0.0123407	0.812202	S1 RNA binding domain 1 [Source:VGNC Symbol;Acc:VGNC:35268]
ENSBTAG00000000625	SMAD6	145.333	-1.55875	0.622967	-2.50213	0.0123448	0.812202	SMAD family member 6 [Source:VGNC Symbol;Acc:VGNC:34979]
ENSBTAG00000014903	ABCA3	519.124	-1.41541	0.565865	-2.50133	0.0123727	0.812202	ATP binding cassette subfamily A member 3 [Source:VGNC Symbol;Acc:VGNC:50168]
ENSBTAG00000016093	PLP2	3707.65	1.00322	0.401375	2.49946	0.0124384	0.8135	proteolipid protein 2 [Source:VGNC Symbol;Acc:VGNC:56949]
ENSBTAG00000008661	C15H11orf52	311.721	-2.96739	1.18892	-2.49588	0.0125645	0.814978	chromosome 15 C11orf52 homolog [Source:VGNC Symbol;Acc:VGNC:52631]
ENSBTAG00000043989	EYA3	1549.68	0.905738	0.36297	2.49535	0.0125832	0.814978	EYA transcriptional coactivator and phosphatase 3 [Source:VGNC Symbol;Acc:VGNC:28672]
ENSBTAG00000051199		10.0933	1.9072	0.764435	2.49491	0.012599	0.814978
ENSBTAG00000011088	SLC6A6	218.744	-1.50708	0.60569	-2.4882	0.012839	0.820499	solute carrier family 6 member 6 [Source:VGNC Symbol;Acc:VGNC:34922]
ENSBTAG00000014575	COL4A5	434.133	2.19368	0.882055	2.48701	0.0128823	0.820499	collagen type IV alpha 5 chain [Source:VGNC Symbol;Acc:VGNC:50084]
ENSBTAG00000005782	CTBS	58.4121	-3.39861	1.36691	-2.48634	0.0129065	0.820499	chitobiase [Source:VGNC Symbol;Acc:VGNC:27786]
ENSBTAG00000008613	TCP11L1	233.948	0.885906	0.356333	2.48617	0.0129125	0.820499	t-complex 11 like 1 [Source:VGNC Symbol;Acc:VGNC:35703]
ENSBTAG00000046875	AP5B1	283.141	-0.727106	0.292501	-2.48583	0.012925	0.820499	adaptor related protein complex 5 subunit beta 1 [Source:VGNC Symbol;Acc:VGNC:25995]
ENSBTAG00000013664	FILIP1L	10755.8	1.73585	0.699051	2.48315	0.0130225	0.820499	filamin A interacting protein 1 like [Source:VGNC Symbol;Acc:VGNC:29013]
ENSBTAG00000008839	AMER1	43.0004	1.97063	0.79377	2.48263	0.0130418	0.820499	APC membrane recruitment protein 1 [Source:VGNC Symbol;Acc:VGNC:25861]
ENSBTAG00000050790	C3H1orf226	135.283	-1.47983	0.596206	-2.48207	0.013062	0.820499	chromosome 3 C1orf226 homolog [Source:NCBI gene (formerly Entrezgene);Acc:783439]
ENSBTAG00000003515	SNCG	15.7719	-3.23317	1.30317	-2.48101	0.013101	0.820499	synuclein gamma [Source:VGNC Symbol;Acc:VGNC:35062]
ENSBTAG00000014229	SYT17	527.566	-1.99815	0.806481	-2.47761	0.0132266	0.822655	synaptotagmin 17 [Source:VGNC Symbol;Acc:VGNC:35540]
ENSBTAG00000045652	PYY2	4.68024	3.60031	1.45474	2.47488	0.0133279	0.822655	seminalplasmin [Source:NCBI gene (formerly Entrezgene);Acc:280905]
ENSBTAG00000019234	BMP6	234.32	-1.95702	0.790846	-2.47459	0.013339	0.822655	bone morphotic protein 6 [Source:VGNC Symbol;Acc:VGNC:26521]
ENSBTAG00000018040	PSMB10	7418.36	-1.17268	0.474038	-2.47381	0.013368	0.822655	proteasome 20S subunit beta 10 [Source:VGNC Symbol;Acc:VGNC:97305]
ENSBTAG00000019054	EPSTI1	795.27	-1.84044	0.744055	-2.47353	0.0133786	0.822655	epithelial stromal interaction 1 [Source:VGNC Symbol;Acc:VGNC:28557]
ENSBTAG00000015724	BPIFB1	1617.06	-5.95247	2.40738	-2.47259	0.0134139	0.822655	BPI fold containing family B member 1 [Source:VGNC Symbol;Acc:VGNC:26545]
ENSBTAG00000018317	PPP2R2A	1829.75	0.844344	0.342843	2.46277	0.0137869	0.829365	protein phosphatase 2 regulatory subunit Balpha [Source:VGNC Symbol;Acc:VGNC:33255]
ENSBTAG00000009661	RNASEH2A	1813.96	-1.12647	0.457843	-2.46039	0.0138788	0.829365	ribonuclease H2 subunit A [Source:VGNC Symbol;Acc:VGNC:34000]
ENSBTAG00000012848	PTPRU	836.62	-1.23021	0.500022	-2.46031	0.0138816	0.829365	protein tyrosine phosphatase receptor type U [Source:VGNC Symbol;Acc:VGNC:33559]
ENSBTAG00000006712	ECPAS	2347.87	0.633695	0.257608	2.45992	0.0138966	0.829365	Ecm29 proteasome adaptor and scaffold [Source:VGNC Symbol;Acc:VGNC:30551]
ENSBTAG00000053384	OR7H3	3.81917	5.85244	2.37936	2.45967	0.0139065	0.829365	olfactory receptor family 7 subfamily H member 3 [Source:VGNC Symbol;Acc:VGNC:101909]
ENSBTAG00000008985	PCBP1	5887.11	0.803584	0.32678	2.4591	0.0139287	0.829365	poly(rC) binding protein 1 [Source:HGNC Symbol;Acc:HGNC:8647]
ENSBTAG00000015510	EPHB6	531.058	-2.06788	0.840945	-2.459	0.0139325	0.829365	EPH receptor B6 [Source:NCBI gene (formerly Entrezgene);Acc:529800]
ENSBTAG00000045727	EPPK1	3119.6	-1.83501	0.74673	-2.45739	0.013995	0.829365	epiplakin 1 [Source:HGNC Symbol;Acc:HGNC:15577]
ENSBTAG00000021594	TDRKH	569.876	-2.37358	0.966159	-2.45671	0.0140214	0.829365	tudor and KH domain containing [Source:VGNC Symbol;Acc:VGNC:55688]
ENSBTAG00000043959	PDGFC	586.184	-1.62571	0.662907	-2.4524	0.0141907	0.829365	platelet derived growth factor C [Source:VGNC Symbol;Acc:VGNC:53915]
ENSBTAG00000016413	DUSP26	29.1818	3.51077	1.4324	2.45098	0.0142468	0.829365	dual specificity phosphatase 26 [Source:VGNC Symbol;Acc:VGNC:28258]
ENSBTAG00000017174	SCN11A	28.6989	-6.00567	2.45417	-2.44712	0.0144001	0.829365	sodium voltage-gated channel alpha subunit 11 [Source:VGNC Symbol;Acc:VGNC:34344]
ENSBTAG00000007169	P2RX1	17.1609	-4.35388	1.77926	-2.44702	0.0144041	0.829365	purinergic receptor P2X 1 [Source:VGNC Symbol;Acc:VGNC:32517]
ENSBTAG00000016275	AMDHD1	72.1934	-1.49619	0.611594	-2.44638	0.0144298	0.829365	amidohydrolase domain containing 1 [Source:VGNC Symbol;Acc:VGNC:25860]
ENSBTAG00000009014	UPK1B	10407.3	-3.55347	1.45351	-2.44474	0.0144955	0.829365	uroplakin 1B [Source:VGNC Symbol;Acc:VGNC:36685]
ENSBTAG00000043950	LCA5	42.2169	-1.77364	0.725696	-2.44405	0.0145235	0.829365	lebercilin LCA5 [Source:VGNC Symbol;Acc:VGNC:30807]
ENSBTAG00000012456	HEPACAM2	12.9585	5.37987	2.20139	2.44385	0.0145314	0.829365	HEPACAM family member 2 [Source:VGNC Symbol;Acc:VGNC:29811]
ENSBTAG00000020391	MEP1B	2729.63	-4.89862	2.00469	-2.44358	0.0145423	0.829365	meprin A subunit beta [Source:VGNC Symbol;Acc:VGNC:31389]
ENSBTAG00000033304	TCIM	15574.8	-1.87408	0.767168	-2.44286	0.0145713	0.829365	transcriptional and immune response regulator [Source:VGNC Symbol;Acc:VGNC:49157]
ENSBTAG00000009504	REEP4	678.121	-0.989985	0.405297	-2.44262	0.0145812	0.829365	receptor accessory protein 4 [Source:VGNC Symbol;Acc:VGNC:33854]
ENSBTAG00000025462	GADD45B	1727.54	-1.97305	0.807859	-2.44232	0.0145931	0.829365	growth arrest and DNA damage inducible beta [Source:VGNC Symbol;Acc:VGNC:29207]
ENSBTAG00000002826	CLSPN	122.973	-2.5663	1.05131	-2.44106	0.0146444	0.829365	claspin [Source:VGNC Symbol;Acc:VGNC:27465]
ENSBTAG00000018599	PROSER3	101.444	-1.35081	0.553575	-2.44016	0.0146807	0.829365	proline and serine rich 3 [Source:VGNC Symbol;Acc:VGNC:57058]
ENSBTAG00000000015	FOXRED2	796.289	-3.00155	1.23015	-2.44	0.0146874	0.829365	FAD dependent oxidoreductase domain containing 2 [Source:VGNC Symbol;Acc:VGNC:29107]
ENSBTAG00000011241	HPDL	14.6854	-4.63941	1.90151	-2.43986	0.0146931	0.829365	4-hydroxyphenylpyruvate dioxygenase like [Source:VGNC Symbol;Acc:VGNC:29940]
ENSBTAG00000030913	MX1	3740.85	-1.51268	0.620835	-2.43653	0.014829	0.832745	MX dynamin like GTPase 1 [Source:VGNC Symbol;Acc:VGNC:31770]
ENSBTAG00000019901	RAD54L	713.942	-1.61598	0.66348	-2.43562	0.0148664	0.832745	RAD54 like [Source:VGNC Symbol;Acc:VGNC:49567]
ENSBTAG00000011624	FGF21	4.67427	-5.42105	2.22702	-2.43421	0.0149241	0.832745	fibroblast growth factor 21 [Source:VGNC Symbol;Acc:VGNC:28977]
ENSBTAG00000008774	UROC1	65.4452	-1.55542	0.63915	-2.43358	0.0149505	0.832745	urocanate hydratase 1 [Source:VGNC Symbol;Acc:VGNC:36700]
ENSBTAG00000007146	CPVL	669.508	-2.15524	0.886282	-2.43177	0.0150251	0.832745	carboxypeptidase vitellogenic like [Source:VGNC Symbol;Acc:VGNC:58370]
ENSBTAG00000047417	CYLC1	49.8824	-4.24374	1.74576	-2.43089	0.0150618	0.832745	cylicin 1 [Source:NCBI gene (formerly Entrezgene);Acc:281737]
ENSBTAG00000039426	DPEP2	55.8662	-2.70545	1.11386	-2.42889	0.0151451	0.832745	dipeptidase 2 [Source:VGNC Symbol;Acc:VGNC:52193]
ENSBTAG00000010178	PTPRD	602.719	-1.51841	0.625434	-2.42777	0.0151919	0.832745	protein tyrosine phosphatase receptor type D [Source:VGNC Symbol;Acc:VGNC:33548]
ENSBTAG00000018398	GPR4	276.407	-1.86942	0.770029	-2.42773	0.0151937	0.832745	G protein-coupled receptor 4 [Source:VGNC Symbol;Acc:VGNC:29587]
ENSBTAG00000017188	ISM1	140.447	-2.57628	1.06197	-2.42594	0.0152688	0.832745	isthmin 1 [Source:VGNC Symbol;Acc:VGNC:30300]
ENSBTAG00000010785	FAS	735.841	2.11527	0.872128	2.42542	0.0152909	0.832745	Fas cell surface death receptor [Source:VGNC Symbol;Acc:VGNC:28869]
ENSBTAG00000001793	HSD11B1L	465.897	-1.45137	0.598552	-2.4248	0.0153168	0.832745	hydroxysteroid 11-beta dehydrogenase 1 like [Source:VGNC Symbol;Acc:VGNC:29966]
ENSBTAG00000051973		2.95452	4.30278	1.77615	2.42253	0.0154127	0.835394
ENSBTAG00000006860	VWA2	59.9289	-2.36405	0.976853	-2.42006	0.0155178	0.838528	von Willebrand factor A domain containing 2 [Source:VGNC Symbol;Acc:VGNC:36851]
ENSBTAG00000014102	WDR77	1176.24	1.04489	0.432479	2.41604	0.0156901	0.844459	WD repeat domain 77 [Source:VGNC Symbol;Acc:VGNC:36921]
ENSBTAG00000001153	TLE2	318.138	-1.0359	0.428892	-2.41529	0.0157228	0.844459	TLE family member 2, transcriptional corepressor [Source:VGNC Symbol;Acc:VGNC:49981]
ENSBTAG00000001061	PRKCA	367.839	1.53625	0.637163	2.41108	0.0159054	0.84943	protein kinase C alpha [Source:VGNC Symbol;Acc:VGNC:33327]
ENSBTAG00000026502	CYP2D14	1382.1	-1.22483	0.508232	-2.40998	0.0159533	0.84943	cytochrome P450, family 2, subfamily D, polypeptide 6 [Source:NCBI gene (formerly Entrezgene);Acc:282211]
ENSBTAG00000019436	SLC39A13	524.147	0.902658	0.37457	2.40985	0.0159592	0.84943	solute carrier family 39 member 13 [Source:VGNC Symbol;Acc:VGNC:34861]
ENSBTAG00000002419	PIGM	1245.76	0.870381	0.36135	2.40869	0.0160097	0.84957	phosphatidylinositol glycan anchor biosynthesis class M [Source:VGNC Symbol;Acc:VGNC:32872]
ENSBTAG00000048251	NHLRC4	12.3323	-4.31996	1.79465	-2.40713	0.0160784	0.850669	NHL repeat containing 4 [Source:VGNC Symbol;Acc:VGNC:97292]
ENSBTAG00000034586	MAL	2031.94	-1.28161	0.533467	-2.40242	0.0162871	0.858696	mal, T cell differentiation protein [Source:NCBI gene (formerly Entrezgene);Acc:510077]
ENSBTAG00000003314	SKA3	226.218	-2.52838	1.05282	-2.40152	0.016327	0.858696	spindle and kinetochore associated complex subunit 3 [Source:VGNC Symbol;Acc:VGNC:34645]
ENSBTAG00000003510	MMRN2	560.7	-1.46063	0.609369	-2.39696	0.0165316	0.866881	multimerin 2 [Source:VGNC Symbol;Acc:VGNC:31533]
ENSBTAG00000013635	PDE6H	15.1541	-3.28935	1.37329	-2.39524	0.0166096	0.867534	phosphodiesterase 6H [Source:VGNC Symbol;Acc:VGNC:32684]
ENSBTAG00000004427	OSBPL8	2276.81	1.03857	0.433727	2.39452	0.0166419	0.867534	oxysterol binding protein like 8 [Source:VGNC Symbol;Acc:VGNC:32466]
ENSBTAG00000054197	PCDHGC4	123.875	-1.86377	0.778815	-2.39309	0.0167073	0.86839	protocadherin gamma subfamily C, 4 [Source:HGNC Symbol;Acc:HGNC:8717]
ENSBTAG00000012407	FOXA2	347.453	-3.52885	1.47586	-2.39105	0.0168001	0.870657	forkhead box A2 [Source:VGNC Symbol;Acc:VGNC:29078]
ENSBTAG00000043999	REV1	1371.37	-0.581896	0.243665	-2.3881	0.0169357	0.870964	REV1 DNA directed polymerase [Source:VGNC Symbol;Acc:VGNC:33882]
ENSBTAG00000011356	CAMSAP3	249.376	-2.36208	0.989124	-2.38805	0.016938	0.870964	calmodulin regulated spectrin associated protein family member 3 [Source:VGNC Symbol;Acc:VGNC:26731]
ENSBTAG00000012259	PNPO	820.419	-0.865826	0.362617	-2.38772	0.0169534	0.870964	pyridoxamine 5'-phosphate oxidase [Source:VGNC Symbol;Acc:VGNC:33096]
ENSBTAG00000026032	ZYG11A	7.59388	-6.9559	2.91534	-2.38596	0.0170344	0.872369	zyg-11 family member A, cell cycle regulator [Source:VGNC Symbol;Acc:VGNC:37393]
ENSBTAG00000031861	RHEB	5385.4	1.3103	0.549392	2.385	0.0170792	0.872369	Ras homolog, mTORC1 binding [Source:VGNC Symbol;Acc:VGNC:33939]
ENSBTAG00000018201	TKFC	356.76	-1.07103	0.449562	-2.38238	0.0172011	0.876069	triokinase and FMN cyclase [Source:VGNC Symbol;Acc:VGNC:56287]
ENSBTAG00000026916	PRR13	2519.97	1.01675	0.42758	2.3779	0.0174113	0.884236	proline rich 13 [Source:VGNC Symbol;Acc:VGNC:33390]
ENSBTAG00000011924	CFAP73	243.075	-2.23455	0.941501	-2.37339	0.0176257	0.892567	cilia and flagella associated protein 73 [Source:VGNC Symbol;Acc:VGNC:27250]
ENSBTAG00000016070	LINGO2	21.5559	2.84557	1.19957	2.37215	0.0176847	0.893002	leucine rich repeat and Ig domain containing 2 [Source:VGNC Symbol;Acc:VGNC:30900]
ENSBTAG00000007429	SPNS2	92.9161	-1.69901	0.717087	-2.36932	0.0178207	0.89501	sphingolipid transporter 2 [Source:NCBI gene (formerly Entrezgene);Acc:613889]
ENSBTAG00000005327	SUSD5	78.8153	-2.90978	1.22839	-2.36877	0.0178472	0.89501	sushi domain containing 5 [Source:VGNC Symbol;Acc:VGNC:58418]
ENSBTAG00000030247	NSMF	1286.93	-0.997454	0.421396	-2.36702	0.0179319	0.89501	NMDA receptor synaptonuclear signaling and neuronal migration factor [Source:VGNC Symbol;Acc:VGNC:32283]
ENSBTAG00000000130	TNFSF13	143.875	-1.5037	0.635302	-2.3669	0.0179377	0.89501	TNF superfamily member 13 [Source:VGNC Symbol;Acc:VGNC:55879]
ENSBTAG00000007763	SLC1A4	1130.54	2.19944	0.929901	2.36524	0.0180186	0.89501	solute carrier family 1 member 4 [Source:VGNC Symbol;Acc:VGNC:34714]
ENSBTAG00000037558	GRO1	874.428	-2.72264	1.15133	-2.36477	0.0180411	0.89501	chemokine (C-X-C motif) ligand 1 (melanoma growth stimulating activity, alpha) [Source:NCBI gene (formerly Entrezgene);Acc:281212]
ENSBTAG00000019287	FAM81B	203.003	-4.00228	1.693	-2.36402	0.018078	0.89501	family with sequence similarity 81 member B [Source:VGNC Symbol;Acc:VGNC:28831]
ENSBTAG00000046058	RNASE11	37.0802	-4.40794	1.86842	-2.35919	0.018315	0.90353	ribonuclease A family member 11 (inactive) [Source:HGNC Symbol;Acc:HGNC:19269]
ENSBTAG00000002786		509.598	2.86083	1.21351	2.35748	0.0183994	0.90353
ENSBTAG00000002938	CPED1	817.522	-1.56657	0.664566	-2.35729	0.018409	0.90353	cadherin like and PC-esterase domain containing 1 [Source:VGNC Symbol;Acc:VGNC:27651]
ENSBTAG00000030367	RNF186	151.767	-3.8216	1.62231	-2.35565	0.0184901	0.90353	ring finger protein 186 [Source:VGNC Symbol;Acc:VGNC:34043]
ENSBTAG00000014692	CREB3L4	1168.41	-2.29618	0.974875	-2.35536	0.0185049	0.90353	cAMP responsive element binding protein 3 like 4 [Source:VGNC Symbol;Acc:VGNC:27697]
ENSBTAG00000011553	FAHD2A	3733.01	0.75438	0.320459	2.35406	0.0185696	0.904196	fumarylacetoacetate hydrolase domain containing 2A [Source:NCBI gene (formerly Entrezgene);Acc:404123]
ENSBTAG00000020688	ARHGEF15	197.851	-1.00352	0.427212	-2.349	0.0188239	0.909204	Rho guanine nucleotide exchange factor 15 [Source:VGNC Symbol;Acc:VGNC:26107]
ENSBTAG00000007935	CALCOCO2	14545.6	0.722981	0.308051	2.34695	0.0189276	0.909204	calcium binding and coiled-coil domain 2 [Source:VGNC Symbol;Acc:VGNC:26703]
ENSBTAG00000009819	CDC20	531.617	-2.99898	1.27885	-2.34506	0.019024	0.909204	cell division cycle 20 [Source:VGNC Symbol;Acc:VGNC:27060]
ENSBTAG00000019354	PAX8	859.939	-1.8097	0.771929	-2.34439	0.0190582	0.909204	paired box 8 [Source:VGNC Symbol;Acc:VGNC:32599]
ENSBTAG00000045588		260.712	-1.62057	0.691511	-2.34352	0.0191025	0.909204
ENSBTAG00000018775	TPX2	883.877	-2.2164	0.945848	-2.34329	0.0191143	0.909204	TPX2 microtubule nucleation factor [Source:VGNC Symbol;Acc:VGNC:36266]
ENSBTAG00000012030	TTLL1	1495.18	1.20925	0.516195	2.34262	0.0191486	0.909204	tubulin tyrosine ligase like 1 [Source:VGNC Symbol;Acc:VGNC:36489]
ENSBTAG00000050329		12.7598	7.70671	3.29106	2.34171	0.0191957	0.909204
ENSBTAG00000012335	UBA7	912.345	-1.2859	0.549155	-2.3416	0.0192014	0.909204	ubiquitin like modifier activating enzyme 7 [Source:VGNC Symbol;Acc:VGNC:36566]
ENSBTAG00000026696	DCDC2B	370.039	-2.16388	0.924286	-2.34114	0.0192251	0.909204	doublecortin domain containing 2B [Source:VGNC Symbol;Acc:VGNC:27911]
ENSBTAG00000006828	RAPGEF3	595.071	-1.2137	0.518877	-2.33908	0.0193311	0.909204	Rap guanine nucleotide exchange factor 3 [Source:VGNC Symbol;Acc:VGNC:33724]
ENSBTAG00000047107	TNIP3	32.1399	1.68462	0.720661	2.33761	0.0194077	0.909204	TNFAIP3 interacting protein 3 [Source:VGNC Symbol;Acc:VGNC:36181]
ENSBTAG00000007544	MARVELD3	382.781	-2.32889	0.99642	-2.33726	0.0194256	0.909204	MARVEL domain containing 3 [Source:VGNC Symbol;Acc:VGNC:52204]
ENSBTAG00000017514	CCND1	2582.74	-1.59956	0.684458	-2.33697	0.019441	0.909204	cyclin D1 [Source:VGNC Symbol;Acc:VGNC:26962]
ENSBTAG00000038888	ZBTB9	436.374	0.869578	0.372176	2.33647	0.0194669	0.909204	zinc finger and BTB domain containing 9 [Source:VGNC Symbol;Acc:VGNC:37093]
ENSBTAG00000026236	AZGP1	3924.44	-2.90315	1.24281	-2.33596	0.0194932	0.909204	alpha-2-glycoprotein 1, zinc-binding [Source:VGNC Symbol;Acc:VGNC:26367]
ENSBTAG00000002497	ELOVL2	3733.35	-2.69321	1.15463	-2.33253	0.0196726	0.910581	ELOVL fatty acid elongase 2 [Source:VGNC Symbol;Acc:VGNC:28448]
ENSBTAG00000014232	GAL3ST1	389.824	-1.11448	0.477805	-2.3325	0.0196746	0.910581	galactose-3-O-sulfotransferase 1 [Source:VGNC Symbol;Acc:VGNC:29213]
ENSBTAG00000001043	LUZP2	11.5612	-3.45552	1.48241	-2.33101	0.0197529	0.910581	leucine zipper protein 2 [Source:VGNC Symbol;Acc:VGNC:31085]
ENSBTAG00000009637	SLC12A2	1200.66	-1.99734	0.857198	-2.33008	0.0198021	0.910581	solute carrier family 12 member 2 [Source:VGNC Symbol;Acc:VGNC:34665]
ENSBTAG00000046379	SLC34A3	15.0119	-3.62591	1.5574	-2.32819	0.0199021	0.910581	solute carrier family 34 member 3 [Source:VGNC Symbol;Acc:VGNC:58411]
ENSBTAG00000037559	CYP2C18	279.701	4.42854	1.90251	2.32773	0.0199263	0.910581	cytochrome P450, family 2, subfamily C, polypeptide 18 [Source:NCBI gene (formerly Entrezgene);Acc:535243]
ENSBTAG00000016344	PIK3R6	54.0724	-1.51608	0.651337	-2.32764	0.0199313	0.910581	phosphoinositide-3-kinase regulatory subunit 6 [Source:VGNC Symbol;Acc:VGNC:32897]
ENSBTAG00000015980	FASN	1625.09	-1.19322	0.512641	-2.32759	0.0199337	0.910581	fatty acid synthase [Source:VGNC Symbol;Acc:VGNC:28871]
ENSBTAG00000008645	ESRRA	113.539	-1.04184	0.448083	-2.32512	0.0200657	0.912999	estrogen related receptor alpha [Source:VGNC Symbol;Acc:VGNC:28608]
ENSBTAG00000005670	ARHGEF19	101.423	-2.75292	1.18422	-2.32467	0.0200897	0.912999	Rho guanine nucleotide exchange factor 19 [Source:VGNC Symbol;Acc:VGNC:26110]
ENSBTAG00000010689	NRG2	888.944	-2.52157	1.08668	-2.32043	0.0203177	0.914462	neuregulin 2 [Source:VGNC Symbol;Acc:VGNC:55226]
ENSBTAG00000015961	TSPAN2	583.399	-1.99422	0.859953	-2.31899	0.0203954	0.914462	tetraspanin 2 [Source:VGNC Symbol;Acc:VGNC:36435]
ENSBTAG00000051483		4.37078	6.704	2.89096	2.31895	0.0203977	0.914462
ENSBTAG00000052511		10.7631	3.66949	1.58284	2.3183	0.0204331	0.914462
ENSBTAG00000019298	STRADB	724.952	-1.32746	0.572723	-2.31781	0.0204595	0.914462	STE20 related adaptor beta [Source:VGNC Symbol;Acc:VGNC:35419]
ENSBTAG00000026489	TNFRSF13C	58.0975	1.63712	0.706833	2.31614	0.0205508	0.914462	TNF receptor superfamily member 13C [Source:VGNC Symbol;Acc:VGNC:57365]
ENSBTAG00000018570	SDR16C5	1556.22	-3.73159	1.61121	-2.31601	0.0205575	0.914462	short chain dehydrogenase/reductase family 16C member 5 [Source:VGNC Symbol;Acc:VGNC:34395]
ENSBTAG00000013877	HORMAD2	12.2837	-3.10141	1.33927	-2.31575	0.0205718	0.914462	HORMA domain containing 2 [Source:VGNC Symbol;Acc:VGNC:53905]
ENSBTAG00000021250	RALBP1	1116.03	0.665002	0.287289	2.31475	0.0206267	0.914462	ralA binding protein 1 [Source:VGNC Symbol;Acc:VGNC:33700]
ENSBTAG00000054981		6.88353	4.77563	2.06331	2.31455	0.0206378	0.914462
ENSBTAG00000018519	GAS2L2	50.2135	-3.03286	1.31106	-2.31329	0.0207067	0.914489	growth arrest specific 2 like 2 [Source:VGNC Symbol;Acc:VGNC:29259]
ENSBTAG00000014536	SFXN1	535.828	-0.682234	0.295252	-2.31069	0.0208502	0.914489	sideroflexin 1 [Source:VGNC Symbol;Acc:VGNC:34530]
ENSBTAG00000046248	ARPC1B	9255.25	1.02231	0.442537	2.31011	0.0208823	0.914489	actin related protein 2/3 complex subunit 1B [Source:VGNC Symbol;Acc:VGNC:26164]
ENSBTAG00000020684		792.787	1.01539	0.439769	2.30891	0.0209488	0.914489
ENSBTAG00000006143	CREB3L1	211.012	1.65645	0.717427	2.30887	0.0209508	0.914489	cAMP responsive element binding protein 3 like 1 [Source:VGNC Symbol;Acc:VGNC:27694]
ENSBTAG00000017033	LSR	3501.19	-1.23604	0.535426	-2.30852	0.02097	0.914489	lipolysis stimulated lipoprotein receptor [Source:VGNC Symbol;Acc:VGNC:31064]
ENSBTAG00000001528	CDK13	1098.5	0.633785	0.274708	2.30712	0.021048	0.914489	cyclin dependent kinase 13 [Source:VGNC Symbol;Acc:VGNC:27118]
ENSBTAG00000021082	TMEM125	1030.33	-2.79268	1.21049	-2.30707	0.0210512	0.914489	transmembrane protein 125 [Source:VGNC Symbol;Acc:VGNC:35958]
ENSBTAG00000013721	PSMD10	664.427	1.11814	0.484978	2.30555	0.021136	0.915929	proteasome 26S subunit, non-ATPase 10 [Source:NCBI gene (formerly Entrezgene);Acc:535414]
ENSBTAG00000011744	USP31	245.236	-1.29325	0.561283	-2.3041	0.0212173	0.917208	ubiquitin specific peptidase 31 [Source:HGNC Symbol;Acc:HGNC:20060]
ENSBTAG00000008150	PKIA	580.392	-1.79755	0.78089	-2.30192	0.0213398	0.918666	cAMP-dependent protein kinase inhibitor alpha [Source:VGNC Symbol;Acc:VGNC:32940]
ENSBTAG00000015942	DNAJA4	1978.75	1.21387	0.527392	2.30165	0.0213547	0.918666	DnaJ heat shock protein family (Hsp40) member A4 [Source:VGNC Symbol;Acc:VGNC:53935]
ENSBTAG00000010837	HTR4	180.178	-3.00049	1.30603	-2.29741	0.0215956	0.926391	5-hydroxytryptamine receptor 4 [Source:VGNC Symbol;Acc:VGNC:30000]
ENSBTAG00000006735	STAC	237.843	1.91232	0.832698	2.29653	0.0216455	0.926391	SH3 and cysteine rich domain [Source:VGNC Symbol;Acc:VGNC:35350]
ENSBTAG00000047341		60.6657	1.09868	0.4786	2.29562	0.0216975	0.926391
ENSBTAG00000039289		198.865	4.86366	2.11941	2.29482	0.0217433	0.926391
ENSBTAG00000012525	ABO	710.028	-1.58142	0.689774	-2.29266	0.0218677	0.92814	ABO, alpha 1-3-N-acetylgalactosaminyltransferase and alpha 1-3-galactosyltransferase [Source:VGNC Symbol;Acc:VGNC:25510]
ENSBTAG00000033278	F2RL3	71.9169	5.32806	2.32434	2.29229	0.0218891	0.92814	F2R like thrombin or trypsin receptor 3 [Source:VGNC Symbol;Acc:VGNC:28686]
ENSBTAG00000032947	GRXCR1	6.09357	-5.12519	2.24094	-2.28708	0.0221914	0.931196	glutaredoxin and cysteine rich domain containing 1 [Source:VGNC Symbol;Acc:VGNC:53763]
ENSBTAG00000019877	DOCK7	1919.11	0.666615	0.29156	2.28638	0.0222323	0.931196	dedicator of cytokinesis 7 [Source:VGNC Symbol;Acc:VGNC:28161]
ENSBTAG00000012461	PRSS16	747.014	-5.63898	2.46683	-2.28592	0.0222589	0.931196	serine protease 16 [Source:VGNC Symbol;Acc:VGNC:33414]
ENSBTAG00000047203	TSPAN19	148.804	-3.47993	1.52271	-2.28536	0.0222919	0.931196	tetraspanin 19 [Source:VGNC Symbol;Acc:VGNC:36434]
ENSBTAG00000006141	WDR93	73.177	1.70771	0.747776	2.28372	0.0223878	0.931196	WD repeat domain 93 [Source:VGNC Symbol;Acc:VGNC:53956]
ENSBTAG00000020883	IL2	3.84302	5.61813	2.46084	2.28302	0.0224294	0.931196	interleukin 2 [Source:VGNC Symbol;Acc:VGNC:30137]
ENSBTAG00000007933	DIPK2A	993.52	-1.9947	0.873847	-2.28267	0.0224501	0.931196	divergent protein kinase domain 2A [Source:VGNC Symbol;Acc:VGNC:52667]
ENSBTAG00000019125	SLC1A1	11312.8	-3.05463	1.33832	-2.28243	0.0224637	0.931196	solute carrier family 1 member 1 [Source:VGNC Symbol;Acc:VGNC:34711]
ENSBTAG00000013187	DLG5	2901.44	-0.848578	0.371845	-2.28208	0.0224848	0.931196	discs large MAGUK scaffold protein 5 [Source:VGNC Symbol;Acc:VGNC:28087]
ENSBTAG00000014017	PCGF3	763.107	-0.606132	0.265609	-2.28205	0.0224866	0.931196	polycomb group ring finger 3 [Source:VGNC Symbol;Acc:VGNC:97295]
ENSBTAG00000039504	WFDC18	54.1439	-4.60535	2.01902	-2.28099	0.0225492	0.931613	extracellular proteinase inhibitor [Source:NCBI gene (formerly Entrezgene);Acc:100336022]
ENSBTAG00000016991	EFNB2	245.063	-1.55253	0.681503	-2.2781	0.0227206	0.936511	ephrin B2 [Source:VGNC Symbol;Acc:VGNC:28360]
ENSBTAG00000026275	CCL24	18.6565	-4.70453	2.06711	-2.2759	0.0228518	0.937846	C-C motif chemokine ligand 24 [Source:VGNC Symbol;Acc:VGNC:26950]
ENSBTAG00000016265	DNAJA1	15697.2	-1.11253	0.48935	-2.27348	0.0229972	0.937846	DnaJ heat shock protein family (Hsp40) member A1 [Source:VGNC Symbol;Acc:VGNC:56944]
ENSBTAG00000031564	GNL3L	4781.44	0.53492	0.235297	2.27338	0.0230035	0.937846	G protein nucleolar 3 like [Source:VGNC Symbol;Acc:VGNC:29474]
ENSBTAG00000021254	CENPI	416.379	1.16182	0.511105	2.27315	0.0230173	0.937846	centromere protein I [Source:VGNC Symbol;Acc:VGNC:27178]
ENSBTAG00000036287	SAMD5	29.6199	-1.76335	0.775732	-2.27314	0.0230175	0.937846	sterile alpha motif domain containing 5 [Source:VGNC Symbol;Acc:VGNC:34274]
ENSBTAG00000010029	ERC2	918.493	-1.742	0.768448	-2.2669	0.0233963	0.944626	ELKS/RAB6-interacting/CAST family member 2 [Source:VGNC Symbol;Acc:VGNC:28567]
ENSBTAG00000009294	DEGS2	103.975	-2.41501	1.06546	-2.26664	0.0234123	0.944626	delta 4-desaturase, sphingolipid 2 [Source:VGNC Symbol;Acc:VGNC:27991]
ENSBTAG00000010932	DNAJC12	339.452	1.57139	0.693296	2.26655	0.0234175	0.944626	DnaJ heat shock protein family (Hsp40) member C12 [Source:VGNC Symbol;Acc:VGNC:55984]
ENSBTAG00000046010	BHLHA15	4.17914	4.61132	2.03514	2.26585	0.0234605	0.944626	basic helix-loop-helix family member a15 [Source:VGNC Symbol;Acc:VGNC:26482]
ENSBTAG00000001619	SERINC5	477.409	1.18308	0.52218	2.26565	0.0234726	0.944626	serine incorporator 5 [Source:VGNC Symbol;Acc:VGNC:34463]
ENSBTAG00000017322	ARL14	2.93018	6.24813	2.75838	2.26515	0.0235037	0.944626	ADP ribosylation factor like GTPase 14 [Source:VGNC Symbol;Acc:VGNC:26139]
ENSBTAG00000046407	NYX	4.94515	-4.56594	2.01832	-2.26225	0.0236821	0.948228	nyctalopin [Source:VGNC Symbol;Acc:VGNC:32388]
ENSBTAG00000007476	BTRC	1107.27	0.66032	0.292148	2.26023	0.0238072	0.948228	beta-transducin repeat containing E3 ubiquitin protein ligase [Source:VGNC Symbol;Acc:VGNC:26603]
ENSBTAG00000007200	COX6B2	5.20942	-4.46496	1.97585	-2.25977	0.0238354	0.948228	cytochrome c oxidase subunit 6B2 [Source:VGNC Symbol;Acc:VGNC:27638]
ENSBTAG00000010663	ADAM15	1008.56	-1.23242	0.54541	-2.25963	0.0238443	0.948228	ADAM metallopeptidase domain 15 [Source:VGNC Symbol;Acc:VGNC:25606]
ENSBTAG00000018518	RASL10B	109.285	-1.9689	0.871602	-2.25895	0.0238868	0.948228	RAS like family 10 member B [Source:VGNC Symbol;Acc:VGNC:33753]
ENSBTAG00000016734	TAS1R1	69.9919	-3.02141	1.33779	-2.2585	0.0239144	0.948228	taste 1 receptor member 1 [Source:VGNC Symbol;Acc:VGNC:35607]
ENSBTAG00000018904	ENKD1	201.626	-1.26668	0.561934	-2.25414	0.0241875	0.954888	enkurin domain containing 1 [Source:VGNC Symbol;Acc:VGNC:28495]
ENSBTAG00000008756	ELF3	3930.54	-2.23193	0.990167	-2.2541	0.0241901	0.954888	E74 like ETS transcription factor 3 [Source:VGNC Symbol;Acc:VGNC:28428]
ENSBTAG00000021596	ICOS	130.877	2.50477	1.11201	2.25248	0.0242919	0.956778	inducible T cell costimulator [Source:VGNC Symbol;Acc:VGNC:30030]
ENSBTAG00000050919		472.847	-1.15751	0.514911	-2.24799	0.0245771	0.961823
ENSBTAG00000021210	HES2	279.782	-1.87559	0.83455	-2.24742	0.0246132	0.961823	hes family bHLH transcription factor 2 [Source:VGNC Symbol;Acc:VGNC:29819]
ENSBTAG00000021899	PDE9A	1375.74	-1.21547	0.540899	-2.24713	0.0246318	0.961823	phosphodiesterase 9A [Source:VGNC Symbol;Acc:VGNC:32688]
ENSBTAG00000039292	ADRA2A	74.7067	-2.05573	0.914923	-2.24688	0.0246474	0.961823	adrenoceptor alpha 2A [Source:NCBI gene (formerly Entrezgene);Acc:282135]
ENSBTAG00000034159	FCRLA	33.387	3.32166	1.47879	2.2462	0.0246914	0.961823	Fc receptor like A [Source:VGNC Symbol;Acc:VGNC:28939]
ENSBTAG00000011112	KCNK5	360.696	-1.29035	0.575258	-2.24308	0.0248914	0.966918	potassium two pore domain channel subfamily K member 5 [Source:VGNC Symbol;Acc:VGNC:30475]
ENSBTAG00000012036	HR	42.5783	-2.35408	1.05004	-2.2419	0.024968	0.966918	HR lysine demethylase and nuclear receptor corepressor [Source:VGNC Symbol;Acc:VGNC:29950]
ENSBTAG00000013640	KLRG1	15.6187	2.89528	1.29206	2.24082	0.025038	0.966918	killer cell lectin like receptor G1 [Source:VGNC Symbol;Acc:VGNC:30687]
ENSBTAG00000019539	MFAP3L	4.81983	-6.39728	2.85493	-2.24078	0.0250404	0.966918	microfibril associated protein 3 like [Source:VGNC Symbol;Acc:VGNC:31423]
ENSBTAG00000001228	CEND1	13.0994	-2.6478	1.18238	-2.23938	0.025131	0.968309	cell cycle exit and neuronal differentiation 1 [Source:VGNC Symbol;Acc:VGNC:27173]
ENSBTAG00000009979	HOXB2	1118.52	-1.1296	0.504673	-2.23829	0.0252024	0.968953	homeobox B2 [Source:VGNC Symbol;Acc:VGNC:29918]
ENSBTAG00000040088	SLC9B2	59.4659	1.65764	0.741085	2.23678	0.0253008	0.968956	solute carrier family 9 member B2 [Source:VGNC Symbol;Acc:VGNC:34948]
ENSBTAG00000052981		27.7817	-5.57443	2.49235	-2.23661	0.0253118	0.968956
ENSBTAG00000021639	ARC	61.6593	-3.81075	1.70695	-2.23249	0.0255828	0.97722	activity regulated cytoskeleton associated protein [Source:VGNC Symbol;Acc:VGNC:26056]
ENSBTAG00000039784	PRR5	391.526	0.821062	0.368228	2.22977	0.0257629	0.979947	proline rich 5 [Source:VGNC Symbol;Acc:VGNC:33400]
ENSBTAG00000017083	TEX15	2.43786	-9.87664	4.42951	-2.22974	0.0257648	0.979947	testis expressed 15, meiosis and synapsis associated [Source:VGNC Symbol;Acc:VGNC:58420]
ENSBTAG00000050373		281.103	-5.17401	2.32273	-2.22755	0.0259104	0.98194
ENSBTAG00000020330	BTG1	9557.29	-1.02235	0.459171	-2.22652	0.0259796	0.98194	BTG anti-proliferation factor 1 [Source:VGNC Symbol;Acc:VGNC:26597]
ENSBTAG00000019498	ITGA3	1578.51	-1.31761	0.591797	-2.22646	0.0259834	0.98194	integrin subunit alpha 3 [Source:VGNC Symbol;Acc:VGNC:30315]
ENSBTAG00000053588	WDTC1	104.967	1.23969	0.557689	2.2229	0.0262227	0.988875	WD and tetratricopeptide repeats 1 [Source:NCBI gene (formerly Entrezgene);Acc:789937]
ENSBTAG00000008332	ENPEP	34.7801	-4.47836	2.01887	-2.21826	0.0265374	0.991979	glutamyl aminopeptidase [Source:VGNC Symbol;Acc:VGNC:28503]
ENSBTAG00000019801		104.324	-2.32985	1.05031	-2.21824	0.0265382	0.991979
ENSBTAG00000019072	PSD4	74.5914	1.59359	0.718603	2.21762	0.0265809	0.991979	pleckstrin and Sec7 domain containing 4 [Source:VGNC Symbol;Acc:VGNC:33433]
ENSBTAG00000024632	LRP1B	192.574	-1.0839	0.488841	-2.21728	0.026604	0.991979	LDL receptor related protein 1B [Source:HGNC Symbol;Acc:HGNC:6693]
ENSBTAG00000050764		18.7542	-2.98142	1.34485	-2.21692	0.0266287	0.991979
ENSBTAG00000038617	SH3D21	175.614	1.27251	0.574046	2.21674	0.0266408	0.991979	SH3 domain containing 21 [Source:VGNC Symbol;Acc:VGNC:34571]
ENSBTAG00000009198	ASB9	74.9347	-2.15649	0.973384	-2.21545	0.026729	0.993175	ankyrin repeat and SOCS box containing 9 [Source:VGNC Symbol;Acc:VGNC:26202]
ENSBTAG00000054917		10.6477	3.67689	1.66141	2.21312	0.0268895	0.997048
ENSBTAG00000011741	COL13A1	163.182	-2.17529	0.983934	-2.2108	0.0270494	0.999128	collagen type XIII alpha 1 chain [Source:VGNC Symbol;Acc:VGNC:27555]
ENSBTAG00000005456	TTK	175.887	-3.82072	1.7283	-2.21068	0.0270583	0.999128	TTK protein kinase [Source:VGNC Symbol;Acc:VGNC:36487]
ENSBTAG00000008088	KIF18B	18.955	-5.1037	2.3115	-2.20796	0.0272471	0.999974	kinesin family member 18B [Source:VGNC Symbol;Acc:VGNC:30588]
ENSBTAG00000020209	TIGD7	83.5821	1.48742	0.673809	2.20748	0.0272806	0.999974	tigger transposable element derived 7 [Source:VGNC Symbol;Acc:VGNC:54500]
ENSBTAG00000018643	PRC1	774.541	-2.50518	1.13521	-2.20679	0.0273289	0.999974	protein regulator of cytokinesis 1 [Source:VGNC Symbol;Acc:VGNC:33285]
ENSBTAG00000019707	GATA2	1265.55	-0.943675	0.428203	-2.2038	0.0275383	0.999974	GATA binding protein 2 [Source:VGNC Symbol;Acc:VGNC:29266]
ENSBTAG00000022394	SAA2	28.835	-5.84306	2.65151	-2.20368	0.0275471	0.999974	serum amyloid A2 [Source:NCBI gene (formerly Entrezgene);Acc:506412]
ENSBTAG00000013203	GP5	35.3485	-3.08629	1.40091	-2.20306	0.0275906	0.999974	glycoprotein V platelet [Source:VGNC Symbol;Acc:VGNC:29506]
ENSBTAG00000018845	DND1	52.1958	-1.23832	0.562237	-2.20248	0.0276311	0.999974	DND microRNA-mediated repression inhibitor 1 [Source:VGNC Symbol;Acc:VGNC:28138]
ENSBTAG00000015195	NPC1	1344.16	1.55422	0.705724	2.2023	0.0276438	0.999974	NPC intracellular cholesterol transporter 1 [Source:VGNC Symbol;Acc:VGNC:32194]
ENSBTAG00000050851		8.57189	2.00385	0.911164	2.19922	0.0278625	0.999974
ENSBTAG00000018910	WDR6	3186.01	-0.757283	0.3448	-2.19629	0.0280709	0.999974	WD repeat domain 6 [Source:VGNC Symbol;Acc:VGNC:36908]
ENSBTAG00000033543	RRAGA	8041.69	0.628629	0.286338	2.19541	0.0281344	0.999974	Ras related GTP binding A [Source:NCBI gene (formerly Entrezgene);Acc:618207]
ENSBTAG00000005031	DOC2A	16.4148	1.61123	0.73409	2.19487	0.0281728	0.999974	double C2 domain alpha [Source:VGNC Symbol;Acc:VGNC:28153]
ENSBTAG00000016603		47.2978	-1.51266	0.689385	-2.19421	0.0282202	0.999974
ENSBTAG00000033326	DPEP1	31.66	5.42764	2.47397	2.1939	0.0282428	0.999974	dipeptidase 1 [Source:VGNC Symbol;Acc:VGNC:49143]
ENSBTAG00000013726	RNPEP	3177.75	-1.10635	0.504655	-2.19229	0.0283585	0.999974	arginyl aminopeptidase [Source:VGNC Symbol;Acc:VGNC:58406]
ENSBTAG00000045704	IGSF11	79.9355	-2.41709	1.10285	-2.19168	0.0284028	0.999974	immunoglobulin superfamily member 11 [Source:VGNC Symbol;Acc:VGNC:53583]
ENSBTAG00000003329	FST	2845.42	-2.76847	1.26632	-2.18623	0.0287986	0.999974	follistatin [Source:VGNC Symbol;Acc:VGNC:29134]
ENSBTAG00000020713	BACH2	33.0159	3.36713	1.54048	2.18576	0.0288329	0.999974	BTB domain and CNC homolog 2 [Source:VGNC Symbol;Acc:VGNC:26403]
ENSBTAG00000025782	TNFSF8	124.516	1.40311	0.641941	2.18573	0.028835	0.999974	TNF superfamily member 8 [Source:VGNC Symbol;Acc:VGNC:36177]
ENSBTAG00000020076	CATHL5	5.2652	-3.89485	1.78246	-2.1851	0.0288814	0.999974	cathelicidin 5 [Source:NCBI gene (formerly Entrezgene);Acc:282167]
ENSBTAG00000046220		587.642	-2.94829	1.34938	-2.18492	0.028895	0.999974
ENSBTAG00000010452	PODXL	726.737	-1.74054	0.796743	-2.18457	0.0289205	0.999974	podocalyxin like [Source:VGNC Symbol;Acc:VGNC:53665]
ENSBTAG00000004398	IMMP2L	296.116	0.909321	0.416327	2.18415	0.0289514	0.999974	inner mitochondrial membrane peptidase subunit 2 [Source:VGNC Symbol;Acc:VGNC:57350]
ENSBTAG00000014508	FBXO40	6.37872	-5.44791	2.49579	-2.18284	0.0290478	0.999974	F-box protein 40 [Source:VGNC Symbol;Acc:VGNC:28911]
ENSBTAG00000009739	CSMD1	104.77	-1.98707	0.910918	-2.1814	0.029154	0.999974	CUB and Sushi multiple domains 1 [Source:VGNC Symbol;Acc:VGNC:59330]
ENSBTAG00000001772	PDCL2	83.0722	-2.93911	1.34739	-2.18134	0.0291586	0.999974	phosducin like 2 [Source:VGNC Symbol;Acc:VGNC:32666]
ENSBTAG00000006428	ZNF354A	766.3	-0.591399	0.271147	-2.1811	0.0291761	0.999974	zinc finger protein 354A [Source:VGNC Symbol;Acc:VGNC:99680]
ENSBTAG00000021003	GALR1	91.9378	-2.52846	1.15958	-2.18051	0.0292199	0.999974	galanin receptor 1 [Source:VGNC Symbol;Acc:VGNC:29239]
ENSBTAG00000049645		1.99596	6.20348	2.84534	2.18022	0.0292409	0.999974
ENSBTAG00000016305	ATP13A4	5270.09	-3.21543	1.47575	-2.17885	0.0293428	0.999974	ATPase 13A4 [Source:VGNC Symbol;Acc:VGNC:26280]
ENSBTAG00000010647	NTRK2	8004.83	-1.69304	0.777166	-2.17848	0.0293706	0.999974	neurotrophic receptor tyrosine kinase 2 [Source:VGNC Symbol;Acc:VGNC:32310]
ENSBTAG00000003163	RBBP8NL	21.3077	-5.16575	2.37223	-2.1776	0.0294362	0.999974	RBBP8 N-terminal like [Source:VGNC Symbol;Acc:VGNC:33774]
ENSBTAG00000015539	RAPGEF5	356.514	-0.999694	0.459497	-2.17563	0.0295832	0.999974	Rap guanine nucleotide exchange factor 5 [Source:VGNC Symbol;Acc:VGNC:33726]
ENSBTAG00000048928		2.59316	5.05891	2.32783	2.17323	0.0297626	0.999974
ENSBTAG00000023429	PLS1	2342.81	-2.21855	1.02094	-2.17304	0.0297774	0.999974	plastin 1 [Source:VGNC Symbol;Acc:VGNC:33051]
ENSBTAG00000038532	FOLR3	16248.6	-3.37883	1.55514	-2.17268	0.029804	0.999974	folate receptor 3 [Source:NCBI gene (formerly Entrezgene);Acc:516067]
ENSBTAG00000022635	LAMB2	3088.06	-1.19122	0.548274	-2.17267	0.0298051	0.999974	laminin, beta 2 (laminin S) [Source:NCBI gene (formerly Entrezgene);Acc:520167]
ENSBTAG00000013562	SKP2	406.905	-1.13084	0.520488	-2.17266	0.029806	0.999974	S-phase kinase associated protein 2 [Source:NCBI gene (formerly Entrezgene);Acc:519018]
ENSBTAG00000031444	LY86	148.584	1.94882	0.897381	2.17167	0.0298802	0.999974	lymphocyte antigen 86 [Source:VGNC Symbol;Acc:VGNC:31093]
ENSBTAG00000021673	NDC80	180.661	-3.56337	1.64234	-2.16969	0.0300301	0.999974	NDC80 kinetochore complex component [Source:VGNC Symbol;Acc:VGNC:31931]
ENSBTAG00000001920	POLQ	143.72	-2.12071	0.977968	-2.16849	0.0301215	0.999974	DNA polymerase theta [Source:VGNC Symbol;Acc:VGNC:33130]
ENSBTAG00000017026	DEPDC1B	28.901	-4.30986	1.98808	-2.16785	0.0301703	0.999974	DEP domain containing 1B [Source:VGNC Symbol;Acc:VGNC:28005]
ENSBTAG00000015204	SMPX	347.622	-4.25886	1.96569	-2.1666	0.0302652	0.999974	small muscle protein X-linked [Source:VGNC Symbol;Acc:VGNC:50572]
ENSBTAG00000002190	DOCK8	221.005	1.42984	0.660059	2.16622	0.0302941	0.999974	dedicator of cytokinesis 8 [Source:VGNC Symbol;Acc:VGNC:28162]
ENSBTAG00000016244	VWA3A	200.115	-2.25588	1.04177	-2.16543	0.0303547	0.999974	von Willebrand factor A domain containing 3A [Source:VGNC Symbol;Acc:VGNC:36852]
ENSBTAG00000014270	UNC5B	1520.27	-1.55251	0.717148	-2.16484	0.0303996	0.999974	unc-5 netrin receptor B [Source:VGNC Symbol;Acc:VGNC:36671]
ENSBTAG00000020735	SMG1	1702.9	0.78434	0.36253	2.16352	0.0305015	0.999974	SMG1 nonsense mediated mRNA decay associated PI3K related kinase [Source:VGNC Symbol;Acc:VGNC:35010]
ENSBTAG00000004187	CFAP251	85.7238	-2.06099	0.952647	-2.16343	0.0305078	0.999974	cilia and flagella associated protein 251 [Source:VGNC Symbol;Acc:VGNC:36913]
ENSBTAG00000010314	ICAM4	4.35572	-5.56439	2.57227	-2.16322	0.0305244	0.999974	intercellular adhesion molecule 4 [Source:VGNC Symbol;Acc:VGNC:52244]
ENSBTAG00000032092	CDH11	6188.59	-1.58744	0.734009	-2.1627	0.0305646	0.999974	cadherin 11 [Source:VGNC Symbol;Acc:VGNC:27092]
ENSBTAG00000016963	ADAMTS6	1299.03	-2.503	1.15818	-2.16115	0.0306836	0.999974	ADAM metallopeptidase with thrombospondin type 1 motif 6 [Source:VGNC Symbol;Acc:VGNC:25628]
ENSBTAG00000013245	ITPR3	377.769	-1.63411	0.7573	-2.15781	0.0309425	0.999974	inositol 1,4,5-trisphosphate receptor type 3 [Source:VGNC Symbol;Acc:VGNC:30348]
ENSBTAG00000021161	CREG2	411.438	-2.0298	0.940944	-2.15719	0.0309907	0.999974	cellular repressor of E1A stimulateds 2 [Source:VGNC Symbol;Acc:VGNC:27703]
ENSBTAG00000006056	HEXIM1	2639.03	-0.845031	0.391741	-2.15712	0.0309965	0.999974	HEXIM P-TEFb complex subunit 1 [Source:VGNC Symbol;Acc:VGNC:29826]
ENSBTAG00000026993	TMBIM4	6706.43	0.947885	0.4396	2.15624	0.0310646	0.999974	transmembrane BAX inhibitor motif containing 4 [Source:NCBI gene (formerly Entrezgene);Acc:513242]
ENSBTAG00000014057	SLC35A1	1453	-1.09799	0.509348	-2.15567	0.0311094	0.999974	solute carrier family 35 member A1 [Source:VGNC Symbol;Acc:VGNC:34819]
ENSBTAG00000011879	B4GALT2	1094.66	0.708066	0.328638	2.15455	0.0311972	0.999974	beta-1,4-galactosyltransferase 2 [Source:VGNC Symbol;Acc:VGNC:26389]
ENSBTAG00000000828	CAPN6	974.96	-4.07412	1.89143	-2.15399	0.0312409	0.999974	calpain 6 [Source:VGNC Symbol;Acc:VGNC:26749]
ENSBTAG00000000252	POLE3	5130.64	0.559948	0.259996	2.15368	0.031265	0.999974	DNA polymerase epsilon 3, accessory subunit [Source:VGNC Symbol;Acc:VGNC:33120]
ENSBTAG00000046406	R3HDM4	685.321	0.77001	0.357538	2.15365	0.0312679	0.999974	R3H domain containing 4 [Source:VGNC Symbol;Acc:VGNC:33611]
ENSBTAG00000004129	CCL11	22.9444	4.2895	1.99203	2.15333	0.0312929	0.999974	chemokine (C-C motif) ligand 11 [Source:NCBI gene (formerly Entrezgene);Acc:404072]
ENSBTAG00000021069	PBK	169.491	-2.78195	1.29347	-2.15077	0.0314947	0.999974	PDZ binding kinase [Source:VGNC Symbol;Acc:VGNC:59199]
ENSBTAG00000011505	RABEP1	6669.86	1.21912	0.566903	2.15049	0.0315164	0.999974	rabaptin, RAB GTPase binding effector protein 1 [Source:VGNC Symbol;Acc:VGNC:33667]
ENSBTAG00000047948		868.062	0.800645	0.372998	2.14651	0.0318321	0.999974
ENSBTAG00000054134		3.29269	-10.6787	4.98115	-2.14382	0.032047	0.999974
ENSBTAG00000020242		67.8636	0.878497	0.40988	2.1433	0.0320887	0.999974
ENSBTAG00000026139	ARMCX1	1194.7	-1.24946	0.583186	-2.14247	0.032156	0.999974	armadillo repeat containing X-linked 1 [Source:VGNC Symbol;Acc:VGNC:50546]
ENSBTAG00000046580	DHX58	380.02	-1.63008	0.76097	-2.14211	0.0321843	0.999974	DExH-box helicase 58 [Source:VGNC Symbol;Acc:VGNC:28058]
ENSBTAG00000014728	TAPBPL	1108.67	-1.06874	0.499262	-2.14064	0.0323029	0.999974	TAP binding protein like [Source:VGNC Symbol;Acc:VGNC:35600]
ENSBTAG00000050943		16.8492	1.88941	0.883276	2.13909	0.0324284	0.999974
ENSBTAG00000007159	ESR1	2912.42	-1.13375	0.530421	-2.13746	0.0325606	0.999974	estrogen receptor 1 [Source:VGNC Symbol;Acc:VGNC:53791]
ENSBTAG00000016770	GAPT	59.2043	1.73962	0.813875	2.13746	0.0325607	0.999974	GRB2 binding adaptor protein, transmembrane [Source:VGNC Symbol;Acc:VGNC:29249]
ENSBTAG00000012628	SLC1A2	2.79543	6.85136	3.20853	2.13536	0.0327316	0.999974	solute carrier family 1 member 2 [Source:VGNC Symbol;Acc:VGNC:34712]
ENSBTAG00000000291	DHTKD1	1668.96	1.08055	0.50655	2.13316	0.032912	0.999974	dehydrogenase E1 and transketolase domain containing 1 [Source:VGNC Symbol;Acc:VGNC:28047]
ENSBTAG00000008452	IHH	1007.49	-3.2314	1.51745	-2.1295	0.0332133	0.999974	Indian hedgehog signaling molecule [Source:VGNC Symbol;Acc:VGNC:30099]
ENSBTAG00000011556	MED22	94.2392	0.682808	0.320721	2.12898	0.0332559	0.999974	mediator complex subunit 22 [Source:VGNC Symbol;Acc:VGNC:31359]
ENSBTAG00000013145	DDHD2	1450.85	0.962524	0.452116	2.12893	0.0332599	0.999974	DDHD domain containing 2 [Source:VGNC Symbol;Acc:VGNC:27944]
ENSBTAG00000002059	MCM9	417.192	0.596724	0.280609	2.12653	0.0334593	0.999974	minichromosome maintenance 9 homologous recombination repair factor [Source:VGNC Symbol;Acc:VGNC:31315]
ENSBTAG00000012884	MPTX	1781.86	-3.68782	1.73678	-2.12336	0.0337237	0.999974	putative mucosal pentraxin homolog [Source:NCBI gene (formerly Entrezgene);Acc:504879]
ENSBTAG00000002029	IGSF5	1396	-2.61805	1.23312	-2.12311	0.0337448	0.999974	immunoglobulin superfamily member 5 [Source:VGNC Symbol;Acc:VGNC:50201]
ENSBTAG00000009852	NAV3	281.548	-1.46173	0.688986	-2.12157	0.0338741	0.999974	neuron navigator 3 [Source:VGNC Symbol;Acc:VGNC:31892]
ENSBTAG00000025434	ZFP36L1	6121.43	-1.34585	0.634399	-2.12145	0.0338835	0.999974	ZFP36 ring finger protein like 1 [Source:VGNC Symbol;Acc:VGNC:37163]
ENSBTAG00000019262	TOP2A	1160.58	-3.09685	1.45998	-2.12116	0.0339084	0.999974	DNA topoisomerase II alpha [Source:VGNC Symbol;Acc:VGNC:49583]
ENSBTAG00000012121	NOXA1	596.821	-1.74168	0.821105	-2.12114	0.0339101	0.999974	NADPH oxidase activator 1 [Source:VGNC Symbol;Acc:VGNC:32186]
ENSBTAG00000045925	CITED1	18.364	-2.3089	1.08857	-2.12104	0.0339188	0.999974	Cbp/p300 interacting transactivator with Glu/Asp rich carboxy-terminal domain 1 [Source:VGNC Symbol;Acc:VGNC:27376]
ENSBTAG00000039820	CLDN8	1743.98	-4.20036	1.9809	-2.12042	0.0339702	0.999974	claudin 8 [Source:VGNC Symbol;Acc:VGNC:27419]
ENSBTAG00000034384	VWA3B	851.937	-2.05231	0.968256	-2.11959	0.0340404	0.999974	von Willebrand factor A domain containing 3B [Source:VGNC Symbol;Acc:VGNC:50129]
ENSBTAG00000031866		8.66896	-3.54443	1.67229	-2.11951	0.0340473	0.999974
ENSBTAG00000030425	ID3	10901.1	-1.45721	0.687614	-2.11923	0.0340714	0.999974	inhibitor of DNA binding 3, HLH protein [Source:VGNC Symbol;Acc:VGNC:30032]
ENSBTAG00000011074	BRD2	6613.14	-0.824334	0.389184	-2.11811	0.0341658	0.999974	bromodomain containing 2 [Source:VGNC Symbol;Acc:VGNC:26557]
ENSBTAG00000013556	UNC13D	263.221	-1.85698	0.87681	-2.11789	0.0341847	0.999974	unc-13 homolog D [Source:VGNC Symbol;Acc:VGNC:36666]
ENSBTAG00000002483	HES5	11.0187	-3.36079	1.58686	-2.11789	0.0341847	0.999974	hes family bHLH transcription factor 5 [Source:VGNC Symbol;Acc:VGNC:29822]
ENSBTAG00000001028	MAP6	14.1198	-3.50953	1.65757	-2.11727	0.034237	0.999974	microtubule associated protein 6 [Source:VGNC Symbol;Acc:VGNC:54448]
ENSBTAG00000004270	FCER2	54.131	2.52965	1.19485	2.11713	0.0342489	0.999974	Fc fragment of IgE receptor II [Source:VGNC Symbol;Acc:VGNC:28932]
ENSBTAG00000011423	SERPINI2	3.06835	-4.98204	2.35392	-2.11649	0.0343033	0.999974	serpin family I member 2 [Source:VGNC Symbol;Acc:VGNC:34482]
ENSBTAG00000013260	SPIN2	401.366	-0.952028	0.450272	-2.11434	0.0344861	0.999974	spindlin family, member 2 [Source:NCBI gene (formerly Entrezgene);Acc:506451]
ENSBTAG00000016618	DSTYK	612.706	0.704619	0.333281	2.11419	0.034499	0.999974	dual serine/threonine and tyrosine protein kinase [Source:VGNC Symbol;Acc:VGNC:28227]
ENSBTAG00000012413	FGF12	112.593	-2.57478	1.21816	-2.11366	0.0345439	0.999974	fibroblast growth factor 12 [Source:VGNC Symbol;Acc:VGNC:53568]
ENSBTAG00000001120	CORO6	114.105	-2.68095	1.26845	-2.11356	0.0345527	0.999974	coronin 6 [Source:VGNC Symbol;Acc:VGNC:27625]
ENSBTAG00000014476	ADAL	576.202	1.0212	0.483549	2.11188	0.0346965	0.999974	adenosine deaminase like [Source:VGNC Symbol;Acc:VGNC:25603]
ENSBTAG00000009607	LARGE2	463.053	-1.75637	0.831861	-2.11137	0.0347402	0.999974	LARGE xylosyl- and glucuronyltransferase 2 [Source:VGNC Symbol;Acc:VGNC:30789]
ENSBTAG00000004403	CD320	8787.92	-1.42955	0.677288	-2.1107	0.0347984	0.999974	CD320 molecule [Source:VGNC Symbol;Acc:VGNC:52223]
ENSBTAG00000001952	PROM2	1870.9	-2.88219	1.36577	-2.1103	0.0348325	0.999974	prominin 2 [Source:VGNC Symbol;Acc:VGNC:33365]
ENSBTAG00000047706	ING2	493.739	-0.863908	0.409447	-2.10994	0.0348636	0.999974	inhibitor of growth family member 2 [Source:VGNC Symbol;Acc:VGNC:30195]
ENSBTAG00000016726	KIF15	147.732	-2.84484	1.34834	-2.10989	0.0348681	0.999974	kinesin family member 15 [Source:VGNC Symbol;Acc:VGNC:30584]
ENSBTAG00000008470	MPHOSPH9	1127.54	-0.869676	0.412253	-2.10957	0.0348957	0.999974	M-phase phosphoprotein 9 [Source:VGNC Symbol;Acc:VGNC:31576]
ENSBTAG00000013169	LCMT1	1170.21	0.622961	0.295323	2.10942	0.0349083	0.999974	leucine carboxyl methyltransferase 1 [Source:VGNC Symbol;Acc:VGNC:30812]
ENSBTAG00000040067	HIPK4	3.61048	3.90611	1.85188	2.10927	0.034921	0.999974	homeodomain interacting protein kinase 4 [Source:VGNC Symbol;Acc:VGNC:29861]
ENSBTAG00000005252	NUDT11	14.4413	3.32011	1.57584	2.10688	0.035128	0.999974	nudix hydrolase 11 [Source:NCBI gene (formerly Entrezgene);Acc:785611]
ENSBTAG00000008013	LRRC2	195.769	-2.65029	1.25857	-2.10579	0.0352227	0.999974	leucine rich repeat containing 2 [Source:VGNC Symbol;Acc:VGNC:59173]
ENSBTAG00000055013		7.40614	-3.31954	1.57668	-2.10541	0.035256	0.999974
ENSBTAG00000020590	FZD2	292.798	-1.74098	0.827715	-2.10335	0.0354351	0.999974	frizzled class receptor 2 [Source:VGNC Symbol;Acc:VGNC:29167]
ENSBTAG00000004135	LMTK2	429.497	0.821632	0.390896	2.10192	0.0355602	0.999974	lemur tyrosine kinase 2 [Source:VGNC Symbol;Acc:VGNC:30941]
ENSBTAG00000010909	SLC30A1	341.43	-1.05847	0.50358	-2.10189	0.0355626	0.999974	solute carrier family 30 member 1 [Source:VGNC Symbol;Acc:VGNC:34805]
ENSBTAG00000014456	ERN2	83.2629	-3.51727	1.67368	-2.10151	0.035596	0.999974	endoplasmic reticulum to nucleus signaling 2 [Source:VGNC Symbol;Acc:VGNC:28593]
ENSBTAG00000007013	TOM1L1	1220.17	-1.04797	0.498694	-2.10142	0.0356039	0.999974	target of myb1 like 1 membrane trafficking protein [Source:VGNC Symbol;Acc:VGNC:36218]
ENSBTAG00000019914	BECN1	7080.87	0.551332	0.262399	2.10112	0.0356307	0.999974	beclin 1 [Source:VGNC Symbol;Acc:VGNC:26463]
ENSBTAG00000054162	HOXB8	127.933	-1.58281	0.754319	-2.09833	0.0358763	0.999974	homeobox B8 [Source:HGNC Symbol;Acc:HGNC:5119]
ENSBTAG00000000695	UBAP2	804.395	0.58327	0.278501	2.09432	0.0362314	0.999974	ubiquitin associated protein 2 [Source:VGNC Symbol;Acc:VGNC:36572]
ENSBTAG00000011451	RTN1	133.594	-2.84141	1.35677	-2.09425	0.036238	0.999974	reticulon 1 [Source:VGNC Symbol;Acc:VGNC:34203]
ENSBTAG00000011044	TACC3	419.944	-1.84169	0.880369	-2.09196	0.0364425	0.999974	transforming acidic coiled-coil containing protein 3 [Source:VGNC Symbol;Acc:VGNC:53778]
ENSBTAG00000011872	EML3	514.759	-0.607982	0.290703	-2.09142	0.0364905	0.999974	EMAP like 3 [Source:VGNC Symbol;Acc:VGNC:28477]
ENSBTAG00000035844	PLAAT1	60.8874	1.87595	0.897967	2.0891	0.0366983	0.999974	phospholipase A and acyltransferase 1 [Source:VGNC Symbol;Acc:VGNC:53580]
ENSBTAG00000008513	RHEX	53.2261	1.8641	0.892477	2.08868	0.0367367	0.999974	regulator of hemoglobinization and erythroid cell expansion [Source:VGNC Symbol;Acc:VGNC:49539]
ENSBTAG00000031725	TNFSF12	758.25	-1.1221	0.537779	-2.08654	0.0369296	0.999974	TNF superfamily member 12 [Source:VGNC Symbol;Acc:VGNC:55878]
ENSBTAG00000050559		5.35391	-2.81286	1.3481	-2.08653	0.0369304	0.999974
ENSBTAG00000020126	MYO10	1772.01	-1.23029	0.590065	-2.08501	0.0370685	0.999974	myosin X [Source:VGNC Symbol;Acc:VGNC:31811]
ENSBTAG00000003120	ZNF385B	56.8819	-3.33675	1.6004	-2.08495	0.037074	0.999974	zinc finger protein 385B [Source:VGNC Symbol;Acc:VGNC:37264]
ENSBTAG00000011390	CHRND	21.997	6.31428	3.02961	2.08419	0.0371432	0.999974	cholinergic receptor nicotinic delta subunit [Source:VGNC Symbol;Acc:VGNC:27334]
ENSBTAG00000052510	CCL26	31.2586	-2.38648	1.14512	-2.08405	0.0371556	0.999974	C-C motif chemokine ligand 26 [Source:NCBI gene (formerly Entrezgene);Acc:508387]
ENSBTAG00000004167	TTC29	81.6603	-3.25003	1.55975	-2.08369	0.0371882	0.999974	tetratricopeptide repeat domain 29 [Source:VGNC Symbol;Acc:VGNC:36468]
ENSBTAG00000016877	PLA2G2C	26.9131	-2.56055	1.22902	-2.08341	0.0372135	0.999974	phospholipase A2 group IIC [Source:VGNC Symbol;Acc:VGNC:56137]
ENSBTAG00000013715	BRINP2	21.7979	4.17409	2.00425	2.08262	0.037286	0.999974	BMP/retinoic acid inducible neural specific 2 [Source:VGNC Symbol;Acc:VGNC:58363]
ENSBTAG00000021215	VWA5A	856.22	-1.51945	0.730296	-2.08059	0.0374715	0.999974	von Willebrand factor A domain containing 5A [Source:VGNC Symbol;Acc:VGNC:36853]
ENSBTAG00000016354	IER2	10492.4	-1.69937	0.81708	-2.0798	0.0375435	0.999974	immediate early response 2 [Source:VGNC Symbol;Acc:VGNC:30038]
ENSBTAG00000010881	AKAP14	76.0743	-2.22105	1.06849	-2.07868	0.0376465	0.999974	A-kinase anchoring protein 14 [Source:VGNC Symbol;Acc:VGNC:25783]
ENSBTAG00000002117	KIF18A	137.066	-1.89628	0.912291	-2.07859	0.0376554	0.999974	kinesin family member 18A [Source:VGNC Symbol;Acc:VGNC:30587]
ENSBTAG00000014161	ARMC10	1977.53	0.549481	0.264497	2.07746	0.0377592	0.999974	armadillo repeat containing 10 [Source:VGNC Symbol;Acc:VGNC:50079]
ENSBTAG00000021425	LMAN1L	25.7656	-5.43049	2.61544	-2.07632	0.0378646	0.999974	lectin, mannose binding 1 like [Source:VGNC Symbol;Acc:VGNC:30919]
ENSBTAG00000007675	NPHP1	566.078	-0.539489	0.259963	-2.07525	0.0379631	0.999974	nephrocystin 1 [Source:VGNC Symbol;Acc:VGNC:32201]
ENSBTAG00000000997		5.61423	3.33843	1.60884	2.07505	0.037982	0.999974
ENSBTAG00000038584	OLFM1	11.0384	-2.912	1.40351	-2.0748	0.0380055	0.999974	olfactomedin 1 [Source:VGNC Symbol;Acc:VGNC:32417]
ENSBTAG00000002824	DPEP3	7.59078	-3.90281	1.8814	-2.07442	0.0380401	0.999974	dipeptidase 3 [Source:VGNC Symbol;Acc:VGNC:52194]
ENSBTAG00000055197		1119.22	1.58056	0.76204	2.07412	0.0380681	0.999974
ENSBTAG00000019839	LTBP1	3411.03	-2.26419	1.09256	-2.07238	0.0382303	0.999974	latent transforming growth factor beta binding protein 1 [Source:VGNC Symbol;Acc:VGNC:31071]
ENSBTAG00000002065	TFAP2C	804.474	-2.15715	1.04116	-2.07188	0.0382767	0.999974	transcription factor AP-2 gamma [Source:VGNC Symbol;Acc:VGNC:35778]
ENSBTAG00000011420	CA9	224.908	-1.43505	0.69274	-2.07156	0.0383065	0.999974	carbonic anhydrase 9 [Source:VGNC Symbol;Acc:VGNC:26659]
ENSBTAG00000001753		1065.25	-1.99752	0.964298	-2.07148	0.0383142	0.999974
ENSBTAG00000023179	TRIB1	7701.41	-1.70562	0.823498	-2.07119	0.0383413	0.999974	tribbles pseudokinase 1 [Source:VGNC Symbol;Acc:VGNC:36308]
ENSBTAG00000017061	SMARCAD1	1450.37	0.486251	0.234834	2.07062	0.0383942	0.999974	SWI/SNF-related, matrix-associated actin-dependent regulator of chromatin, subfamily a, containing DEAD/H box 1 [Source:VGNC Symbol;Acc:VGNC:34989]
ENSBTAG00000054287	C1QTNF2	769.019	1.25692	0.607601	2.06866	0.0385782	0.999974	C1q and TNF related 2 [Source:HGNC Symbol;Acc:HGNC:14325]
ENSBTAG00000017165	MATN2	4718.04	-1.35419	0.654631	-2.06863	0.0385808	0.999974	matrilin 2 [Source:VGNC Symbol;Acc:VGNC:31265]
ENSBTAG00000049190		6.63199	-5.26937	2.54737	-2.06855	0.0385881	0.999974
ENSBTAG00000017371	RELL2	113.929	0.85964	0.415586	2.0685	0.0385929	0.999974	RELT like 2 [Source:VGNC Symbol;Acc:VGNC:33861]
ENSBTAG00000011554	SURF6	529.721	-0.704554	0.340621	-2.06844	0.0385988	0.999974	surfeit 6 [Source:VGNC Symbol;Acc:VGNC:35485]
ENSBTAG00000007859	VSIG1	134.934	-3.90969	1.89022	-2.06838	0.0386044	0.999974	V-set and immunoglobulin domain containing 1 [Source:VGNC Symbol;Acc:VGNC:56959]
ENSBTAG00000015479	ZFPL1	973.333	0.714192	0.345387	2.0678	0.0386586	0.999974	zinc finger protein like 1 [Source:VGNC Symbol;Acc:VGNC:37170]
ENSBTAG00000003313	TNFRSF9	63.5035	2.62094	1.2686	2.06602	0.0388269	0.999974	TNF receptor superfamily member 9 [Source:VGNC Symbol;Acc:VGNC:36171]
ENSBTAG00000020723		1.48195	-3.89252	1.88468	-2.06535	0.0388896	0.999974
ENSBTAG00000044175	CENPK	147.854	-2.88447	1.39735	-2.06425	0.0389944	0.999974	centromere protein K [Source:VGNC Symbol;Acc:VGNC:27179]
ENSBTAG00000018520	SCN1A	156.311	-3.15593	1.52949	-2.06339	0.039076	0.999974	sodium voltage-gated channel alpha subunit 1 [Source:VGNC Symbol;Acc:VGNC:34345]
ENSBTAG00000053244	POLR2D	2645.62	0.656806	0.318342	2.06321	0.0390929	0.999974	RNA polymerase II subunit D [Source:NCBI gene (formerly Entrezgene);Acc:617422]
ENSBTAG00000015670	PAK3	312.204	-1.39554	0.676542	-2.06276	0.0391358	0.999974	p21 (RAC1) activated kinase 3 [Source:VGNC Symbol;Acc:VGNC:53659]
ENSBTAG00000054063	CD1A	20.377	3.67469	1.78162	2.06255	0.0391552	0.999974	CD1a molecule [Source:NCBI gene (formerly Entrezgene);Acc:781011]
ENSBTAG00000017313	ADA2	99.0265	1.75806	0.852457	2.06234	0.0391754	0.999974	adenosine deaminase 2 [Source:VGNC Symbol;Acc:VGNC:54400]
ENSBTAG00000052708	RC3H1	1326.52	0.720085	0.349528	2.06016	0.039383	0.999974	ring finger and CCCH-type domains 1 [Source:HGNC Symbol;Acc:HGNC:29434]
ENSBTAG00000001195	KCNH4	3.30116	-6.85435	3.32821	-2.05947	0.0394493	0.999974	potassium voltage-gated channel subfamily H member 4 [Source:VGNC Symbol;Acc:VGNC:30446]
ENSBTAG00000016746	UBE2C	888.526	-2.60995	1.26778	-2.05868	0.0395254	0.999974	ubiquitin conjugating enzyme E2 C [Source:VGNC Symbol;Acc:VGNC:36578]
ENSBTAG00000000981	KLHDC8B	1702.05	-1.29355	0.628579	-2.05789	0.0396008	0.999974	kelch domain containing 8B [Source:VGNC Symbol;Acc:VGNC:30640]
ENSBTAG00000012540		36.4183	-5.21004	2.53358	-2.05639	0.0397449	0.999974
ENSBTAG00000014820	OXA1L	2633.9	0.999219	0.485913	2.05638	0.0397464	0.999974	OXA1L mitochondrial inner membrane protein [Source:VGNC Symbol;Acc:VGNC:32507]
ENSBTAG00000035244	ANKRD39	1493.89	-0.793455	0.385905	-2.05609	0.0397741	0.999974	ankyrin repeat domain 39 [Source:VGNC Symbol;Acc:VGNC:25929]
ENSBTAG00000018127	PPM1A	748.567	0.536823	0.261206	2.05517	0.0398624	0.999974	protein phosphatase, Mg2+/Mn2+ dependent 1A [Source:NCBI gene (formerly Entrezgene);Acc:281994]
ENSBTAG00000046805	CYP2F1	25.7734	-5.10154	2.4838	-2.05393	0.0399826	0.999974	cytochrome P450 family 2 subfamily F member 1 [Source:HGNC Symbol;Acc:HGNC:2632]
ENSBTAG00000025424	NOTCH4	636.956	-0.773168	0.376949	-2.05112	0.0402553	0.999974	notch receptor 4 [Source:VGNC Symbol;Acc:VGNC:32179]
ENSBTAG00000011377	KCNMB2	153.197	-3.51887	1.71615	-2.05044	0.0403212	0.999974	potassium calcium-activated channel subfamily M regulatory beta subunit 2 [Source:NCBI gene (formerly Entrezgene);Acc:534568]
ENSBTAG00000051305	INAFM2	15.8415	-1.91628	0.935445	-2.04852	0.0405089	0.999974	InaF motif containing 2 [Source:HGNC Symbol;Acc:HGNC:35165]
ENSBTAG00000007537	PEX19	1769.11	0.68972	0.336808	2.04782	0.0405781	0.999974	peroxisomal biosis factor 19 [Source:VGNC Symbol;Acc:VGNC:32758]
ENSBTAG00000016448	ZBTB40	1118.4	0.99837	0.487538	2.04778	0.0405816	0.999974	zinc finger and BTB domain containing 40 [Source:VGNC Symbol;Acc:VGNC:37079]
ENSBTAG00000020674	LTB	732.715	1.45535	0.710713	2.04774	0.0405857	0.999974	lymphotoxin beta [Source:VGNC Symbol;Acc:VGNC:31068]
ENSBTAG00000018508	TMEM108	29.3491	-2.07229	1.01219	-2.04733	0.0406255	0.999974	transmembrane protein 108 [Source:VGNC Symbol;Acc:VGNC:35948]
ENSBTAG00000016331	ROGDI	2932.43	-1.03094	0.503632	-2.04702	0.0406566	0.999974	rogdi atypical leucine zipper [Source:VGNC Symbol;Acc:VGNC:34083]
ENSBTAG00000012046	JUNB	18145.8	-2.33313	1.13989	-2.0468	0.0406773	0.999974	JunB proto-onco, AP-1 transcription factor subunit [Source:VGNC Symbol;Acc:VGNC:30387]
ENSBTAG00000001847	CNTLN	897.689	-0.965196	0.471654	-2.0464	0.0407166	0.999974	centlein [Source:VGNC Symbol;Acc:VGNC:56940]
ENSBTAG00000010652	PDE4C	21.5275	-2.67354	1.30731	-2.04508	0.0408474	0.999974	phosphodiesterase 4C [Source:VGNC Symbol;Acc:VGNC:50242]
ENSBTAG00000030646	KCTD17	317.524	-1.34371	0.65744	-2.04385	0.0409687	0.999974	potassium channel tetramerization domain containing 17 [Source:VGNC Symbol;Acc:VGNC:30506]
ENSBTAG00000015532	NR0B1	124.189	-2.53961	1.24282	-2.04343	0.0410101	0.999974	nuclear receptor subfamily 0 group B member 1 [Source:VGNC Symbol;Acc:VGNC:32226]
ENSBTAG00000051836		1053.18	0.886922	0.434074	2.04325	0.0410277	0.999974
ENSBTAG00000031160		70.4564	-7.55512	3.69873	-2.04263	0.0410895	0.999974
ENSBTAG00000019770	APOA4	15.3576	-2.19102	1.07291	-2.04212	0.0411396	0.999974	apolipoprotein A4 [Source:VGNC Symbol;Acc:VGNC:26024]
ENSBTAG00000007019	LRIT3	3.80402	6.48029	3.17372	2.04186	0.0411652	0.999974	leucine rich repeat, Ig-like and transmembrane domains 3 [Source:VGNC Symbol;Acc:VGNC:53765]
ENSBTAG00000012817	JAG1	1427.52	-1.4007	0.686128	-2.04145	0.0412058	0.999974	jagged canonical Notch ligand 1 [Source:VGNC Symbol;Acc:VGNC:30361]
ENSBTAG00000051661		74.5387	-1.37752	0.674776	-2.04145	0.0412065	0.999974
ENSBTAG00000037757	EBF4	383.951	-1.1302	0.553807	-2.04078	0.0412729	0.999974	EBF family member 4 [Source:VGNC Symbol;Acc:VGNC:28298]
ENSBTAG00000010833	IL17RE	18.2385	3.15128	1.54588	2.03851	0.0414992	0.999974	interleukin 17 receptor E [Source:VGNC Symbol;Acc:VGNC:30125]
ENSBTAG00000019076	PAK6	30.8785	-3.95505	1.94049	-2.03817	0.0415327	0.999974	p21 (RAC1) activated kinase 6 [Source:NCBI gene (formerly Entrezgene);Acc:539224]
ENSBTAG00000017482	ISYNA1	2420.89	-1.50024	0.73632	-2.03749	0.0416012	0.999974	inositol-3-phosphate synthase 1 [Source:VGNC Symbol;Acc:VGNC:30306]
ENSBTAG00000007390	VAT1	5733.18	1.13509	0.557548	2.03586	0.0417642	0.999974	vesicle amine transport 1 [Source:VGNC Symbol;Acc:VGNC:36770]
ENSBTAG00000000279	RAB26	38.2412	-1.55447	0.763907	-2.03489	0.0418619	0.999974	RAB26, member RAS onco family [Source:VGNC Symbol;Acc:VGNC:33633]
ENSBTAG00000037888	LYPD5	53.9728	-3.08373	1.51782	-2.03169	0.0421853	0.999974	LY6/PLAUR domain containing 5 [Source:VGNC Symbol;Acc:VGNC:57050]
ENSBTAG00000015026	ABL2	42.25	-1.28899	0.635288	-2.02899	0.0424596	0.999974	ABL proto-onco 2, non-receptor tyrosine kinase [Source:VGNC Symbol;Acc:VGNC:50227]
ENSBTAG00000033396	C8H9orf135	78.9618	-2.67989	1.32081	-2.02897	0.0424616	0.999974	chromosome 8 C9orf135 homolog [Source:VGNC Symbol;Acc:VGNC:52738]
ENSBTAG00000005466		10.7267	-2.72622	1.34424	-2.02808	0.0425524	0.999974
ENSBTAG00000018310	SETD3	1541.24	0.473643	0.233544	2.02807	0.0425535	0.999974	SET domain containing 3, actin histidine methyltransferase [Source:VGNC Symbol;Acc:VGNC:34494]
ENSBTAG00000024822	SETX	5053.8	0.903236	0.44553	2.02733	0.0426288	0.999974	senataxin [Source:VGNC Symbol;Acc:VGNC:34501]
ENSBTAG00000024394	SEMA3D	109.711	-2.5097	1.23841	-2.02655	0.0427083	0.999974	semaphorin 3D [Source:VGNC Symbol;Acc:VGNC:34429]
ENSBTAG00000020810	CYB561	1195.97	-1.26059	0.622166	-2.02613	0.0427519	0.999974	cytochrome b561 [Source:VGNC Symbol;Acc:VGNC:50257]
ENSBTAG00000035282	OR5D18	46.4522	-2.98034	1.47096	-2.02612	0.0427524	0.999974	olfactory receptor family 5 subfamily D member 18 [Source:VGNC Symbol;Acc:VGNC:101503]
ENSBTAG00000015974	FLVCR1	1040.08	0.976271	0.481909	2.02584	0.0427811	0.999974	FLVCR heme transporter 1 [Source:VGNC Symbol;Acc:VGNC:82540]
ENSBTAG00000010285	MMRN1	13.3816	-4.76427	2.35291	-2.02484	0.0428835	0.999974	multimerin 1 [Source:VGNC Symbol;Acc:VGNC:31532]
ENSBTAG00000013669	KIF22	502.596	-2.10691	1.04084	-2.02424	0.0429459	0.999974	kinesin family member 22 [Source:VGNC Symbol;Acc:VGNC:30596]
ENSBTAG00000013347	DMPK	437.536	-1.86328	0.920543	-2.02411	0.0429586	0.999974	DM1 protein kinase [Source:VGNC Symbol;Acc:VGNC:28109]
ENSBTAG00000010624	DCTN2	9109.17	0.348799	0.172376	2.02349	0.0430231	0.999974	dynactin subunit 2 [Source:VGNC Symbol;Acc:VGNC:27929]
ENSBTAG00000019513	C11H9orf50	100.022	-1.53046	0.756419	-2.0233	0.0430425	0.999974	chromosome 11 C9orf50 homolog [Source:VGNC Symbol;Acc:VGNC:52622]
ENSBTAG00000000957	CDKN2AIP	2140.01	-0.886486	0.43836	-2.02228	0.0431473	0.999974	CDKN2A interacting protein [Source:NCBI gene (formerly Entrezgene);Acc:513265]
ENSBTAG00000023169		257.738	-1.494	0.738822	-2.02213	0.0431626	0.999974
ENSBTAG00000014523	DIRAS2	6.48893	-5.06907	2.50684	-2.0221	0.043166	0.999974	DIRAS family GTPase 2 [Source:VGNC Symbol;Acc:VGNC:28070]
ENSBTAG00000010533	HMGXB4	1081.89	0.892192	0.441247	2.02198	0.0431784	0.999974	HMG-box containing 4 [Source:VGNC Symbol;Acc:VGNC:29883]
ENSBTAG00000004878	CAMKV	2.36717	5.28897	2.61686	2.02112	0.0432676	0.999974	CaM kinase like vesicle associated [Source:VGNC Symbol;Acc:VGNC:26728]
ENSBTAG00000013641	BAG3	2326.03	-1.08307	0.536108	-2.02024	0.0433582	0.999974	BAG cochaperone 3 [Source:VGNC Symbol;Acc:VGNC:26407]
ENSBTAG00000012120	TIPARP	2540.87	-1.30961	0.648275	-2.02014	0.0433685	0.999974	TCDD inducible poly(ADP-ribose) polymerase [Source:VGNC Symbol;Acc:VGNC:53609]
ENSBTAG00000001981	SLC6A17	6.08485	3.78148	1.87255	2.01943	0.0434425	0.999974	solute carrier family 6 member 17 [Source:VGNC Symbol;Acc:VGNC:50163]
ENSBTAG00000021160	AP1M2	2850.22	-2.13982	1.05983	-2.01903	0.0434845	0.999974	adaptor related protein complex 1 subunit mu 2 [Source:VGNC Symbol;Acc:VGNC:25980]
ENSBTAG00000009602	TMEM120B	105.128	1.06035	0.525215	2.01889	0.0434986	0.999974	transmembrane protein 120B [Source:VGNC Symbol;Acc:VGNC:35957]
ENSBTAG00000021818	ADGRE5	2506.39	-1.22057	0.604679	-2.01854	0.043535	0.999974	adhesion G protein-coupled receptor E5 [Source:VGNC Symbol;Acc:VGNC:55196]
ENSBTAG00000002181	KHDRBS3	228.932	-1.26108	0.625108	-2.01738	0.043656	0.999974	KH RNA binding domain containing, signal transduction associated 3 [Source:VGNC Symbol;Acc:VGNC:30542]
ENSBTAG00000035735	BIRC2	2286.43	1.11498	0.552928	2.01651	0.0437466	0.999974	baculoviral IAP repeat containing 2 [Source:VGNC Symbol;Acc:VGNC:26499]
ENSBTAG00000002508	GNG3	30.0206	-1.46405	0.726037	-2.0165	0.0437479	0.999974	G protein subunit gamma 3 [Source:VGNC Symbol;Acc:VGNC:29466]
ENSBTAG00000046266	TNFSF9	235.311	-1.96396	0.974073	-2.01624	0.0437749	0.999974	TNF superfamily member 9 [Source:VGNC Symbol;Acc:VGNC:36178]
ENSBTAG00000017681	RIN1	147.885	-1.40107	0.695057	-2.01576	0.0438247	0.999974	Ras and Rab interactor 1 [Source:VGNC Symbol;Acc:VGNC:33975]
ENSBTAG00000001535	LIPH	21.8327	-5.13497	2.54845	-2.01494	0.0439112	0.999974	lipase H [Source:VGNC Symbol;Acc:VGNC:30905]
ENSBTAG00000020073	NCEH1	344.585	-1.14528	0.568431	-2.01482	0.0439239	0.999974	neutral cholesterol ester hydrolase 1 [Source:VGNC Symbol;Acc:VGNC:31911]
ENSBTAG00000021715	ADPRS	1070.16	0.516137	0.256174	2.01479	0.0439265	0.999974	ADP-ribosylserine hydrolase [Source:VGNC Symbol;Acc:VGNC:25691]
ENSBTAG00000000888	SPTA1	5.94008	-6.27965	3.11781	-2.01413	0.0439964	0.999974	spectrin alpha, erythrocytic 1 [Source:VGNC Symbol;Acc:VGNC:35250]
ENSBTAG00000021857	ARHGAP21	1971.22	0.797814	0.396178	2.01377	0.0440333	0.999974	Rho GTPase activating protein 21 [Source:VGNC Symbol;Acc:VGNC:26080]
ENSBTAG00000023372	MYCN	54.3205	-2.25427	1.11979	-2.01313	0.0441013	0.999974	MYCN proto-oncogene, bHLH transcription factor [Source:HGNC Symbol;Acc:HGNC:7559]
ENSBTAG00000055112	GPR52	4.49513	4.72434	2.34681	2.01309	0.0441048	0.999974	G protein-coupled receptor 52 [Source:NCBI gene (formerly Entrezgene);Acc:506159]
ENSBTAG00000003338	LRRCC1	3394.98	-0.571146	0.283773	-2.01269	0.0441476	0.999974	leucine rich repeat and coiled-coil centrosomal protein 1 [Source:VGNC Symbol;Acc:VGNC:52802]
ENSBTAG00000037907	DSEL	1738.01	0.748962	0.372173	2.0124	0.0441773	0.999974	dermatan sulfate epimerase like [Source:VGNC Symbol;Acc:VGNC:28219]
ENSBTAG00000039275	ERAP2	1008.72	-1.005	0.499421	-2.01234	0.0441843	0.999974	endoplasmic reticulum aminopeptidase 2 [Source:VGNC Symbol;Acc:VGNC:28561]
ENSBTAG00000006343	IL1R2	89.0563	3.50133	1.74058	2.01159	0.0442637	0.999974	interleukin 1 receptor type 2 [Source:VGNC Symbol;Acc:VGNC:30132]
ENSBTAG00000032902		59256.3	-2.5072	1.24666	-2.01113	0.0443114	0.999974
ENSBTAG00000040215	EIF4G3	2964.49	-0.470668	0.23416	-2.01003	0.044428	0.999974	eukaryotic translation initiation factor 4 gamma 3 [Source:VGNC Symbol;Acc:VGNC:28417]
ENSBTAG00000010007	MAPK13	666.914	-2.46905	1.22868	-2.00952	0.0444818	0.999974	mitogen-activated protein kinase 13 [Source:VGNC Symbol;Acc:VGNC:50213]
ENSBTAG00000004924	PENK	52905.2	-4.41616	2.19772	-2.00943	0.0444915	0.999974	proenkephalin [Source:VGNC Symbol;Acc:VGNC:32746]
ENSBTAG00000005629	CRYBG2	127.801	-2.08038	1.03535	-2.00935	0.0445	0.999974	crystallin beta-gamma domain containing 2 [Source:VGNC Symbol;Acc:VGNC:27740]
ENSBTAG00000004693	CCDC60	187.279	1.88968	0.94089	2.0084	0.0446008	0.999974	coiled-coil domain containing 60 [Source:VGNC Symbol;Acc:VGNC:26905]
ENSBTAG00000004954	TOX	367.904	-1.67698	0.835079	-2.00816	0.0446258	0.999974	thymocyte selection associated high mobility group box [Source:VGNC Symbol;Acc:VGNC:36228]
ENSBTAG00000020589	ENTPD1	656.763	-1.41857	0.706437	-2.00806	0.0446371	0.999974	ectonucleoside triphosphate diphosphohydrolase 1 [Source:VGNC Symbol;Acc:VGNC:97269]
ENSBTAG00000004271	UBAP2L	3642.29	0.72883	0.363014	2.00772	0.0446734	0.999974	ubiquitin associated protein 2 like [Source:VGNC Symbol;Acc:VGNC:36573]
ENSBTAG00000004555	LRP2	3088.78	-3.73626	1.86212	-2.00645	0.0448078	0.999974	LDL receptor related protein 2 [Source:VGNC Symbol;Acc:VGNC:30990]
ENSBTAG00000017369	MAMDC2	959.839	-3.08058	1.53556	-2.00616	0.0448396	0.999974	MAM domain containing 2 [Source:VGNC Symbol;Acc:VGNC:31157]
ENSBTAG00000011316	ZC3H12A	453.048	-1.36639	0.681393	-2.00528	0.0449326	0.999974	zinc finger CCCH-type containing 12A [Source:VGNC Symbol;Acc:VGNC:37097]
ENSBTAG00000000706	ADAMTS1	12677.2	-1.52604	0.761329	-2.00444	0.0450228	0.999974	ADAM metallopeptidase with thrombospondin type 1 motif 1 [Source:VGNC Symbol;Acc:VGNC:25614]
ENSBTAG00000014092	CELF6	872.798	-1.26243	0.629816	-2.00444	0.045023	0.999974	CUGBP Elav-like family member 6 [Source:NCBI gene (formerly Entrezgene);Acc:539205]
ENSBTAG00000006779	LDHD	47.5854	-2.52568	1.26017	-2.00425	0.0450436	0.999974	lactate dehydrogenase D [Source:VGNC Symbol;Acc:VGNC:30825]
ENSBTAG00000008688	HEYL	859.191	-1.64593	0.821501	-2.00357	0.0451166	0.999974	hes related family bHLH transcription factor with YRPW motif like [Source:VGNC Symbol;Acc:VGNC:29830]
ENSBTAG00000007705	COLEC12	2789.23	-1.31308	0.655518	-2.00312	0.0451646	0.999974	collectin subfamily member 12 [Source:VGNC Symbol;Acc:VGNC:27579]
ENSBTAG00000013744	SYNPO	56.1064	-1.83212	0.914642	-2.0031	0.0451665	0.999974	synaptopodin [Source:VGNC Symbol;Acc:VGNC:35530]
ENSBTAG00000030932	IFI44L	320.177	-1.35871	0.678427	-2.00273	0.0452062	0.999974	interferon induced protein 44 like [Source:VGNC Symbol;Acc:VGNC:30046]
ENSBTAG00000010191	PAK1	1841.38	0.813674	0.406446	2.00192	0.045293	0.999974	p21 (RAC1) activated kinase 1 [Source:VGNC Symbol;Acc:VGNC:53657]
ENSBTAG00000021181	BUB1	478.422	-2.24976	1.12403	-2.00152	0.0453368	0.999974	BUB1 mitotic checkpoint serine/threonine kinase [Source:VGNC Symbol;Acc:VGNC:26604]
ENSBTAG00000037778	CXCL3	3750.11	-2.42999	1.21496	-2.00005	0.0454943	0.999974	chemokine (C-X-C motif) ligand 3 [Source:NCBI gene (formerly Entrezgene);Acc:613667]
ENSBTAG00000010387	MINDY3	1724.69	0.984662	0.492495	1.99933	0.0455722	0.999974	MINDY lysine 48 deubiquitinase 3 [Source:VGNC Symbol;Acc:VGNC:31478]
ENSBTAG00000035171	SERPINB12	623.709	-3.06251	1.53202	-1.99901	0.0456076	0.999974	serpin family B member 12 [Source:VGNC Symbol;Acc:VGNC:34471]
ENSBTAG00000006738	GPR68	51.9237	-2.18614	1.09371	-1.99883	0.0456269	0.999974	G protein-coupled receptor 68 [Source:VGNC Symbol;Acc:VGNC:29597]
ENSBTAG00000008410	OVOL2	327.443	-2.54002	1.27127	-1.99803	0.0457139	0.999974	ovo like zinc finger 2 [Source:VGNC Symbol;Acc:VGNC:32506]
ENSBTAG00000004094	SPARCL1	27930.6	-0.961164	0.48114	-1.99768	0.0457514	0.999974	SPARC like 1 [Source:VGNC Symbol;Acc:VGNC:35172]
ENSBTAG00000001829	SLC17A9	585.624	2.17925	1.09182	1.99597	0.0459369	0.999974	solute carrier family 17 member 9 [Source:VGNC Symbol;Acc:VGNC:34704]
ENSBTAG00000005773	PGM2	2319.32	-1.03753	0.519862	-1.99579	0.0459572	0.999974	phosphoglucomutase 2 [Source:VGNC Symbol;Acc:VGNC:32794]
ENSBTAG00000010716	FRAS1	12.7139	-3.62558	1.81784	-1.99445	0.0461034	0.999974	Fraser extracellular matrix complex subunit 1 [Source:VGNC Symbol;Acc:VGNC:59334]
ENSBTAG00000020729	DHRS7	1105.89	1.30467	0.654276	1.99406	0.046145	0.999974	dehydrogenase/reductase 7 [Source:VGNC Symbol;Acc:VGNC:28043]
ENSBTAG00000015241	EPHX2	5687.79	-2.14844	1.07784	-1.99329	0.0462294	0.999974	epoxide hydrolase 2 [Source:VGNC Symbol;Acc:VGNC:28542]
ENSBTAG00000046358	PABPC1	13818.3	0.887184	0.445208	1.99274	0.0462897	0.999974	poly(A) binding protein cytoplasmic 1 [Source:VGNC Symbol;Acc:VGNC:53870]
ENSBTAG00000004580	MS4A1	109.48	3.21096	1.6114	1.99265	0.0462993	0.999974	membrane spanning 4-domains A1 [Source:VGNC Symbol;Acc:VGNC:31681]
ENSBTAG00000002669	RASSF4	1940.56	-1.51612	0.761054	-1.99213	0.0463565	0.999974	Ras association domain family member 4 [Source:VGNC Symbol;Acc:VGNC:33760]
ENSBTAG00000019160	GLOD4	4271.59	0.571615	0.286971	1.99189	0.0463829	0.999974	glyoxalase domain containing 4 [Source:VGNC Symbol;Acc:VGNC:50005]
ENSBTAG00000012074	MYB	324.429	-2.03476	1.02176	-1.99143	0.0464339	0.999974	MYB proto-onco, transcription factor [Source:VGNC Symbol;Acc:VGNC:31776]
ENSBTAG00000002070	KLC3	24.7039	-2.99391	1.50402	-1.9906	0.0465252	0.999974	kinesin light chain 3 [Source:VGNC Symbol;Acc:VGNC:30624]
ENSBTAG00000020221	WNT5A	1843.67	-1.64026	0.824253	-1.99	0.0465907	0.999974	Wnt family member 5A [Source:VGNC Symbol;Acc:VGNC:36960]
ENSBTAG00000048931		182.142	1.0498	0.527633	1.98963	0.0466313	0.999974
ENSBTAG00000000484	HYAL2	3073.95	-0.858406	0.431517	-1.98928	0.0466707	0.999974	hyaluronidase 2 [Source:VGNC Symbol;Acc:VGNC:30011]
ENSBTAG00000008934	ESPL1	93.9148	-3.31271	1.66534	-1.98921	0.0466779	0.999974	extra spindle pole bodies like 1, separase [Source:VGNC Symbol;Acc:VGNC:28603]
ENSBTAG00000008945	SDSL	12.7607	-5.04002	2.53369	-1.9892	0.0466787	0.999974	serine dehydratase like [Source:VGNC Symbol;Acc:VGNC:34400]
ENSBTAG00000002586	TCF12	4348.32	-1.327	0.667308	-1.98859	0.0467468	0.999974	transcription factor 12 [Source:VGNC Symbol;Acc:VGNC:35686]
ENSBTAG00000003090	LRRC9	55.5823	-1.99369	1.00257	-1.98858	0.0467474	0.999974	leucine rich repeat containing 9 [Source:VGNC Symbol;Acc:VGNC:55122]
ENSBTAG00000049604		7.38555	-2.72014	1.36837	-1.98787	0.0468262	0.999974
ENSBTAG00000005630	VWA7	210.562	-2.68476	1.3511	-1.98709	0.0469128	0.999974	von Willebrand factor A domain containing 7 [Source:VGNC Symbol;Acc:VGNC:36855]
ENSBTAG00000054934	VAMP2	431.745	0.786828	0.396255	1.98566	0.0470711	0.999974	vesicle associated membrane protein 2 [Source:NCBI gene (formerly Entrezgene);Acc:282116]
ENSBTAG00000008573	ZFP36	14870.6	-2.12455	1.07075	-1.98418	0.0472359	0.999974	ZFP36 ring finger protein [Source:VGNC Symbol;Acc:VGNC:37162]
ENSBTAG00000050992	CNIH2	23.5923	2.35717	1.18819	1.98383	0.0472746	0.999974	cornichon family AMPA receptor auxiliary protein 2 [Source:HGNC Symbol;Acc:HGNC:28744]
ENSBTAG00000004754	DSCAM	17.1297	-4.74595	2.39565	-1.98107	0.047583	0.999974	DS cell adhesion molecule [Source:VGNC Symbol;Acc:VGNC:28215]
ENSBTAG00000010593	SRP72	3953.04	0.532995	0.269365	1.97871	0.0478489	0.999974	signal recognition particle 72 [Source:VGNC Symbol;Acc:VGNC:35287]
ENSBTAG00000046502	ACBD6	949.124	0.578056	0.292173	1.97847	0.0478757	0.999974	acyl-CoA binding domain containing 6 [Source:VGNC Symbol;Acc:VGNC:97235]
ENSBTAG00000052226		692.131	-1.36498	0.690163	-1.97776	0.0479558	0.999974
ENSBTAG00000007847	EED	3234.57	0.790059	0.399484	1.9777	0.047963	0.999974	embryonic ectoderm development [Source:VGNC Symbol;Acc:VGNC:28332]
ENSBTAG00000004572	RNF183	900.415	-2.17135	1.09871	-1.97627	0.0481244	0.999974	ring finger protein 183 [Source:VGNC Symbol;Acc:VGNC:34041]
ENSBTAG00000018214	SHISA2	357.877	-3.12536	1.58193	-1.97566	0.0481934	0.999974	shisa family member 2 [Source:VGNC Symbol;Acc:VGNC:34598]
ENSBTAG00000019158	MEX3A	24.2095	-2.77081	1.40257	-1.97553	0.0482084	0.999974	mex-3 RNA binding family member A [Source:VGNC Symbol;Acc:VGNC:31419]
ENSBTAG00000054531	KIAA1841	116.121	-1.22856	0.622054	-1.97501	0.0482676	0.999974	KIAA1841 [Source:HGNC Symbol;Acc:HGNC:29387]
ENSBTAG00000007245	IFT140	556.838	-0.927263	0.469735	-1.97401	0.0483803	0.999974	intraflagellar transport 140 [Source:VGNC Symbol;Acc:VGNC:30065]
ENSBTAG00000007503	STRC	2.65165	-5.46115	2.76659	-1.97396	0.048386	0.999974	stereocilin [Source:VGNC Symbol;Acc:VGNC:55895]
ENSBTAG00000001126	BMP2K	815.99	0.783439	0.396965	1.97357	0.0484304	0.999974	BMP2 inducible kinase [Source:NCBI gene (formerly Entrezgene);Acc:505766]
ENSBTAG00000021862	SLC27A3	130.136	-1.62229	0.822088	-1.97337	0.0484531	0.999974	solute carrier family 27 member 3 [Source:VGNC Symbol;Acc:VGNC:34787]
ENSBTAG00000015340	ANGPTL7	13.9073	-2.14068	1.08492	-1.97312	0.0484821	0.999974	angiopoietin like 7 [Source:VGNC Symbol;Acc:VGNC:25895]
ENSBTAG00000002045	PSMD13	4187.53	0.423824	0.214808	1.97304	0.0484911	0.999974	proteasome 26S subunit, non-ATPase 13 [Source:VGNC Symbol;Acc:VGNC:33464]
ENSBTAG00000007453	NELFE	4564.38	0.570377	0.289086	1.97303	0.0484918	0.999974	negative elongation factor complex member E [Source:VGNC Symbol;Acc:VGNC:32002]
ENSBTAG00000037902	FAM229A	94.0671	-1.43976	0.729764	-1.97292	0.0485051	0.999974	family with sequence similarity 229 member A [Source:VGNC Symbol;Acc:VGNC:28803]
ENSBTAG00000020667	KCNQ3	8.52128	4.7808	2.42361	1.97259	0.0485423	0.999974	potassium voltage-gated channel subfamily Q member 3 [Source:VGNC Symbol;Acc:VGNC:30488]
ENSBTAG00000010368	TPST2	2471.3	-0.646787	0.327965	-1.97212	0.0485955	0.999974	tyrosylprotein sulfotransferase 2 [Source:VGNC Symbol;Acc:VGNC:36265]
ENSBTAG00000051530	CRB3	114.353	-2.04839	1.03916	-1.9712	0.0487008	0.999974	crumbs cell polarity complex component 3 [Source:NCBI gene (formerly Entrezgene);Acc:787466]
ENSBTAG00000007898	CYBRD1	2350.65	2.28242	1.158	1.97101	0.0487226	0.999974	cytochrome b reductase 1 [Source:VGNC Symbol;Acc:VGNC:49050]
ENSBTAG00000027513	CXCL2	317.313	-2.68117	1.36056	-1.97064	0.048765	0.999974	chemokine (C-X-C motif) ligand 2 [Source:NCBI gene (formerly Entrezgene);Acc:281214]
ENSBTAG00000021658	TAMALIN	427.644	-1.6277	0.82602	-1.97053	0.0487771	0.999974	trafficking regulator and scaffold protein tamalin [Source:VGNC Symbol;Acc:VGNC:29628]
ENSBTAG00000021209	UBR5	2993.69	0.520478	0.264259	1.96958	0.0488869	0.999974	ubiquitin protein ligase E3 component n-recognin 5 [Source:VGNC Symbol;Acc:VGNC:36619]
ENSBTAG00000000382	MED27	1552.56	0.587551	0.298426	1.96884	0.048972	0.999974	mediator complex subunit 27 [Source:VGNC Symbol;Acc:VGNC:31363]
ENSBTAG00000018097	PARN	2812.32	0.850204	0.432246	1.96694	0.0491896	0.999974	poly(A)-specific ribonuclease [Source:NCBI gene (formerly Entrezgene);Acc:524155]
ENSBTAG00000020629	UTP18	3352.81	0.80138	0.407488	1.96663	0.0492257	0.999974	UTP18 small subunit processome component [Source:VGNC Symbol;Acc:VGNC:36743]
ENSBTAG00000026748	GULO	73.1998	-2.51044	1.27697	-1.96593	0.0493066	0.999974	L-gulono-gamma-lactone oxidase [Source:NCBI gene (formerly Entrezgene);Acc:286812]
ENSBTAG00000002174	RERG	176.183	-0.905389	0.460559	-1.96585	0.0493164	0.999974	RAS like estrogen regulated growth inhibitor [Source:VGNC Symbol;Acc:VGNC:33873]
ENSBTAG00000005996	LRRC18	7.40455	-4.6827	2.3837	-1.96446	0.0494762	0.999974	leucine rich repeat containing 18 [Source:VGNC Symbol;Acc:VGNC:31002]
ENSBTAG00000001938	CKS2	655.598	-1.5748	0.801717	-1.96428	0.0494978	0.999974	CDC28 protein kinase regulatory subunit 2 [Source:VGNC Symbol;Acc:VGNC:27388]
ENSBTAG00000020148	TEK	1849.69	-1.32577	0.67503	-1.96402	0.0495282	0.999974	TEK receptor tyrosine kinase [Source:VGNC Symbol;Acc:VGNC:35735]
ENSBTAG00000019508	SEC61A2	1362.42	0.543905	0.276995	1.96359	0.0495772	0.999974	SEC61 translocon subunit alpha 2 [Source:VGNC Symbol;Acc:VGNC:49137]
ENSBTAG00000009655	TNS3	2431.6	-1.01012	0.514462	-1.96345	0.0495939	0.999974	tensin 3 [Source:VGNC Symbol;Acc:VGNC:36209]
ENSBTAG00000018142	DTL	111.475	-2.10464	1.07191	-1.96345	0.0495944	0.999974	denticleless E3 ubiquitin [Source:VGNC Symbol;Acc:VGNC:28230]
ENSBTAG00000011962	PLA2G3	54.249	-6.24216	3.17947	-1.96327	0.0496146	0.999974	phospholipase A2 group III [Source:VGNC Symbol;Acc:VGNC:32959]
ENSBTAG00000005560	ST18	3.9124	5.74567	2.92757	1.96261	0.049692	0.999974	ST18 C2H2C-type zinc finger transcription factor [Source:VGNC Symbol;Acc:VGNC:35330]
ENSBTAG00000026278	CLDN4	3819.59	-2.6683	1.3596	-1.96256	0.0496977	0.999974	claudin 4 [Source:VGNC Symbol;Acc:VGNC:27416]
ENSBTAG00000008798	DRC3	492.461	-2.74937	1.40133	-1.96197	0.0497655	0.999974	dynein regulatory complex subunit 3 [Source:VGNC Symbol;Acc:VGNC:52763]
ENSBTAG00000038322		116.779	-1.23247	0.628405	-1.96127	0.0498474	0.999974
ENSBTAG00000002978	PRKG2	7.67683	-3.12288	1.59287	-1.96053	0.0499338	0.999974	protein kinase cGMP-dependent 2 [Source:VGNC Symbol;Acc:VGNC:33341]
ENSBTAG00000012090	GGTA1	5747.98	-0.633067	0.322914	-1.96048	0.0499394	0.999974	alpha-galactosyltransferase 1 (glycoprotein) [Source:NCBI gene (formerly Entrezgene);Acc:281780]
