# Supplementary material for: Progesterone differentially affects the transcriptomic profiles of cow endometrial cell types
Source: BMC Genomics. 2022 Jan 27;23:82. doi: 10.1186/s12864-022-08323-z (PMC8793221; doi:10.1186/s12864-022-08323-z)
Supplement: Supplementary file 5 — Additional file 5: Supplementary File 5. GO terms over-represented in DEGs lists. Description: List of GO terms over-represented in lists of genes differently expressed in GE and ST cells from high and low progesterone cows. [file 12864_2022_8323_MOESM5_ESM.xlsx]

## Sheet: Title
			Name: Supplementary File 5
			Description: List of GO terms over-represented in lists of genes differently expressed in LE, GE and ST cells from high and low progesterone cows
			Sheet 2 "ST overexpressed": List of GO terms over-represented in lists of overexpressed genes in stroma cells from high progesterone cows
			Sheet 3 "ST underexpressed": List of GO terms over-represented in lists of underexpressed genes in stroma cells from high progesterone cows
			Sheet 4 "GE overexpressed": List of GO terms over-represented in lists of overexpressed genes in glandular epithelial cells from high progesterone cows
			Sheet 5 "GE underexpressed": List of GO terms over-represented in lists of underexpressed genes in glandular epithelial cells from high progesterone cows

## Sheet: ST overexpressed
List of GO terms over-represented in lists of overexpressed genes in stroma cells from high progesterone cows
GOID	Gene Ontology term	Cluster frequency	Genome frequency	Corrected_P-value	FDR	False_positives	Genes annotated to the term	Frequency	PlotX	PlotY	PlotSize	Value	Uniqueness	Dispensability	Representative	Eliminated
GO:0002009	morphogenesis of an epithelium	9 of 103 genes, 8.7%	392 of 37225 genes, 1.1%	0.00118	0	0	LRP2, HOXB2, RYR2, HNF1B, OVOL2, SOX17, KDF1, FST, SPRY2	1.882	-5.277	4.634	2.561	-2.928	0.602	0.61	-1	False
GO:0003002	regionalization	7 of 103 genes, 6.8%	265 of 37225 genes, 0.7%	0.00735	0.0024	0.06	HNF1B, LRP2, SOX17, HOXB8, PCSK6, OVOL2, HOXB2	1.41	-6.091	1.786	2.436	-2.134	0.663	0.371	-1	False
GO:0006811	ion transport	14 of 103 genes, 13.6%	1208 of 37225 genes, 3.2%	0.00483	0.0019	0.04	LRP2, ATP13A4, CAMK2A, MCOLN2, KCNMB2, MCOLN3, HNF1A, PLA2G10, SLC28A3, NOS1, RYR2, SLC35D3, ATP13A5, RAB3B	13.28	2.819	6.852	3.409	-2.316	0.829	0.546	-1	False
GO:0006812	cation transport	11 of 103 genes, 10.7%	785 of 37225 genes, 2.1%	0.0091	0.003	0.08	LRP2, ATP13A4, CAMK2A, MCOLN2, KCNMB2, MCOLN3, NOS1, SLC28A3, RYR2, ATP13A5, RAB3B	4.662	2.707	7.31	2.954	-2.041	0.852	0.34	-1	False
GO:0006928	movement of cell or subcellular component	18 of 103 genes, 17.5%	1322 of 37225 genes, 3.6%	1.76e-05	0	0	NDRG4, FLRT2, C5AR2, GRB7, OVOL2, SPRY2, TP53INP1, LAMA2, DSCAM, MCOLN2, ADAMTS1, CDC42BPA, PLA2G10, IER2, RYR2, DLX5, SOX17, MMRN2	6.378	5.028	-1.264	3.09	-4.754	0.998	0.007	-1	False
GO:0007275	multicellular organism development	26 of 103 genes, 25.2%	3549 of 37225 genes, 9.5%	0.0023	0	0	HOXB6, NDRG4, LRP2, FLRT2, MCOLN3, HNF1A, HOXB8, PCSK6, OVOL2, SPRY2, FOXA2, LAMA2, DSCAM, CAMK2A, HOXB2, ADAMTS1, PLA2G10, NOS1, HNF1B, RYR2, CNOT4, SOX17, DLX5, KDF1, FST, MMRN2	18.227	-5.875	3.205	3.546	-2.638	0.539	0.622	-1	False
GO:0007389	pattern specification process	8 of 103 genes, 7.8%	329 of 37225 genes, 0.9%	0.00304	0.0011	0.02	LRP2, HOXB2, HNF1B, OVOL2, PCSK6, HOXB8, SOX17, FST	1.805	-5.081	2.255	2.543	-2.517	0.653	0.384	-1	False
GO:0009653	anatomical structure morphogenesis	19 of 103 genes, 18.4%	1863 of 37225 genes, 5.0%	0.0006	0	0	HOXB6, LRP2, FLRT2, HNF1A, HOXB8, OVOL2, SPRY2, DSCAM, CAMK2A, ADAMTS1, HOXB2, PLA2G10, RYR2, HNF1B, DLX5, SOX17, FST, KDF1, MMRN2	8.95	-6.437	3.339	3.237	-3.222	0.587	0.458	-1	False
GO:0009790	embryo development	14 of 103 genes, 13.6%	840 of 37225 genes, 2.3%	6.65e-05	0	0	HOXB6, LRP2, LAMA2, HOXB2, HNF1A, HNF1B, RYR2, SOX17, OVOL2, PCSK6, DLX5, HOXB8, KDF1, SPRY2	4.169	-6.362	2.599	2.906	-4.177	0.613	0.434	-1	False
GO:0009887	animal organ morphogenesis	15 of 103 genes, 14.6%	746 of 37225 genes, 2.0%	1.82e-06	0	0	HOXB6, LRP2, FLRT2, DSCAM, HOXB2, ADAMTS1, HNF1A, HNF1B, RYR2, SOX17, OVOL2, DLX5, HOXB8, FST, SPRY2	3.936	-5.353	3.926	2.881	-5.74	0.549	0	-1	False
GO:0016477	cell migration	13 of 103 genes, 12.6%	991 of 37225 genes, 2.7%	0.00284	0.0012	0.02	NDRG4, TP53INP1, LAMA2, FLRT2, MCOLN2, C5AR2, ADAMTS1, CDC42BPA, GRB7, OVOL2, SOX17, SPRY2, MMRN2	3.863	null	null	2.873	-2.547	0.822	0.933	48870	True
GO:0032502	developmental process	28 of 103 genes, 27.2%	4186 of 37225 genes, 11.2%	0.00502	0.0017	0.04	HOXB6, NDRG4, LRP2, FLRT2, MCOLN3, HNF1A, OSBP2, HOXB8, PCSK6, OVOL2, SPRY2, TP53INP1, FOXA2, LAMA2, DSCAM, CAMK2A, HOXB2, ADAMTS1, PLA2G10, NOS1, HNF1B, RYR2, CNOT4, SOX17, DLX5, KDF1, FST, MMRN2	21.789	2.631	-3.988	3.624	-2.299	1	0	-1	False
GO:0032879	regulation of localization	18 of 103 genes, 17.5%	1816 of 37225 genes, 4.9%	0.00183	0	0	NDRG4, FLRT2, C5AR2, MCOLN3, HNF1A, GRB7, SPRY2, TP53INP1, LAMA2, DSCAM, MCOLN2, CAMK2A, ADAMTS1, PLA2G10, NOS1, SLC35D3, RYR2, RAB3B	10.692	-0.093	-4.538	3.314	-2.738	0.985	0.116	-1	False
GO:0040011	locomotion	18 of 103 genes, 17.5%	1262 of 37225 genes, 3.4%	8.66e-06	0	0	NDRG4, FLRT2, C5AR2, GRB7, OVOL2, SPRY2, TP53INP1, LAMA2, DSCAM, MCOLN2, ADAMTS1, CDC42BPA, PLA2G10, IER2, DLX5, SOX17, CXCR4, MMRN2	5.346	5.617	1.359	3.014	-5.062	1	0	-1	False
GO:0048513	animal organ development	20 of 103 genes, 19.4%	2358 of 37225 genes, 6.3%	0.00493	0.0018	0.04	HOXB6, NDRG4, LRP2, FLRT2, MCOLN3, HNF1A, HOXB8, OVOL2, SPRY2, FOXA2, DSCAM, HOXB2, ADAMTS1, RYR2, HNF1B, CNOT4, DLX5, SOX17, FST, KDF1	11.875	-5.439	3.087	3.36	-2.307	0.542	0.667	-1	False
GO:0048518	positive regulation of biological process	29 of 103 genes, 28.2%	4081 of 37225 genes, 11.0%	0.00095	0	0	LRP2, FLRT2, C5AR2, HNF1A, GRB7, EPHX2, HSD17B13, ESR2, OVOL2, SPRY2, TP53INP1, FOXA2, DSCAM, MCOLN2, CAMK2A, ADAMTS1, PLA2G10, NOS1, HNF1B, IER2, SLC35D3, RYR2, SOX17, DLX5, MID1IP1, RAB3B, KDF1, FST, CXCR4	25.865	-4.826	-4.763	3.698	-3.022	0.984	0	-1	False
GO:0048562	embryonic organ morphogenesis	9 of 103 genes, 8.7%	236 of 37225 genes, 0.6%	1.64e-05	0	0	HOXB6, HOXB2, RYR2, HNF1B, OVOL2, DLX5, HOXB8, SOX17, SPRY2	1.276	null	null	2.393	-4.785	0.576	0.752	48598	True
GO:0048568	embryonic organ development	9 of 103 genes, 8.7%	348 of 37225 genes, 0.9%	0.00044	0	0	HOXB6, HOXB2, RYR2, HNF1B, OVOL2, DLX5, HOXB8, SOX17, SPRY2	1.882	null	null	2.561	-3.357	0.59	0.79	48598	True
GO:0048598	embryonic morphogenesis	12 of 103 genes, 11.7%	468 of 37225 genes, 1.3%	5.72e-06	0	0	HOXB6, LRP2, HOXB2, HNF1A, HNF1B, RYR2, SOX17, OVOL2, DLX5, HOXB8, KDF1, SPRY2	2.385	-5.982	4.25	2.664	-5.243	0.548	0.63	-1	False
GO:0048729	tissue morphogenesis	10 of 103 genes, 9.7%	473 of 37225 genes, 1.3%	0.00063	0	0	LRP2, HOXB2, HNF1A, RYR2, HNF1B, OVOL2, SOX17, KDF1, FST, SPRY2	2.276	-5.703	4.68	2.643	-3.201	0.594	0.664	-1	False
GO:0048731	system development	24 of 103 genes, 23.3%	3218 of 37225 genes, 8.6%	0.00452	0.0021	0.04	HOXB6, NDRG4, LRP2, FLRT2, MCOLN3, HNF1A, HOXB8, OVOL2, SPRY2, FOXA2, DSCAM, CAMK2A, HOXB2, ADAMTS1, PLA2G10, NOS1, HNF1B, RYR2, CNOT4, SOX17, DLX5, KDF1, FST, MMRN2	16.173	null	null	3.494	-2.345	0.528	0.726	7275	True
GO:0048856	anatomical structure development	27 of 103 genes, 26.2%	3927 of 37225 genes, 10.5%	0.00466	0.002	0.04	HOXB6, NDRG4, LRP2, FLRT2, MCOLN3, HNF1A, OSBP2, HOXB8, PCSK6, OVOL2, SPRY2, FOXA2, LAMA2, DSCAM, CAMK2A, HOXB2, ADAMTS1, PLA2G10, NOS1, HNF1B, RYR2, CNOT4, SOX17, DLX5, KDF1, FST, MMRN2	20.15	null	null	3.59	-2.332	0.556	0.721	7275	True
GO:0048870	cell motility	14 of 103 genes, 13.6%	1087 of 37225 genes, 2.9%	0.00143	0	0	NDRG4, TP53INP1, LAMA2, FLRT2, MCOLN2, C5AR2, ADAMTS1, CDC42BPA, IER2, GRB7, SOX17, OVOL2, SPRY2, MMRN2	4.48	2.105	7.767	2.937	-2.845	0.819	0	-1	False
GO:0051179	localization	37 of 103 genes, 35.9%	4456 of 37225 genes, 12.0%	2.13e-07	0	0	MARVELD3, FLRT2, C5AR2, MCOLN3, HNF1A, OSBP2, PCSK6, SPRY2, TP53INP1, LAMA2, ASIP, ADAMTS1, PLA2G10, NOS1, SLC28A3, HNF1B, IER2, ATP13A5, SVOPL, RAB3B, MMRN2, NDRG4, LRP2, GRB7, OVOL2, MEP1B, ATP13A4, MCOLN2, KCNMB2, DSCAM, CAMK2A, CDC42BPA, SLC35D3, RYR2, WDR11, ERC2, SOX17	24.791	2.434	-1.251	3.68	-6.672	1	0	-1	False
GO:0051234	establishment of localization	24 of 103 genes, 23.3%	3354 of 37225 genes, 9.0%	0.0091	0.0031	0.08	NDRG4, LRP2, MCOLN3, HNF1A, OSBP2, PCSK6, MEP1B, SPRY2, ATP13A4, CAMK2A, KCNMB2, MCOLN2, ASIP, PLA2G10, NOS1, SLC28A3, HNF1B, RYR2, SLC35D3, WDR11, ERC2, ATP13A5, SVOPL, RAB3B	19.03	3.172	6.593	3.565	-2.041	0.829	0.57	-1	False
GO:0051674	localization of cell	14 of 103 genes, 13.6%	1087 of 37225 genes, 2.9%	0.00143	0	0	NDRG4, TP53INP1, LAMA2, FLRT2, MCOLN2, C5AR2, ADAMTS1, CDC42BPA, IER2, GRB7, SOX17, OVOL2, SPRY2, MMRN2	4.48	3.515	5.978	2.937	-2.845	0.862	0.338	-1	False
GO:2000026	regulation of multicellular organismal development	15 of 103 genes, 14.6%	1420 of 37225 genes, 3.8%	0.00664	0.0025	0.06	FOXA2, LRP2, LAMA2, FLRT2, DSCAM, ADAMTS1, NOS1, HNF1B, CNOT4, SOX17, OVOL2, HOXB8, KDF1, FST, SPRY2	5.139	-2.275	-5.167	2.997	-2.178	0.987	0.096	-1	False

## Sheet: ST underexpressed
List of GO terms over-represented in lists of underexpressed genes in stroma cells from high progesterone cows
GOID	Gene Ontology term	Cluster frequency	Genome frequency	Corrected_P-value	FDR	False_Positives	Genes annotated to the term	Frequency	PlotX	PlotY	PlotSize	Value	Uniqueness	Dispensability	Representative	Eliminated
GO:0032502	developmental process	22 of 77 genes, 28.6%	4186 of 37225 genes, 11.2%	0.01657	0.02	0.02	ATAT1, SDK2, TTLL1, SPIB, OSTN, NPHS1, EVPL, B4GALT2, CD53, ADAMTS18, B9D1, MS4A1, RACK1, SH3PXD2B, TNC, SIRT6, ALDOC, SOSTDC1, CD63, WNT2, ANXA2, CXCR5	21.789	0.782	0	3.624	-1.781	1	0	-1	False
GO:0048856	anatomical structure development	21 of 77 genes, 27.3%	3927 of 37225 genes, 10.5%	0.02074	0.01	0.02	ATAT1, SDK2, TTLL1, SPIB, OSTN, NPHS1, EVPL, B4GALT2, CD53, ADAMTS18, B9D1, MS4A1, RACK1, SH3PXD2B, TNC, SIRT6, ALDOC, SOSTDC1, WNT2, ANXA2, CXCR5	20.15	0	0.798	3.59	-1.683	1	0	-1	False

## Sheet: GE overexpressed
List of GO terms over-represented in lists of overexpressed genes in glandular epithelial cells from high progesterone cows
GOID	Gene Ontology term	Cluster frequency	Genome frequency	Corrected_P-value	FDR	False_Positives	Genes annotated to the term	Frequency	PlotX	PlotY	PlotSize	Value	Uniqueness	Dispensability	Representative	Eliminated
GO:0006464	cellular protein modification process	28 of 97 genes, 28.9%	2742 of 37225 genes, 7.4%	1.51e-07	0	0	PPP2R2A, PTK2B, EIF2AK1, SETX, C5AR2, PRMT2, PPP2R3A, USP32, EED, FBXL22, FRY, BFAR, POLE3, SMG1, CAV2, ZNF274, RC3H1, EPC1, RIMKLB, UBR5, SNX25, BTRC, RNF111, OSBPL8, RELL2, NPC1, RNF149, PLPP3	17.008	-5.456	-4.524	3.516	-6.821	0.708	0.367	-1	False
GO:0006725	cellular aromatic compound metabolic process	26 of 97 genes, 26.8%	3880 of 37225 genes, 10.4%	0.0034	0	0	GCDH, TRDMT1, JMY, EIF2AK1, SETX, REXO5, MRTFA, PRMT2, KYNU, TPK1, TAF5, SIDT2, MLX, EED, CCPG1, SMG1, ZNF274, RC3H1, EPC1, UBR5, THOC2, TAF3, BTRC, NPAT, H2AW, PLPP3	13.072	-6.1	-2.058	3.402	-2.469	0.794	0.334	-1	False
GO:0006807	nitrogen compound metabolic process	44 of 97 genes, 45.4%	7231 of 37225 genes, 19.4%	4.31e-06	0	0	PPP2R2A, PTK2B, JMY, C5AR2, MRTFA, PRMT2, KYNU, TPK1, USP32, FRY, POLE3, CCPG1, CAV2, ZNF274, RIMKLB, THOC2, BTRC, RNF111, NPC1, GCDH, TRDMT1, EIF2AK1, SETX, REXO5, TAF5, PPP2R3A, SIDT2, MLX, EED, FBXL22, BFAR, SMG1, RC3H1, EPC1, UBR5, SNX25, TAF3, NPAT, H2AW, OSBPL8, RNF149, PLPP3, RELL2, NOA1A	34.446	-5.862	-2.944	3.822	-5.366	0.736	0.497	-1	False
GO:0008152	metabolic process	50 of 97 genes, 51.5%	8758 of 37225 genes, 23.5%	1.51e-06	0	0	PPP2R2A, PTK2B, JMY, C5AR2, MRTFA, PRMT2, KYNU, TPK1, USP32, FRY, POLE3, CCPG1, CAV2, ZNF274, TP53INP1, RIMKLB, THOC2, BTRC, RNF111, NPC1, CYBRD1, GCDH, TRDMT1, EIF2AK1, SETX, REXO5, DDHD2, TAF5, PPP2R3A, SIDT2, MLX, EED, FBXL22, BFAR, SMG1, RC3H1, EPC1, UBR5, SNX25, TAF3, FMO4, NPAT, H2AW, OSBPL8, RNF149, PLPP3, RELL2, DHTKD1, GK, NOA1A	42.473	-4.967	4.295	3.913	-5.821	1	0	-1	False
GO:0009056	catabolic process	15 of 97 genes, 15.5%	1418 of 37225 genes, 3.8%	0.00293	0	0	GCDH, RC3H1, TP53INP1, PTK2B, TRDMT1, SNX25, DDHD2, KYNU, BTRC, FMO4, SIDT2, NPC1, USP32, GK, SMG1	9.043	-6.007	-1.098	3.242	-2.533	0.819	0.297	-1	False
GO:0009892	negative regulation of metabolic process	17 of 97 genes, 17.5%	1930 of 37225 genes, 5.2%	0.0071	0	0	TRDMT1, EIF2AK1, MRTFA, PRMT2, MLX, FRY, SMG1, TP53INP1, RC3H1, EPC1, SNX25, UBR5, TAF3, BTRC, NPAT, PLPP3, NPC1	12.917	3.124	-6.206	3.397	-2.149	0.731	0.638	-1	False
GO:0009893	positive regulation of metabolic process	19 of 97 genes, 19.6%	2324 of 37225 genes, 6.2%	0.0057	0	0	PTK2B, JMY, SETX, C5AR2, MRTFA, PRMT2, MLX, EED, CCPG1, CAV2, TP53INP1, RC3H1, EPC1, UBR5, BTRC, RNF111, OSBPL8, PLPP3, RELL2	15.784	4.204	-5.856	3.484	-2.244	0.719	0.525	-1	False
GO:0009987	cellular process	64 of 97 genes, 66.0%	12968 of 37225 genes, 34.8%	2.99e-07	0	0	NAA16, PPP2R2A, JMY, SHTN1, PRMT2, SGK3, KYNU, USP32, FRY, POLE3, CAV2, THOC2, BTRC, RNF111, NPC1, GCDH, TRDMT1, ECPAS, EIF2AK1, REXO5, IP6K2, DDHD2, PPP2R3A, SIDT2, MLX, EED, FBXL22, BFAR, SMG1, STX3, RC3H1, EPC1, UBR5, SNX25, TAF3, AQP4, PLPP3, DHTKD1, GK, NOA1A, PTK2B, THADA, C5AR2, MRTFA, TPK1, RALGPS1, STON1, ZNF274, CCPG1, TP53INP1, RIMKLB, IPO5, SETX, TAF5, CEP68, RAB11FIP1, FMO4, NPAT, H2…	85.74	-3.629	4.98	4.218	-6.524	1	0	-1	False
GO:0010033	response to organic substance	19 of 97 genes, 19.6%	1824 of 37225 genes, 4.9%	0.00015	0	0	PPP2R2A, PTK2B, SETX, IP6K2, PRMT2, KYNU, SIDT2, EED, BFAR, CAV2, TP53INP1, RC3H1, UBR5, SNX25, BTRC, OSBPL8, NPC1, IL17RC, IPO5	10.174	0.501	5.476	3.293	-3.824	0.951	0	-1	False
GO:0010604	positive regulation of macromolecule metabolic process	18 of 97 genes, 18.6%	2135 of 37225 genes, 5.7%	0.00679	0	0	PTK2B, JMY, SETX, C5AR2, MRTFA, PRMT2, MLX, EED, CCPG1, CAV2, RC3H1, EPC1, UBR5, BTRC, RNF111, OSBPL8, RELL2, PLPP3	14.628	null	null	3.451	-2.168	0.708	0.798	31325	True
GO:0010605	negative regulation of macromolecule metabolic process	16 of 97 genes, 16.5%	1753 of 37225 genes, 4.7%	0.00869	0	0	TRDMT1, EIF2AK1, MRTFA, PRMT2, MLX, FRY, SMG1, TP53INP1, RC3H1, EPC1, SNX25, UBR5, TAF3, BTRC, NPAT, PLPP3	11.989	2.986	-6.51	3.364	-2.061	0.73	0.625	-1	False
GO:0010646	regulation of cell communication	18 of 97 genes, 18.6%	2142 of 37225 genes, 5.8%	0.0071	0	0	PTK2B, C5AR2, MRTFA, PRMT2, SGK3, RALGPS1, SIDT2, BFAR, CAV2, RC3H1, STX3, SNX25, UBR5, BTRC, RAB11FIP1, OSBPL8, PLPP3, RELL2	13.114	5.408	2.306	3.403	-2.149	0.892	0.125	-1	False
GO:0019222	regulation of metabolic process	31 of 97 genes, 32.0%	4353 of 37225 genes, 11.7%	7.25e-05	0	0	PPP2R2A, PTK2B, TRDMT1, JMY, EIF2AK1, SETX, C5AR2, MRTFA, PRMT2, PPP2R3A, MLX, EED, FRY, CCPG1, SMG1, CAV2, ZNF274, RC3H1, TP53INP1, EPC1, UBR5, SNX25, TAF3, BTRC, NPAT, RNF111, OSBPL8, RELL2, NPC1, PLPP3, NOA1A	31.143	5.812	-1.17	3.779	-4.14	0.865	0.189	-1	False
GO:0019538	protein metabolic process	30 of 97 genes, 30.9%	4255 of 37225 genes, 11.4%	0.00015	0	0	PPP2R2A, PTK2B, EIF2AK1, SETX, C5AR2, MRTFA, PRMT2, PPP2R3A, USP32, EED, FBXL22, FRY, BFAR, POLE3, SMG1, CAV2, ZNF274, RC3H1, EPC1, RIMKLB, UBR5, SNX25, BTRC, RNF111, OSBPL8, RELL2, NPC1, RNF149, PLPP3, NOA1A	21.514	-5.115	-4.449	3.618	-3.824	0.708	0.591	-1	False
GO:0023051	regulation of signaling	18 of 97 genes, 18.6%	2161 of 37225 genes, 5.8%	0.00801	0	0	PTK2B, C5AR2, MRTFA, PRMT2, SGK3, RALGPS1, SIDT2, BFAR, CAV2, RC3H1, STX3, SNX25, UBR5, BTRC, RAB11FIP1, OSBPL8, PLPP3, RELL2	13.16	3.755	3.649	3.405	-2.096	0.896	0.125	-1	False
GO:0031323	regulation of cellular metabolic process	31 of 97 genes, 32.0%	4039 of 37225 genes, 10.9%	1.28e-05	0	0	PPP2R2A, PTK2B, TRDMT1, JMY, EIF2AK1, SETX, C5AR2, MRTFA, PRMT2, PPP2R3A, MLX, EED, FRY, CCPG1, SMG1, CAV2, ZNF274, RC3H1, TP53INP1, EPC1, UBR5, SNX25, TAF3, BTRC, NPAT, RNF111, OSBPL8, RELL2, NPC1, PLPP3, NOA1A	27.949	4.071	-4.786	3.732	-4.893	0.701	0.177	-1	False
GO:0031325	positive regulation of cellular metabolic process	18 of 97 genes, 18.6%	2110 of 37225 genes, 5.7%	0.00578	0	0	PTK2B, JMY, SETX, C5AR2, MRTFA, PRMT2, MLX, EED, CCPG1, CAV2, TP53INP1, RC3H1, EPC1, BTRC, RNF111, OSBPL8, PLPP3, RELL2	13.866	3.946	-6.097	3.427	-2.238	0.712	0.494	-1	False
GO:0031399	regulation of protein modification process	14 of 97 genes, 14.4%	1254 of 37225 genes, 3.4%	0.00346	0	0	PPP2R2A, PTK2B, EIF2AK1, SNX25, C5AR2, PPP2R3A, RNF111, OSBPL8, RELL2, PLPP3, EED, FRY, ZNF274, CAV2	6.829	null	null	3.12	-2.461	0.763	0.776	32268	True
GO:0032268	regulation of cellular protein metabolic process	17 of 97 genes, 17.5%	1827 of 37225 genes, 4.9%	0.00345	0	0	PPP2R2A, PTK2B, EIF2AK1, C5AR2, MRTFA, PPP2R3A, EED, FRY, ZNF274, CAV2, RC3H1, SNX25, BTRC, RNF111, OSBPL8, PLPP3, RELL2	11.003	3.177	-7.075	3.327	-2.462	0.739	0.461	-1	False
GO:0034641	cellular nitrogen compound metabolic process	28 of 97 genes, 28.9%	4378 of 37225 genes, 11.8%	0.00321	0	0	GCDH, PTK2B, TRDMT1, JMY, EIF2AK1, SETX, REXO5, MRTFA, PRMT2, KYNU, TPK1, TAF5, SIDT2, MLX, EED, CCPG1, SMG1, ZNF274, RC3H1, EPC1, UBR5, THOC2, TAF3, BTRC, NPAT, H2AW, PLPP3, NOA1A	16.375	-4.506	-4.14	3.5	-2.493	0.76	0.39	-1	False
GO:0036211	protein modification process	28 of 97 genes, 28.9%	2742 of 37225 genes, 7.4%	1.51e-07	0	0	PPP2R2A, PTK2B, EIF2AK1, SETX, C5AR2, PRMT2, PPP2R3A, USP32, EED, FBXL22, FRY, BFAR, POLE3, SMG1, CAV2, ZNF274, RC3H1, EPC1, RIMKLB, UBR5, SNX25, BTRC, RNF111, OSBPL8, RELL2, NPC1, RNF149, PLPP3	17.008	null	null	3.516	-6.821	0.712	0.793	6464	True
GO:0043170	macromolecule metabolic process	42 of 97 genes, 43.3%	6772 of 37225 genes, 18.2%	6.95e-06	0	0	PPP2R2A, PTK2B, JMY, C5AR2, MRTFA, PRMT2, USP32, FRY, POLE3, CCPG1, CAV2, ZNF274, TP53INP1, RIMKLB, THOC2, BTRC, RNF111, NPC1, TRDMT1, EIF2AK1, SETX, REXO5, TAF5, PPP2R3A, SIDT2, MLX, EED, FBXL22, BFAR, SMG1, RC3H1, EPC1, UBR5, SNX25, TAF3, NPAT, H2AW, OSBPL8, RNF149, PLPP3, RELL2, NOA1A	30.568	-5.858	-3.569	3.771	-5.158	0.732	0.469	-1	False
GO:0043412	macromolecule modification	29 of 97 genes, 29.9%	2889 of 37225 genes, 7.8%	9.76e-08	0	0	PPP2R2A, PTK2B, TRDMT1, EIF2AK1, SETX, C5AR2, PRMT2, PPP2R3A, USP32, EED, FBXL22, FRY, BFAR, POLE3, SMG1, CAV2, ZNF274, RC3H1, EPC1, RIMKLB, UBR5, SNX25, BTRC, RNF111, OSBPL8, RELL2, NPC1, RNF149, PLPP3	18.03	-5.321	-4.923	3.541	-7.011	0.74	0.472	-1	False
GO:0044237	cellular metabolic process	49 of 97 genes, 50.5%	7606 of 37225 genes, 20.4%	3.22e-08	0	0	PPP2R2A, PTK2B, JMY, C5AR2, MRTFA, PRMT2, KYNU, TPK1, USP32, FRY, POLE3, CCPG1, CAV2, ZNF274, TP53INP1, RIMKLB, THOC2, BTRC, RNF111, NPC1, GCDH, TRDMT1, EIF2AK1, SETX, REXO5, DDHD2, TAF5, PPP2R3A, SIDT2, MLX, EED, FBXL22, BFAR, SMG1, RC3H1, EPC1, UBR5, SNX25, TAF3, FMO4, NPAT, H2AW, OSBPL8, RNF149, PLPP3, RELL2, DHTKD1, GK, NOA1A	40.031	-5.482	-3.168	3.888	-7.492	0.721	0	-1	False
GO:0044238	primary metabolic process	46 of 97 genes, 47.4%	7702 of 37225 genes, 20.7%	2.7e-06	0	0	PPP2R2A, PTK2B, JMY, C5AR2, MRTFA, PRMT2, KYNU, USP32, FRY, POLE3, CCPG1, CAV2, ZNF274, RIMKLB, THOC2, BTRC, RNF111, NPC1, GCDH, TRDMT1, EIF2AK1, SETX, REXO5, DDHD2, TAF5, PPP2R3A, SIDT2, MLX, EED, FBXL22, BFAR, SMG1, RC3H1, EPC1, UBR5, SNX25, TAF3, NPAT, H2AW, OSBPL8, RNF149, PLPP3, RELL2, GK, DHTKD1, NOA1A	37.47	-5.358	-2.771	3.859	-5.569	0.729	0.519	-1	False
GO:0044248	cellular catabolic process	15 of 97 genes, 15.5%	1203 of 37225 genes, 3.2%	0.00038	0	0	GCDH, RC3H1, TP53INP1, PTK2B, TRDMT1, SNX25, DDHD2, KYNU, BTRC, FMO4, SIDT2, NPC1, USP32, GK, SMG1	7.716	-5.101	-0.948	3.173	-3.42	0.818	0.283	-1	False
GO:0044260	cellular macromolecule metabolic process	38 of 97 genes, 39.2%	5691 of 37225 genes, 15.3%	7.25e-06	0	0	PPP2R2A, PTK2B, JMY, C5AR2, MRTFA, PRMT2, USP32, FRY, POLE3, CCPG1, CAV2, ZNF274, RIMKLB, BTRC, RNF111, NPC1, TRDMT1, EIF2AK1, SETX, TAF5, PPP2R3A, SIDT2, MLX, EED, FBXL22, BFAR, SMG1, RC3H1, EPC1, SNX25, UBR5, TAF3, H2AW, OSBPL8, RNF149, PLPP3, RELL2, NOA1A	26.238	-5.578	-4.021	3.704	-5.14	0.706	0.539	-1	False
GO:0044267	cellular protein metabolic process	30 of 97 genes, 30.9%	3641 of 37225 genes, 9.8%	4.7e-06	0	0	PPP2R2A, PTK2B, EIF2AK1, SETX, C5AR2, MRTFA, PRMT2, PPP2R3A, USP32, EED, FBXL22, FRY, BFAR, POLE3, SMG1, CAV2, ZNF274, RC3H1, EPC1, RIMKLB, UBR5, SNX25, BTRC, RNF111, OSBPL8, RELL2, NPC1, RNF149, PLPP3, NOA1A	20.596	null	null	3.599	-5.328	0.697	0.72	6464	True
GO:0046483	heterocycle metabolic process	26 of 97 genes, 26.8%	3831 of 37225 genes, 10.3%	0.0027	0	0	GCDH, TRDMT1, JMY, EIF2AK1, SETX, REXO5, MRTFA, PRMT2, KYNU, TPK1, TAF5, SIDT2, MLX, EED, CCPG1, SMG1, ZNF274, RC3H1, EPC1, UBR5, THOC2, TAF3, BTRC, NPAT, H2AW, PLPP3	12.709	-4.871	-1.913	3.39	-2.569	0.795	0.331	-1	False
GO:0048518	positive regulation of biological process	29 of 97 genes, 29.9%	4081 of 37225 genes, 11.0%	0.00023	0	0	PTK2B, JMY, SHTN1, SETX, C5AR2, MRTFA, IP6K2, DDHD2, PRMT2, SLC22A5, MLX, DENND5B, EED, CCPG1, CAV2, STX3, RC3H1, TP53INP1, MRTFB, EPC1, UBR5, BTRC, RNF111, OSBPL8, RELL2, IL17RC, PLPP3, DCUN1D3, IPO5	25.865	5.743	0.078	3.698	-3.638	0.873	0.17	-1	False
GO:0048519	negative regulation of biological process	29 of 97 genes, 29.9%	3623 of 37225 genes, 9.7%	1.75e-05	0	0	NAA16, PTK2B, TRDMT1, SESTD1, EIF2AK1, SETX, C5AR2, MRTFA, IP6K2, PRMT2, SGK3, MLX, FRY, BFAR, SMG1, CAV2, RC3H1, TP53INP1, EPC1, UBR5, SNX25, TAF3, BTRC, RAB11FIP1, NPAT, OSBPL8, NPC1, PLPP3, DCUN1D3	22.437	3.794	0.809	3.636	-4.757	0.879	0.158	-1	False
GO:0048522	positive regulation of cellular process	24 of 97 genes, 24.7%	3546 of 37225 genes, 9.5%	0.00746	0	0	PTK2B, JMY, SHTN1, SETX, C5AR2, MRTFA, IP6K2, DDHD2, PRMT2, MLX, EED, CCPG1, CAV2, STX3, RC3H1, TP53INP1, EPC1, UBR5, BTRC, RNF111, OSBPL8, PLPP3, RELL2, DCUN1D3	23.568	5.905	-2.914	3.658	-2.127	0.815	0.609	-1	False
GO:0048523	negative regulation of cellular process	27 of 97 genes, 27.8%	3248 of 37225 genes, 8.7%	2.86e-05	0	0	NAA16, PTK2B, TRDMT1, EIF2AK1, SETX, C5AR2, MRTFA, IP6K2, PRMT2, SGK3, MLX, FRY, BFAR, CAV2, RC3H1, TP53INP1, EPC1, UBR5, SNX25, TAF3, BTRC, RAB11FIP1, NPAT, OSBPL8, NPC1, PLPP3, DCUN1D3	20.493	3.196	-2.167	3.597	-4.544	0.835	0.151	-1	False
GO:0048583	regulation of response to stimulus	20 of 97 genes, 20.6%	2564 of 37225 genes, 6.9%	0.00631	0	0	PTK2B, EIF2AK1, C5AR2, MRTFA, PRMT2, SGK3, RALGPS1, SIDT2, BFAR, SMG1, CAV2, RC3H1, STX3, UBR5, SNX25, BTRC, OSBPL8, IL17RC, PLPP3, RELL2	15.556	2.32	2.172	3.477	-2.2	0.891	0.134	-1	False
GO:0050789	regulation of biological process	50 of 97 genes, 51.5%	9141 of 37225 genes, 24.6%	7.01e-06	0	0	NAA16, PPP2R2A, PTK2B, SESTD1, JMY, SHTN1, C5AR2, MRTFA, PRMT2, SGK3, RALGPS1, STON1, FRY, CCPG1, CAV2, ZNF274, TP53INP1, MRTFB, BTRC, RNF111, NPC1, IPO5, TRDMT1, EIF2AK1, SETX, DDHD2, IP6K2, PPP2R3A, SLC22A5, SIDT2, MLX, FLVCR1, DENND5B, EED, BFAR, SMG1, STX3, RC3H1, EPC1, UBR5, SNX25, TAF3, RAB11FIP1, NPAT, OSBPL8, IL17RC, PLPP3, RELL2, DCUN1D3, NOA1A	59.715	4.593	-0.553	4.061	-5.154	0.864	0	-1	False
GO:0050794	regulation of cellular process	44 of 97 genes, 45.4%	8540 of 37225 genes, 22.9%	0.00068	0	0	NAA16, PPP2R2A, PTK2B, JMY, SHTN1, C5AR2, MRTFA, PRMT2, SGK3, RALGPS1, STON1, FRY, CCPG1, CAV2, ZNF274, TP53INP1, BTRC, RNF111, NPC1, TRDMT1, EIF2AK1, SETX, DDHD2, IP6K2, PPP2R3A, SIDT2, MLX, EED, BFAR, SMG1, STX3, RC3H1, EPC1, UBR5, SNX25, TAF3, RAB11FIP1, NPAT, OSBPL8, IL17RC, PLPP3, RELL2, DCUN1D3, NOA1A	57.065	4.61	-1.759	4.042	-3.167	0.83	0.295	-1	False
GO:0051171	regulation of nitrogen compound metabolic process	28 of 97 genes, 28.9%	3817 of 37225 genes, 10.3%	0.0002	0	0	PPP2R2A, PTK2B, TRDMT1, JMY, EIF2AK1, SETX, C5AR2, MRTFA, PRMT2, PPP2R3A, MLX, EED, FRY, CCPG1, SMG1, CAV2, ZNF274, RC3H1, EPC1, UBR5, SNX25, TAF3, BTRC, NPAT, RNF111, OSBPL8, PLPP3, RELL2	26.233	3.634	-5.342	3.704	-3.699	0.709	0.615	-1	False
GO:0051246	regulation of protein metabolic process	17 of 97 genes, 17.5%	1946 of 37225 genes, 5.2%	0.00791	0	0	PPP2R2A, PTK2B, EIF2AK1, C5AR2, MRTFA, PPP2R3A, EED, FRY, ZNF274, CAV2, RC3H1, SNX25, BTRC, RNF111, OSBPL8, PLPP3, RELL2	11.672	2.785	-7.295	3.353	-2.102	0.755	0.469	-1	False
GO:0060255	regulation of macromolecule metabolic process	29 of 97 genes, 29.9%	3992 of 37225 genes, 10.7%	0.00014	0	0	PPP2R2A, PTK2B, TRDMT1, JMY, EIF2AK1, SETX, C5AR2, MRTFA, PRMT2, PPP2R3A, MLX, EED, FRY, CCPG1, SMG1, CAV2, ZNF274, RC3H1, TP53INP1, EPC1, UBR5, SNX25, TAF3, BTRC, NPAT, RNF111, OSBPL8, PLPP3, RELL2	28.966	3.82	-4.985	3.747	-3.854	0.701	0.639	-1	False
GO:0065007	biological regulation	52 of 97 genes, 53.6%	9711 of 37225 genes, 26.1%	5.58e-06	0	0	NAA16, PPP2R2A, PTK2B, SESTD1, JMY, THADA, SHTN1, C5AR2, MRTFA, PRMT2, SGK3, RALGPS1, STON1, FRY, CCPG1, CAV2, ZNF274, TP53INP1, MRTFB, BTRC, RNF111, NPC1, IPO5, TRDMT1, EIF2AK1, SETX, DDHD2, IP6K2, PPP2R3A, SLC22A5, SIDT2, MLX, FLVCR1, DENND5B, EED, BFAR, SMG1, STX3, RC3H1, EPC1, UBR5, SNX25, TAF3, RAB11FIP1, NPAT, AQP4, OSBPL8, RELL2, IL17RC, PLPP3, DCUN1D3, NOA1A	64.19	-2.3	4.866	4.093	-5.253	1	0	-1	False
GO:0070887	cellular response to chemical stimulus	18 of 97 genes, 18.6%	1904 of 37225 genes, 5.1%	0.00139	0	0	PTK2B, SETX, C5AR2, IP6K2, PRMT2, SIDT2, EED, BFAR, CAV2, TP53INP1, RC3H1, SNX25, UBR5, BTRC, OSBPL8, IL17RC, NPC1, IPO5	10.557	0.258	5.446	3.309	-2.857	0.947	0.577	-1	False
GO:0071310	cellular response to organic substance	16 of 97 genes, 16.5%	1472 of 37225 genes, 4.0%	0.00094	0	0	PTK2B, SETX, PRMT2, SIDT2, EED, BFAR, CAV2, TP53INP1, RC3H1, SNX25, UBR5, BTRC, OSBPL8, IL17RC, NPC1, IPO5	8.006	0	5.423	3.189	-3.027	0.948	0.544	-1	False
GO:0071704	organic substance metabolic process	48 of 97 genes, 49.5%	8068 of 37225 genes, 21.7%	1.03e-06	0	0	PPP2R2A, PTK2B, JMY, C5AR2, MRTFA, PRMT2, KYNU, TPK1, USP32, FRY, POLE3, CCPG1, CAV2, ZNF274, TP53INP1, RIMKLB, THOC2, BTRC, RNF111, NPC1, GCDH, TRDMT1, EIF2AK1, SETX, REXO5, DDHD2, TAF5, PPP2R3A, SIDT2, MLX, EED, FBXL22, BFAR, SMG1, RC3H1, EPC1, UBR5, SNX25, TAF3, NPAT, H2AW, OSBPL8, RNF149, PLPP3, RELL2, DHTKD1, GK, NOA1A	39.746	-5.071	-3.073	3.885	-5.987	0.723	0.536	-1	False
GO:0080090	regulation of primary metabolic process	28 of 97 genes, 28.9%	3936 of 37225 genes, 10.6%	0.00038	0	0	PPP2R2A, PTK2B, TRDMT1, JMY, EIF2AK1, SETX, C5AR2, MRTFA, PRMT2, PPP2R3A, MLX, EED, FRY, CCPG1, SMG1, CAV2, ZNF274, RC3H1, EPC1, UBR5, SNX25, TAF3, BTRC, NPAT, RNF111, OSBPL8, PLPP3, RELL2	26.995	3.966	-5.236	3.717	-3.42	0.707	0.622	-1	False
GO:1901360	organic cyclic compound metabolic process	26 of 97 genes, 26.8%	4018 of 37225 genes, 10.8%	0.00642	0	0	GCDH, TRDMT1, JMY, EIF2AK1, SETX, REXO5, MRTFA, PRMT2, KYNU, TPK1, TAF5, SIDT2, MLX, EED, CCPG1, SMG1, ZNF274, RC3H1, EPC1, UBR5, THOC2, TAF3, BTRC, NPAT, H2AW, PLPP3	13.98	-4.793	-5.477	3.431	-2.192	0.787	0.342	-1	False
GO:1901564	organonitrogen compound metabolic process	33 of 97 genes, 34.0%	4950 of 37225 genes, 13.3%	0.00011	0	0	PPP2R2A, PTK2B, C5AR2, MRTFA, PRMT2, KYNU, TPK1, USP32, FRY, POLE3, CAV2, ZNF274, RIMKLB, BTRC, RNF111, NPC1, GCDH, SETX, EIF2AK1, PPP2R3A, EED, FBXL22, BFAR, SMG1, RC3H1, EPC1, SNX25, UBR5, OSBPL8, RNF149, PLPP3, RELL2, NOA1A	26.456	-4.996	-3.809	3.708	-3.959	0.725	0.451	-1	False

## Sheet: GE underexpressed
List of GO terms over-represented in lists of underexpressed genes in glandular epithelial cells from high progesterone cows
GOID	Gene Ontology term	Cluster frequency	Genome frequency	Corrected_P-value	FDR	False_Positives	Genes annotated to the term	Frequency	PlotX	PlotY	PlotSize	Value	Uniqueness	Dispensability	Representative	Eliminated
GO:0000070	mitotic sister chromatid segregation	9 of 249 genes, 3.6%	94 of 37225 genes, 0.3%	2.08e-05	0	0	BUB1B, CDC20, CDC6, CDCA8, NDC80, KIFC1, KIF2C, CDT1, KIF4A	0.513	null	null	2	-4.682	0.803	0.87	22402	True
GO:0000226	microtubule cytoskeleton organization	16 of 249 genes, 6.4%	370 of 37225 genes, 1.0%	7.12e-06	0	0	TACC3, PRC1, KIFC1, SPAG5, KIF2C, GAPDH, NDE1, CAPN6, CDC20, SKA3, NDC80, PCLAF, GJA1, KIF20A, TUBB4A, KIF4A	2.598	2.812	6.069	2.701	-5.148	0.903	0.379	-1	False
GO:0000278	mitotic cell cycle	20 of 249 genes, 8.0%	512 of 37225 genes, 1.4%	4.86e-07	0	0	TACC3, BUB1B, CDC6, KIFC1, CENPF, KIF2C, BMP7, CDK14, UBE2C, CDC20, CKS2, SKA3, CDCA8, NDC80, GPNMB, ASNS, GJA1, CDT1, KIF20A, KIF4A	2.645	null	null	2.708	-6.313	0.883	0.825	22402	True
GO:0000280	nuclear division	14 of 249 genes, 5.6%	264 of 37225 genes, 0.7%	5.05e-06	0	0	BUB1B, TTK, UBE2C, TOP2A, CKS2, CDC20, CDC6, CDCA8, NDC80, KIFC1, CDT1, KIF2C, BMP7, KIF4A	1.379	2.264	6.01	2.427	-5.297	0.881	0.006	-1	False
GO:0000819	sister chromatid segregation	11 of 249 genes, 4.4%	114 of 37225 genes, 0.3%	4.66e-07	0	0	BUB1B, BUB1, CDC20, CDC6, CDCA8, AXIN2, NDC80, KIFC1, KIF2C, CDT1, KIF4A	0.627	null	null	2.086	-6.332	0.82	0.888	22402	True
GO:0006464	cellular protein modification process	39 of 249 genes, 15.7%	2742 of 37225 genes, 7.4%	0.00901	0	0	EPHB6, CSKMT, GSDME, BUB1B, TTK, PCGF3, ZNRF3, BUB1, PKDCC, NTRK1, PTPN5, LBH, PALD1, EPHB2, NODAL, CDC20, MAPK4, MGAT5B, AXIN2, UHRF1, PPM1J, EXT1, RACK1, MMP9, VEGFA, CD36, EPHB1, MAP2K6, FKBP10, BMP7, GAPDH, SOCS2, UBE2C, CDC20B, GPNMB, S1PR2, ST6GAL2, PRDX2, FZD10	17.008	-7.675	-1.3	3.516	-2.045	0.971	0.014	-1	False
GO:0006950	response to stress	36 of 249 genes, 14.5%	2385 of 37225 genes, 6.4%	0.00584	0	0	CCDC88B, EPHB6, TOP2A, CCN4, NTRK1, EPHB2, ERP27, ATP2A3, TNFRSF1B, SULF2, LCN2, PLD3, AXIN2, UHRF1, TSPAN2, RACK1, GJA1, TNC, MMP9, VEGFA, TSPAN6, ACP5, EPHB1, PIF1, ESR1, ARHGEF19, CELA1, ADAMTS18, ENTPD2, PCLAF, ASNS, ADORA1, ARNT2, PRDX2, FZD10, GPX7	13.254	7.007	1.771	3.408	-2.234	0.973	0	-1	False
GO:0006996	organelle organization	39 of 249 genes, 15.7%	2396 of 37225 genes, 6.4%	0.00033	0	0	TACC3, BUB1B, TTK, PCGF3, TOP2A, BUB1, CCNO, SPAG5, KIF2C, CENPK, HJURP, CDC20, CDCA8, AXIN2, UHRF1, NDC80, GJA1, CDT1, MMP9, PRC1, CDC6, KIFC1, BMP7, GAPDH, PIF1, NDE1, CAPN6, UBE2C, CKS2, SKA3, ARPIN, PCLAF, DIAPH3, S1PR2, KIF20A, FZD10, RAD54L, TUBB4A, KIF4A	16.541	2.037	6.55	3.504	-3.481	0.902	0.623	-1	False
GO:0007010	cytoskeleton organization	20 of 249 genes, 8.0%	849 of 37225 genes, 2.3%	0.0019	0	0	TACC3, PRC1, KIFC1, SPAG5, KIF2C, GAPDH, NDE1, CAPN6, CDC20, SKA3, NDC80, ARPIN, PCLAF, DIAPH3, S1PR2, GJA1, KIF20A, FZD10, TUBB4A, KIF4A	5.559	2.504	6.356	3.031	-2.721	0.893	0.464	-1	False
GO:0007017	microtubule-based process	16 of 249 genes, 6.4%	495 of 37225 genes, 1.3%	0.00038	0	0	TACC3, PRC1, KIFC1, SPAG5, KIF2C, GAPDH, NDE1, CAPN6, CDC20, SKA3, NDC80, PCLAF, GJA1, KIF20A, TUBB4A, KIF4A	3.733	-2.216	7.641	2.858	-3.42	0.995	0.007	-1	False
GO:0007049	cell cycle	31 of 249 genes, 12.4%	1064 of 37225 genes, 2.9%	1.08e-08	0	0	TACC3, BUB1B, TTK, TOP2A, BUB1, PRC1, CDC6, KIFC1, SPAG5, CENPF, KIF2C, BMP7, NDE1, CDK14, UBE2C, CKS2, CDC20, SKA3, CDCA8, AXIN2, UHRF1, NDC80, GPNMB, PCLAF, RACK1, ASNS, GJA1, CDT1, KIF20A, CCNB2, KIF4A	5.019	-3.7	7.006	2.986	-7.967	0.994	0.01	-1	False
GO:0007059	chromosome segregation	16 of 249 genes, 6.4%	210 of 37225 genes, 0.6%	1.64e-09	0	0	BUB1B, TTK, BUB1, CDC6, KIFC1, SPAG5, CENPF, KIF2C, HJURP, CDC20, SKA3, CDCA8, AXIN2, NDC80, CDT1, KIF4A	1.296	-7.556	1.489	2.4	-8.785	0.995	0	-1	False
GO:0007166	cell surface receptor signaling pathway	34 of 249 genes, 13.7%	1655 of 37225 genes, 4.4%	9.4e-06	0	0	EPHB6, ZNRF3, KCNN4, CCN4, FZD2, NTRK1, EPHB2, NPPC, CDK14, TNFRSF1B, NODAL, SULF2, NKD1, LCN2, AXIN2, ADGRV1, RACK1, MMP9, CD36, BEX3, EPHB1, BMP7, FBN2, ADAMTSL2, DLG5, CELA1, B9D1, S1PR2, ADORA1, SOSTDC1, GPC4, PRDX2, FZD10, VWA2	8.763	6.237	2.257	3.228	-5.027	0.879	0.343	-1	False
GO:0007267	cell-cell signaling	23 of 249 genes, 9.2%	850 of 37225 genes, 2.3%	2.49e-05	0	0	EPHB1, ZNRF3, CCN4, FZD2, EPHB2, CDK14, KPNA2, HCN4, NODAL, SULF2, NKD1, CDC20, CELA1, AXIN2, GPNMB, RACK1, S1PR2, TNC, GJA1, ADORA1, SOSTDC1, GPC4, FZD10	3.365	5.963	4.078	2.813	-4.604	0.966	0.007	-1	False
GO:0007275	multicellular organism development	60 of 249 genes, 24.1%	3549 of 37225 genes, 9.5%	1.73e-08	0	0	GSDME, PREX1, TOP2A, ZNRF3, PKDCC, CCN4, SHISA2, FZD2, NTRK1, ACTL6B, CENPF, LBH, IGSF9, EPHB2, RTN4RL2, NPPC, TNFRSF1B, NODAL, SULF2, NKD1, SSUH2, CDC20, AXIN2, NPY, ADGRV1, EXT1, TSPAN2, RACK1, GJA1, TNC, MMP9, SERPINB12, ADAMTS6, VEGFA, ACP5, WNT10A, EPHB1, TNNC1, ANLN, BMP7, ESR1, FBN2, NDE1, TGFBI, ADAMTSL2, DLG5, ALDH1A2, C1QL1, CELA1, B9D1, ADAMTS18, HPN, S1PR2, PAK6, CAVIN4, SOSTDC1, PRDX…	18.227	-5.277	-4.066	3.546	-7.762	0.865	0.518	-1	False
GO:0008152	metabolic process	93 of 249 genes, 37.3%	8758 of 37225 genes, 23.5%	0.00091	0	0	EPHB6, GSDME, TTK, PCGF3, ZNRF3, BUB1, PKDCC, FZD2, GAL3ST3, TNFRSF1B, NT5C, LCN2, CDC20, PLD3, MAPK4, MGAT5B, AXIN2, PPM1J, HR, EXT1, CD36, HAS3, WNT10A, CDC6, FKBP10, BMP7, ESR1, ADAMTSL2, RRM2, CDC20B, CELA1, ADAMTS18, GPNMB, SOSTDC1, PRDX2, DHDH, GPX7, RAD54L, BUB1B, CSKMT, CHST10, PREX1, TLE3, TOP2A, P4HA2, NTRK1, CENPF, PTPN5, LBH, SRSF12, NPPC, EPHB2, PALD1, RFX5, PDXK, ATP2A3, NODAL, LIPT…	42.473	-7.37	2.812	3.913	-3.041	1	0	-1	False
GO:0008219	cell death	26 of 249 genes, 10.4%	1353 of 37225 genes, 3.6%	0.00222	0	0	GSDME, EPHB1, TOP2A, SLC25A6, MAP2K6, NTRK1, BMP7, ESR1, GAPDH, ATP2A3, TNFRSF1B, NODAL, DLG5, ALDH1A2, LCN2, BMF, AXIN2, GPNMB, HPN, RACK1, ASNS, MTFP1, MMP9, GJA1, PRDX2, BEX3	3.246	-0.81	7.773	2.797	-2.654	0.995	0.007	-1	False
GO:0008283	cell proliferation	27 of 249 genes, 10.8%	1310 of 37225 genes, 3.5%	0.00035	0	0	CCDC88B, EPHB6, GSDME, EPHB1, ZNRF3, PRC1, NTRK1, BMP7, NPPC, ESR1, NDE1, TGFBI, NODAL, DLG5, SULF2, ALDH1A2, MARCKSL1, CKS2, CELA1, AXIN2, GPNMB, HPN, TNC, MMP9, GJA1, PRDX2, VEGFA	2.085	-4.794	6.178	2.605	-3.456	0.995	0.006	-1	False
GO:0009653	anatomical structure morphogenesis	36 of 249 genes, 14.5%	1863 of 37225 genes, 5.0%	1.56e-05	0	0	PREX1, ZNRF3, PKDCC, FZD2, NTRK1, EPHB2, NPPC, TNFRSF1B, NODAL, SULF2, NKD1, SSUH2, AXIN2, EXT1, RACK1, GJA1, TNC, MMP9, VEGFA, ACP5, WNT10A, EPHB1, TNNC1, FBLIM1, BMP7, FBN2, ESR1, TGFBI, DLG5, ALDH1A2, CELA1, B9D1, ARPIN, HPN, PAK6, SOSTDC1	8.95	-5.408	-4.323	3.237	-4.807	0.883	0.622	-1	False
GO:0009887	animal organ morphogenesis	23 of 249 genes, 9.2%	746 of 37225 genes, 2.0%	2.19e-06	0	0	ACP5, EPHB1, WNT10A, ZNRF3, TNNC1, FZD2, BMP7, EPHB2, NPPC, ESR1, FBN2, NODAL, DLG5, SULF2, ALDH1A2, NKD1, SSUH2, CELA1, AXIN2, HPN, GJA1, TNC, SOSTDC1	3.936	-5.656	-3.731	2.881	-5.66	0.895	0	-1	False
GO:0009888	tissue development	28 of 249 genes, 11.2%	1374 of 37225 genes, 3.7%	0.00026	0	0	EPHB1, WNT10A, ZNRF3, PKDCC, CCN4, TNNC1, CCNO, FZD2, CENPF, BMP7, NPPC, ESR1, FBN2, ADAMTSL2, NODAL, DLG5, SULF2, NKD1, ALDH1A2, AXIN2, B9D1, EXT1, HPN, S1PR2, GJA1, TNC, MMP9, SOSTDC1	6.383	-5.211	-3.746	3.091	-3.585	0.89	0.574	-1	False
GO:0009893	positive regulation of metabolic process	38 of 249 genes, 15.3%	2324 of 37225 genes, 6.2%	0.00044	0	0	GSDME, TOP2A, FZD2, LBH, RFX5, ATP2A3, TNFRSF1B, NODAL, LIPT2, NKD1, LCN2, CDC20, AXIN2, RACK1, ZNF300, GJA1, TNC, MMP9, CDT1, VEGFA, CD36, WNT10A, HAS3, MAP2K6, BMP7, ESR1, OXTR, ALDH1A2, ILF2, CDC20B, CELA1, GPNMB, HPN, S1PR2, CAVIN4, PRDX2, ARNT2, FZD10	15.784	1.685	-6.487	3.484	-3.357	0.881	0.609	-1	False
GO:0009966	regulation of signal transduction	35 of 249 genes, 14.1%	1891 of 37225 genes, 5.1%	7.37e-05	0	0	GSDME, ZNRF3, KCNN4, CCN4, FZD2, NTRK1, LBH, EPHB2, CDK14, NODAL, SULF2, NKD1, AXIN2, RACK1, GJA1, MMP9, CD36, TSPAN6, EPHB1, MAP2K6, BMP7, FBN2, ESR1, SOCS2, ADAMTSL2, DLG5, CHN2, GPNMB, S1PR2, SOSTDC1, GPC4, CAVIN4, PRDX2, FZD10, VWA2	11.677	6.242	-2.764	3.353	-4.133	0.892	0.119	-1	False
GO:0009987	cellular process	153 of 249 genes, 61.4%	12968 of 37225 genes, 34.8%	1.23e-14	0	0	CCDC88B, GSDME, TACC3, TTK, CDCA3, ZNRF3, PKDCC, KCNN4, FZD2, GAL3ST3, CDK14, OLFM2, NT5C, LCN2, KCNE3, MARCKSL1, CDC20, MAPK4, NDC80, NPY, HR, PCDHGC4, CD36, HAS3, SLC25A6, CDC6, FKBP10, BMP7, ESR1, TUBA1A, RRM2, CAPN6, CDC20B, CELA1, ADAMTS18, GPNMB, RAD54L, KIF4A, BUB1B, PREX1, TLE3, CCNO, CENPF, LBH, IGSF9, EPHB2, PDXK, ATP2A3, NODAL, GJA1, MMP9, CDT1, SERPINB12, VEGFA, BEX3, ACP5, ANLN, AOX2…	85.74	-6.71	4.198	4.218	-13.91	1	0	-1	False
GO:0010564	regulation of cell cycle process	13 of 249 genes, 5.2%	410 of 37225 genes, 1.1%	0.00638	0	0	BUB1B, BUB1, PRC1, CDC20, CDC6, AXIN2, NDC80, GPNMB, SPAG5, CENPF, CDT1, BMP7, KIF20A	2.603	-1.937	5.716	2.702	-2.195	0.927	0.641	-1	False
GO:0010604	positive regulation of macromolecule metabolic process	35 of 249 genes, 14.1%	2135 of 37225 genes, 5.7%	0.00128	0	0	GSDME, TOP2A, FZD2, LBH, RFX5, ATP2A3, TNFRSF1B, NODAL, NKD1, CDC20, AXIN2, RACK1, ZNF300, GJA1, TNC, MMP9, CDT1, VEGFA, CD36, WNT10A, HAS3, MAP2K6, BMP7, ESR1, ALDH1A2, ILF2, CDC20B, CELA1, GPNMB, HPN, S1PR2, CAVIN4, ARNT2, PRDX2, FZD10	14.628	1.426	-6.564	3.451	-2.893	0.876	0.595	-1	False
GO:0010646	regulation of cell communication	37 of 249 genes, 14.9%	2142 of 37225 genes, 5.8%	0.00016	0	0	GSDME, ZNRF3, KCNN4, CCN4, FZD2, NTRK1, LBH, EPHB2, CDK14, NODAL, SULF2, NKD1, CDC20, AXIN2, RACK1, GJA1, MMP9, CD36, TSPAN6, EPHB1, MAP2K6, BMP7, FBN2, ESR1, SOCS2, ADAMTSL2, DLG5, CHN2, GPNMB, S1PR2, ADORA1, SOSTDC1, GPC4, CAVIN4, PRDX2, FZD10, VWA2	13.114	2.699	-2.017	3.403	-3.796	0.921	0.125	-1	False
GO:0010648	negative regulation of cell communication	19 of 249 genes, 7.6%	846 of 37225 genes, 2.3%	0.00696	0	0	ZNRF3, BMP7, EPHB2, ESR1, FBN2, SOCS2, NODAL, ADAMTSL2, DLG5, NKD1, AXIN2, RACK1, MMP9, GJA1, S1PR2, ADORA1, SOSTDC1, PRDX2, TSPAN6	5.201	6.378	-2.069	3.002	-2.157	0.892	0.692	-1	False
GO:0016043	cellular component organization	70 of 249 genes, 28.1%	3971 of 37225 genes, 10.7%	2.29e-11	0	0	CCDC80, TACC3, TTK, PCGF3, BUB1, SPAG5, KIF2C, RTN4RL2, TNFRSF1B, CDC20, CDCA8, AXIN2, NPY, NDC80, EXT1, PCDHGC4, TSPAN2, CD36, HAS3, PRC1, CDC6, FBLIM1, BMP7, ESR1, TUBA1A, CAPN6, RRM2, RAD54L, KIF4A, BUB1B, PREX1, TOP2A, CCNO, NTRK1, ACTL6B, SRSF12, EPHB2, IGSF9, NODAL, CENPK, HJURP, UHRF1, RACK1, MMP9, TNC, CDT1, GJA1, VEGFA, EPHB1, ANLN, KIFC1, PIF1, GAPDH, SOCS2, NDE1, DLG5, ALDH1A2, UBE2C, …	24.911	2.24	6.661	3.682	-10.64	0.899	0.394	-1	False
GO:0016055	Wnt signaling pathway	12 of 249 genes, 4.8%	284 of 37225 genes, 0.8%	0.00077	0	0	SULF2, NKD1, ZNRF3, CCN4, CELA1, AXIN2, FZD2, RACK1, SOSTDC1, GPC4, CDK14, FZD10	0.897	null	null	2.241	-3.114	0.889	0.729	1905114	True
GO:0022402	cell cycle process	26 of 249 genes, 10.4%	766 of 37225 genes, 2.1%	2.2e-08	0	0	TACC3, BUB1B, TTK, TOP2A, BUB1, PRC1, CDC6, KIFC1, SPAG5, CENPF, KIF2C, BMP7, NDE1, CDK14, UBE2C, CKS2, CDC20, CDCA8, AXIN2, NDC80, GPNMB, PCLAF, GJA1, CDT1, KIF20A, KIF4A	3.858	-7.86	0.136	2.872	-7.658	0.879	0.006	-1	False
GO:0022603	regulation of anatomical structure morphogenesis	18 of 249 genes, 7.2%	693 of 37225 genes, 1.9%	0.00167	0	0	PREX1, WNT10A, ZNRF3, FBLIM1, FZD2, BMP7, EPHB2, ESR1, TNFRSF1B, NODAL, NKD1, SULF2, CELA1, ARPIN, HPN, RACK1, GJA1, VEGFA	3.464	3.05	1.744	2.825	-2.777	0.915	0.062	-1	False
GO:0023051	regulation of signaling	37 of 249 genes, 14.9%	2161 of 37225 genes, 5.8%	0.0002	0	0	GSDME, ZNRF3, KCNN4, CCN4, FZD2, NTRK1, LBH, EPHB2, CDK14, NODAL, SULF2, NKD1, CDC20, AXIN2, RACK1, GJA1, MMP9, CD36, TSPAN6, EPHB1, MAP2K6, BMP7, FBN2, ESR1, SOCS2, ADAMTSL2, DLG5, CHN2, GPNMB, S1PR2, ADORA1, SOSTDC1, GPC4, CAVIN4, PRDX2, FZD10, VWA2	13.16	-0.838	-5.393	3.405	-3.699	0.926	0.125	-1	False
GO:0023057	negative regulation of signaling	19 of 249 genes, 7.6%	849 of 37225 genes, 2.3%	0.00732	0	0	ZNRF3, BMP7, EPHB2, ESR1, FBN2, SOCS2, NODAL, ADAMTSL2, DLG5, NKD1, AXIN2, RACK1, MMP9, GJA1, S1PR2, ADORA1, SOSTDC1, PRDX2, TSPAN6	5.216	6.512	-1.814	3.003	-2.135	0.895	0.69	-1	False
GO:0030154	cell differentiation	45 of 249 genes, 18.1%	2678 of 37225 genes, 7.2%	1.31e-05	0	0	GSDME, PREX1, TOP2A, PKDCC, CCN4, CCNO, FZD2, NTRK1, ACTL6B, IGSF9, EPHB2, RTN4RL2, NPPC, OLFM2, NODAL, SULF2, PLD3, AXIN2, NPY, ADGRV1, EXT1, TSPAN2, GJA1, TNC, MMP9, SERPINB12, VEGFA, WNT10A, EPHB1, ANLN, BMP7, ESR1, FBN2, NDE1, DLG5, ALDH1A2, C1QL1, CELA1, B9D1, HPN, S1PR2, PAK6, CAVIN4, SOSTDC1, PRDX2	13.3	-5.015	-4.156	3.409	-4.883	0.872	0.641	-1	False
GO:0032501	multicellular organismal process	79 of 249 genes, 31.7%	5915 of 37225 genes, 15.9%	5.06e-07	0	0	CCDC88B, EPHB6, GSDME, TTK, ZNRF3, PKDCC, SHISA2, FZD2, RTN4RL2, OLFM2, TNFRSF1B, LCN2, KCNE3, CDC20, PLD3, AXIN2, SCNN1B, NPY, ADGRV1, EXT1, TSPAN2, CD36, WNT10A, TNNC1, BMP7, ESR1, TGFBI, ADAMTSL2, CELA1, ADAMTS18, GPNMB, SOSTDC1, PRDX2, RAD54L, PREX1, TLE3, TOP2A, CCN4, NTRK1, ACTL6B, CENPF, SLC2A5, LBH, NPPC, EPHB2, IGSF9, NODAL, SULF2, NKD1, SSUH2, RACK1, TNC, MMP9, GJA1, SERPINB12, ADAMTS6,…	30.075	-5.812	5.281	3.764	-6.296	1	0	-1	False
GO:0032502	developmental process	65 of 249 genes, 26.1%	4186 of 37225 genes, 11.2%	7.5e-08	0	0	GSDME, ZNRF3, PKDCC, SHISA2, FZD2, RTN4RL2, OLFM2, TNFRSF1B, CDC20, PLD3, AXIN2, NPY, ADGRV1, EXT1, TSPAN2, WNT10A, TNNC1, FBLIM1, BMP7, ESR1, TGFBI, ADAMTSL2, CELA1, ADAMTS18, SOSTDC1, PRDX2, RAD54L, TOP2A, PREX1, CCN4, CCNO, NTRK1, ACTL6B, CENPF, LBH, NPPC, EPHB2, IGSF9, NODAL, NKD1, SULF2, SSUH2, MMP9, TNC, GJA1, RACK1, SERPINB12, ADAMTS6, VEGFA, ACP5, EPHB1, ANLN, FBN2, NDE1, DLG5, ALDH1A2, C…	21.789	-6.283	-0.142	3.624	-7.125	1	0	-1	False
GO:0033045	regulation of sister chromatid segregation	6 of 249 genes, 2.4%	52 of 37225 genes, 0.1%	0.00183	0	0	BUB1B, CDT1, BUB1, CDC6, AXIN2, NDC80	0.342	-2.051	5.509	1.826	-2.738	0.941	0.043	-1	False
GO:0036211	protein modification process	39 of 249 genes, 15.7%	2742 of 37225 genes, 7.4%	0.00901	0	0	EPHB6, CSKMT, GSDME, BUB1B, TTK, PCGF3, ZNRF3, BUB1, PKDCC, NTRK1, PTPN5, LBH, PALD1, EPHB2, NODAL, CDC20, MAPK4, MGAT5B, AXIN2, UHRF1, PPM1J, EXT1, RACK1, MMP9, VEGFA, CD36, EPHB1, MAP2K6, FKBP10, BMP7, GAPDH, SOCS2, UBE2C, CDC20B, GPNMB, S1PR2, ST6GAL2, PRDX2, FZD10	17.008	null	null	3.516	-2.045	0.978	0.793	6464	True
GO:0044089	positive regulation of cellular component biogenesis	13 of 249 genes, 5.2%	385 of 37225 genes, 1.0%	0.00322	0	0	HAS3, EPHB1, NTRK1, ANLN, ARPIN, RACK1, CDT1, BMP7, EPHB2, VEGFA, ESR1, CD36, DLG5	2.043	0.648	-7.139	2.597	-2.492	0.915	0.058	-1	False
GO:0048285	organelle fission	14 of 249 genes, 5.6%	290 of 37225 genes, 0.8%	1.66e-05	0	0	BUB1B, TTK, UBE2C, TOP2A, CKS2, CDC20, CDC6, CDCA8, NDC80, KIFC1, CDT1, KIF2C, BMP7, KIF4A	1.53	3.13	6.248	2.471	-4.78	0.909	0.384	-1	False
GO:0048513	animal organ development	47 of 249 genes, 18.9%	2358 of 37225 genes, 6.3%	2.1e-08	0	0	GSDME, PREX1, TOP2A, ZNRF3, PKDCC, CCN4, FZD2, NTRK1, CENPF, EPHB2, RTN4RL2, NPPC, TNFRSF1B, NODAL, SULF2, NKD1, SSUH2, AXIN2, NPY, ADGRV1, EXT1, TSPAN2, GJA1, TNC, MMP9, SERPINB12, ADAMTS6, ACP5, WNT10A, EPHB1, TNNC1, ANLN, BMP7, ESR1, FBN2, NDE1, ADAMTSL2, DLG5, ALDH1A2, CELA1, B9D1, ADAMTS18, HPN, CAVIN4, SOSTDC1, PRDX2, ARNT2	11.875	-5.522	-4.003	3.36	-7.678	0.872	0.667	-1	False
GO:0048518	positive regulation of biological process	64 of 249 genes, 25.7%	4081 of 37225 genes, 11.0%	7.32e-08	0	0	CCDC88B, EPHB6, CCDC80, GSDME, PKDCC, KCNN4, FZD2, OLFM2, TNFRSF1B, LCN2, MARCKSL1, CDC20, AXIN2, NPY, NDC80, CD36, HAS3, WNT10A, PRC1, CDC6, BMP7, ESR1, CDC20B, CELA1, GPNMB, PRDX2, TOP2A, PREX1, CCN4, NTRK1, LBH, EPHB2, RFX5, ATP2A3, NODAL, LIPT2, NKD1, SULF2, OAZ2, MMP9, TNC, CDT1, GJA1, ZNF300, RACK1, VEGFA, TSPAN6, EPHB1, MAP2K6, ANLN, FBN2, OXTR, KPNA2, DLG5, ALDH1A2, ILF2, HPN, ARPIN, S1PR…	25.865	1.78	-4.115	3.698	-7.135	0.912	0.17	-1	False
GO:0048519	negative regulation of biological process	51 of 249 genes, 20.5%	3623 of 37225 genes, 9.7%	0.00034	0	0	GSDME, TLE3, TOP2A, ZNRF3, PKDCC, CCN4, NTRK1, CENPF, LBH, EPHB2, RTN4RL2, RFX5, TNFRSF1B, NODAL, NKD1, KCNE3, AXIN2, UHRF1, OAZ2, NDC80, HR, ADGRV1, RACK1, GJA1, CDT1, MMP9, TSPAN6, ACP5, EPHB1, MAP2K6, BMP7, ESR1, PIF1, FBN2, SOCS2, ADAMTSL2, DLG5, ALDH1A2, CELA1, ADAMTS18, GPNMB, ARPIN, HPN, ASNS, S1PR2, ADORA1, SOSTDC1, PRDX2, FZD10, SERGEF, TUBB4A	22.437	3.723	-5.421	3.636	-3.469	0.915	0.158	-1	False
GO:0048522	positive regulation of cellular process	56 of 249 genes, 22.5%	3546 of 37225 genes, 9.5%	1.29e-06	0	0	CCDC88B, EPHB6, GSDME, PREX1, TOP2A, PKDCC, KCNN4, CCN4, FZD2, NTRK1, LBH, EPHB2, RFX5, ATP2A3, OLFM2, TNFRSF1B, NODAL, LIPT2, SULF2, NKD1, MARCKSL1, CDC20, AXIN2, NDC80, RACK1, ZNF300, GJA1, CDT1, TNC, MMP9, VEGFA, CD36, HAS3, EPHB1, MAP2K6, PRC1, CDC6, ANLN, BMP7, ESR1, FBN2, DLG5, ALDH1A2, ILF2, CDC20B, CELA1, GPNMB, ARPIN, HPN, ASNS, S1PR2, ADORA1, CAVIN4, PRDX2, ARNT2, FZD10	23.568	1.849	-5.818	3.658	-5.889	0.865	0.376	-1	False
GO:0048523	negative regulation of cellular process	48 of 249 genes, 19.3%	3248 of 37225 genes, 8.7%	0.0002	0	0	GSDME, TLE3, TOP2A, ZNRF3, PKDCC, CCN4, NTRK1, CENPF, LBH, EPHB2, RTN4RL2, RFX5, TNFRSF1B, NODAL, NKD1, KCNE3, AXIN2, UHRF1, NDC80, HR, ADGRV1, RACK1, GJA1, CDT1, MMP9, TSPAN6, ACP5, EPHB1, BMP7, ESR1, PIF1, FBN2, SOCS2, ADAMTSL2, DLG5, ALDH1A2, CELA1, ADAMTS18, GPNMB, ARPIN, HPN, ASNS, S1PR2, ADORA1, SOSTDC1, PRDX2, SERGEF, TUBB4A	20.493	5.032	-2.632	3.597	-3.699	0.881	0.472	-1	False
GO:0048583	regulation of response to stimulus	42 of 249 genes, 16.9%	2564 of 37225 genes, 6.9%	9.05e-05	0	0	GSDME, ZNRF3, KCNN4, CCN4, FZD2, NTRK1, LBH, EPHB2, CDK14, TNFRSF1B, NODAL, SULF2, NKD1, PLD3, AXIN2, NPY, RACK1, GJA1, MMP9, CD36, TSPAN6, ACP5, EPHB1, MAP2K6, TNNC1, BMP7, ESR1, FBN2, SOCS2, ADAMTSL2, DLG5, CHN2, ADAMTS18, GPNMB, S1PR2, ADORA1, SOSTDC1, GPC4, CAVIN4, PRDX2, FZD10, VWA2	15.556	4.946	-5.095	3.477	-4.043	0.923	0.134	-1	False
GO:0048731	system development	54 of 249 genes, 21.7%	3218 of 37225 genes, 8.6%	3.16e-07	0	0	GSDME, PREX1, TOP2A, ZNRF3, PKDCC, CCN4, FZD2, NTRK1, ACTL6B, CENPF, IGSF9, EPHB2, RTN4RL2, NPPC, TNFRSF1B, NODAL, SULF2, NKD1, SSUH2, CDC20, AXIN2, NPY, ADGRV1, EXT1, TSPAN2, GJA1, TNC, MMP9, SERPINB12, ADAMTS6, VEGFA, ACP5, WNT10A, EPHB1, TNNC1, ANLN, BMP7, ESR1, FBN2, NDE1, TGFBI, ADAMTSL2, DLG5, ALDH1A2, C1QL1, CELA1, B9D1, ADAMTS18, HPN, PAK6, CAVIN4, SOSTDC1, PRDX2, ARNT2	16.173	null	null	3.494	-6.5	0.866	0.726	7275	True
GO:0048856	anatomical structure development	65 of 249 genes, 26.1%	3927 of 37225 genes, 10.5%	4.65e-09	0	0	GSDME, ZNRF3, PKDCC, SHISA2, FZD2, RTN4RL2, OLFM2, TNFRSF1B, CDC20, PLD3, AXIN2, NPY, ADGRV1, EXT1, TSPAN2, WNT10A, TNNC1, FBLIM1, BMP7, ESR1, TGFBI, ADAMTSL2, CELA1, ADAMTS18, SOSTDC1, PRDX2, RAD54L, TOP2A, PREX1, CCN4, CCNO, NTRK1, ACTL6B, CENPF, LBH, NPPC, EPHB2, IGSF9, NODAL, NKD1, SULF2, SSUH2, MMP9, TNC, GJA1, RACK1, SERPINB12, ADAMTS6, VEGFA, ACP5, EPHB1, ANLN, FBN2, NDE1, DLG5, ALDH1A2, C…	20.15	null	null	3.59	-8.333	0.867	0.721	7275	True
GO:0048869	cellular developmental process	47 of 249 genes, 18.9%	2820 of 37225 genes, 7.6%	7.43e-06	0	0	GSDME, PREX1, TOP2A, PKDCC, CCN4, CCNO, FZD2, NTRK1, ACTL6B, IGSF9, EPHB2, RTN4RL2, NPPC, OLFM2, NODAL, SULF2, PLD3, AXIN2, NPY, ADGRV1, EXT1, TSPAN2, GJA1, TNC, MMP9, SERPINB12, VEGFA, WNT10A, EPHB1, FBLIM1, ANLN, BMP7, ESR1, FBN2, NDE1, DLG5, ALDH1A2, C1QL1, CELA1, B9D1, ARPIN, HPN, S1PR2, PAK6, CAVIN4, SOSTDC1, PRDX2	13.549	-5.115	-4.39	3.417	-5.129	0.872	0.644	-1	False
GO:0050789	regulation of biological process	114 of 249 genes, 45.8%	9141 of 37225 genes, 24.6%	3.11e-10	0	0	CCDC88B, EPHB6, CCDC80, GSDME, PCGF3, ZNRF3, BUB1, PKDCC, KCNN4, FZD2, SPAG5, KIF2C, RTN4RL2, CDK14, OLFM2, TNFRSF1B, LCN2, KCNE3, MARCKSL1, CDC20, PLD3, MAPK4, AXIN2, NPY, NDC80, HR, ADGRV1, CD36, HAS3, WNT10A, PRC1, CDC6, TNNC1, FBLIM1, BMP7, ESR1, TUBA1A, ADAMTSL2, CAPN6, CDC20B, CELA1, ADAMTS18, GPNMB, SOSTDC1, PRDX2, SERGEF, BUB1B, PREX1, TLE3, TOP2A, TAC3, CCN4, NTRK1, MDK, CENPF, LBH, IGSF…	59.715	3.124	-4.375	4.061	-9.507	0.91	0.087	-1	False
GO:0050793	regulation of developmental process	34 of 249 genes, 13.7%	1831 of 37225 genes, 4.9%	0.0001	0	0	PREX1, ZNRF3, PKDCC, CCN4, FZD2, NTRK1, CENPF, EPHB2, RTN4RL2, OLFM2, TNFRSF1B, NODAL, SULF2, NKD1, CDC20, AXIN2, ADGRV1, RACK1, GJA1, MMP9, VEGFA, WNT10A, EPHB1, FBLIM1, BMP7, FBN2, ESR1, DLG5, CELA1, ARPIN, HPN, S1PR2, SOSTDC1, PRDX2	9.52	-1.589	-6.989	3.264	-4	0.931	0.111	-1	False
GO:0050794	regulation of cellular process	106 of 249 genes, 42.6%	8540 of 37225 genes, 22.9%	6.12e-09	0	0	CCDC88B, EPHB6, GSDME, PCGF3, ZNRF3, BUB1, PKDCC, KCNN4, FZD2, SPAG5, KIF2C, RTN4RL2, CDK14, OLFM2, TNFRSF1B, LCN2, KCNE3, MARCKSL1, CDC20, MAPK4, AXIN2, NDC80, HR, ADGRV1, CD36, HAS3, PRC1, CDC6, TNNC1, FBLIM1, BMP7, ESR1, TUBA1A, ADAMTSL2, CAPN6, CDC20B, CELA1, ADAMTS18, GPNMB, SOSTDC1, PRDX2, SERGEF, BUB1B, PREX1, TLE3, TOP2A, TAC3, CCN4, NTRK1, MDK, CENPF, LBH, NPPC, EPHB2, IGSF9, RFX5, ATP2A…	57.065	2.69	-3.884	4.042	-8.213	0.888	0.295	-1	False
GO:0050896	response to stimulus	87 of 249 genes, 34.9%	7050 of 37225 genes, 18.9%	2.37e-06	0	0	CCDC88B, EPHB6, CCDC80, GSDME, ZNRF3, KCNN4, FZD2, CDK14, TNFRSF1B, LCN2, PLD3, MAPK4, AXIN2, SCNN1B, NPY, ADGRV1, EXT1, TSPAN2, CD36, WNT10A, SLC25A6, TNNC1, HTR4, BMP7, ESR1, ADAMTSL2, CELA1, ADAMTS18, SLC19A1, GPNMB, SOSTDC1, PRDX2, GPX7, RAD54L, PREX1, TOP2A, TAC3, CCN4, NTRK1, MDK, SLC2A5, LBH, NPPC, EPHB2, ERP27, ATP2A3, NODAL, SULF2, NKD1, UHRF1, RACK1, MMP9, TNC, CDT1, GJA1, VEGFA, TSPAN6…	38.73	-5.617	2.867	3.873	-5.625	1	0	-1	False
GO:0051128	regulation of cellular component organization	36 of 249 genes, 14.5%	1653 of 37225 genes, 4.4%	6.82e-07	0	0	BUB1B, PREX1, TOP2A, BUB1, NTRK1, IGSF9, EPHB2, RTN4RL2, TNFRSF1B, HJURP, CDC20, AXIN2, NDC80, RACK1, GJA1, MMP9, CDT1, VEGFA, CD36, EPHB1, HAS3, CDC6, FBLIM1, ANLN, BMP7, PIF1, ESR1, SOCS2, TUBA1A, DLG5, CAPN6, SKA3, ARPIN, HPN, FZD10, TUBB4A	9.339	-0.863	-3.275	3.256	-6.166	0.927	0.11	-1	False
GO:0051173	positive regulation of nitrogen compound metabolic process	32 of 249 genes, 12.9%	2014 of 37225 genes, 5.4%	0.00754	0	0	GSDME, TOP2A, FZD2, LBH, RFX5, ATP2A3, TNFRSF1B, NODAL, NKD1, CDC20, AXIN2, RACK1, ZNF300, GJA1, MMP9, CDT1, VEGFA, CD36, HAS3, MAP2K6, BMP7, ESR1, CDC20B, ILF2, CELA1, GPNMB, HPN, S1PR2, CAVIN4, ARNT2, PRDX2, FZD10	13.057	null	null	3.401	-2.123	0.879	0.786	10604	True
GO:0051179	localization	58 of 249 genes, 23.3%	4456 of 37225 genes, 12.0%	0.00059	0	0	EPHB6, BUB1B, TTK, PREX1, PKDCC, KCNN4, CCN4, SPAG5, CENPF, KIF2C, SLC2A5, EPHB2, ATP2A3, OLFM2, TNFRSF1B, NODAL, LCN2, KCNE3, CDCA8, AXIN2, SSC4D, ATP6V0D2, SCNN1B, OAZ2, NDC80, RACK1, GJA1, CDT1, MMP9, VEGFA, CD36, EPHB1, SLC25A6, TNNC1, ANLN, KIFC1, CLDN10, BMP7, CD5L, ESR1, GAPDH, FBN2, NDE1, KPNA2, HCN4, DLG5, SCN1A, KCNAB2, B9D1, SLC19A1, GPNMB, ARPIN, HPN, ADORA1, KIF20A, PIEZO2, SERGEF, S…	24.791	-4.122	4.233	3.68	-3.229	1	0	-1	False
GO:0051239	regulation of multicellular organismal process	43 of 249 genes, 17.3%	2182 of 37225 genes, 5.9%	2.55e-07	0	0	CCDC88B, TLE3, ZNRF3, PKDCC, CCN4, FZD2, NTRK1, CENPF, EPHB2, RTN4RL2, TNFRSF1B, NODAL, SULF2, NKD1, LCN2, KCNE3, CDC20, PLD3, AXIN2, RACK1, GJA1, MMP9, VEGFA, TSPAN6, ACP5, WNT10A, EPHB1, MAP2K6, TNNC1, BMP7, ESR1, FBN2, HCN4, OXTR, DLG5, CELA1, ADAMTS18, GPNMB, HPN, S1PR2, ADORA1, SOSTDC1, PRDX2	10.163	-0.479	-1.447	3.292	-6.593	0.93	0.113	-1	False
GO:0051241	negative regulation of multicellular organismal process	21 of 249 genes, 8.4%	848 of 37225 genes, 2.3%	0.00045	0	0	ACP5, TLE3, EPHB1, MAP2K6, CCN4, BMP7, EPHB2, RTN4RL2, TNFRSF1B, NODAL, KCNE3, AXIN2, ADAMTS18, GPNMB, HPN, S1PR2, MMP9, GJA1, ADORA1, SOSTDC1, PRDX2	3.609	6.053	-0.876	2.843	-3.347	0.901	0.047	-1	False
GO:0051276	chromosome organization	18 of 249 genes, 7.2%	778 of 37225 genes, 2.1%	0.00831	0	0	BUB1B, PCGF3, TOP2A, BUB1, CDC6, KIFC1, KIF2C, PIF1, CENPK, HJURP, CDC20, CDCA8, UHRF1, AXIN2, NDC80, CDT1, RAD54L, KIF4A	5.149	2.718	6.514	2.997	-2.08	0.894	0.513	-1	False
GO:0051301	cell division	15 of 249 genes, 6.0%	333 of 37225 genes, 0.9%	1.26e-05	0	0	UBE2C, CDCA3, TOP2A, CKS2, PRC1, CDC6, SKA3, SPAG5, KIF18B, RACK1, CDT1, KIF20A, VEGFA, CCNB2, KIF4A	1.613	-4.893	1.076	2.494	-4.9	0.995	0.006	-1	False
GO:0051716	cellular response to stimulus	67 of 249 genes, 26.9%	5852 of 37225 genes, 15.7%	0.00592	0	0	EPHB6, GSDME, ZNRF3, KCNN4, FZD2, CDK14, TNFRSF1B, LCN2, MAPK4, AXIN2, ADGRV1, CD36, WNT10A, BMP7, ESR1, ADAMTSL2, CELA1, GPNMB, SOSTDC1, PRDX2, GPX7, TOP2A, PREX1, TAC3, CCN4, NTRK1, MDK, SLC2A5, LBH, NPPC, EPHB2, ATP2A3, NODAL, NKD1, SULF2, UHRF1, RACK1, MMP9, TNC, GJA1, VEGFA, BEX3, TSPAN6, EPHB1, MAP2K6, FBN2, PIF1, HCN4, KPNA2, SOCS2, DLG5, ALDH1A2, PLSCR3, BMF, CHN2, ENTPD2, B9D1, TUBA1B, P…	32.139	6.891	2.181	3.792	-2.228	0.963	0.368	-1	False
GO:0051726	regulation of cell cycle	17 of 249 genes, 6.8%	677 of 37225 genes, 1.8%	0.00521	0	0	BUB1B, BUB1, PRC1, CDC6, SPAG5, CENPF, BMP7, CDK14, CDC20, AXIN2, NDC80, GPNMB, PCLAF, RACK1, CDT1, ASNS, KIF20A	4.387	-2.966	-6.815	2.928	-2.283	0.937	0.069	-1	False
GO:0051983	regulation of chromosome segregation	8 of 249 genes, 3.2%	75 of 37225 genes, 0.2%	5.68e-05	0	0	BUB1B, BUB1, CDC6, AXIN2, NDC80, SPAG5, KIF2C, CDT1	0.42	-2.759	2.298	1.914	-4.246	0.955	0	-1	False
GO:0065007	biological regulation	121 of 249 genes, 48.6%	9711 of 37225 genes, 26.1%	2.78e-11	0	0	CCDC88B, EPHB6, CCDC80, GSDME, PCGF3, ZNRF3, BUB1, PKDCC, KCNN4, FZD2, SPAG5, KIF2C, RTN4RL2, CDK14, OLFM2, TNFRSF1B, LCN2, KCNE3, MARCKSL1, CDC20, PLD3, MAPK4, AXIN2, SCNN1B, NDC80, NPY, HR, ADGRV1, CD36, HAS3, WNT10A, PRC1, CDC6, HTR4, TNNC1, FBLIM1, BMP7, ESR1, TUBA1A, ADAMTSL2, CAPN6, CDC20B, CELA1, ADAMTS18, GPNMB, SOSTDC1, PRDX2, SERGEF, BUB1B, PREX1, TLE3, TOP2A, TAC3, CCN4, TBC1D1, NTRK1,…	64.19	-3.206	-0.153	4.093	-10.556	1	0	-1	False
GO:0065008	regulation of biological quality	43 of 249 genes, 17.3%	2567 of 37225 genes, 6.9%	3.25e-05	0	0	TLE3, KCNN4, CCN4, NTRK1, SLC2A5, IGSF9, EPHB2, TNFRSF1B, LCN2, KCNE3, CDC20, AXIN2, SCNN1B, NPY, ADGRV1, RACK1, GJA1, CD36, ACP5, EPHB1, MAP2K6, TNNC1, HTR4, FBLIM1, ESR1, PIF1, FBN2, GAPDH, TUBA1A, HCN4, OXTR, DLG5, ALDH1A2, UBE2C, SCN1A, PLSCR3, ADAMTS18, ENTPD2, ARPIN, HPN, S1PR2, ADORA1, PRDX2	16.443	-0.286	0.524	3.501	-4.488	0.938	0.137	-1	False
GO:0071840	cellular component organization or biogenesis	70 of 249 genes, 28.1%	4062 of 37225 genes, 10.9%	7.02e-11	0	0	CCDC80, TACC3, TTK, PCGF3, BUB1, SPAG5, KIF2C, RTN4RL2, TNFRSF1B, CDC20, CDCA8, AXIN2, NPY, NDC80, EXT1, PCDHGC4, TSPAN2, CD36, HAS3, PRC1, CDC6, FBLIM1, BMP7, ESR1, TUBA1A, CAPN6, RRM2, RAD54L, KIF4A, BUB1B, PREX1, TOP2A, CCNO, NTRK1, ACTL6B, SRSF12, EPHB2, IGSF9, NODAL, CENPK, HJURP, UHRF1, RACK1, MMP9, TNC, CDT1, GJA1, VEGFA, EPHB1, ANLN, KIFC1, PIF1, GAPDH, SOCS2, NDE1, DLG5, ALDH1A2, UBE2C, …	26.088	-0.756	3.157	3.702	-10.154	0.992	0.01	-1	False
GO:0098813	nuclear chromosome segregation	14 of 249 genes, 5.6%	172 of 37225 genes, 0.5%	1.78e-08	0	0	BUB1B, TTK, BUB1, CDC20, CDC6, CDCA8, AXIN2, NDC80, KIFC1, SPAG5, CENPF, CDT1, KIF2C, KIF4A	1.016	null	null	2.294	-7.75	0.875	0.725	22402	True
GO:0140014	mitotic nuclear division	11 of 249 genes, 4.4%	170 of 37225 genes, 0.5%	3.22e-05	0	0	BUB1B, UBE2C, CDC20, CDC6, CDCA8, NDC80, KIFC1, CDT1, KIF2C, BMP7, KIF4A	0.788	null	null	2.185	-4.492	0.807	0.902	280	True
GO:0198738	cell-cell signaling by wnt	12 of 249 genes, 4.8%	287 of 37225 genes, 0.8%	0.00086	0	0	SULF2, NKD1, ZNRF3, CCN4, CELA1, AXIN2, FZD2, RACK1, SOSTDC1, GPC4, CDK14, FZD10	0.897	null	null	2.241	-3.066	0.944	0.729	1905114	True
GO:1903047	mitotic cell cycle process	18 of 249 genes, 7.2%	424 of 37225 genes, 1.1%	1.02e-06	0	0	TACC3, BUB1B, CDC6, KIFC1, CENPF, KIF2C, BMP7, CDK14, UBE2C, CDC20, CKS2, CDCA8, NDC80, GPNMB, GJA1, CDT1, KIF20A, KIF4A	2.219	null	null	2.632	-5.991	0.874	0.805	22402	True
GO:1905114	cell surface receptor signaling pathway involved in cell-cell signaling	14 of 249 genes, 5.6%	356 of 37225 genes, 1.0%	0.00021	0	0	SULF2, NKD1, ZNRF3, CCN4, CELA1, AXIN2, FZD2, RACK1, S1PR2, ADORA1, SOSTDC1, GPC4, CDK14, FZD10	1.395	6.375	3.25	2.431	-3.678	0.883	0.261	-1	False
GO:2000026	regulation of multicellular organismal development	28 of 249 genes, 11.2%	1420 of 37225 genes, 3.8%	0.00051	0	0	EPHB1, WNT10A, ZNRF3, PKDCC, CCN4, FZD2, NTRK1, CENPF, BMP7, EPHB2, RTN4RL2, ESR1, FBN2, NODAL, DLG5, SULF2, NKD1, CDC20, CELA1, AXIN2, HPN, RACK1, S1PR2, GJA1, MMP9, SOSTDC1, PRDX2, VEGFA	5.139	3.695	1.157	2.997	-3.292	0.895	0.672	-1	False
GO:2000027	regulation of animal organ morphogenesis	8 of 249 genes, 3.2%	141 of 37225 genes, 0.4%	0.00729	0	0	SULF2, NKD1, WNT10A, ZNRF3, FZD2, HPN, BMP7, ESR1	0.451	2.745	1.934	1.944	-2.137	0.934	0.486	-1	False
